# Supplementary material for: Tracking the evolutionary footprint of Mpox in West Africa: phylogenetic and clade analysis
Source: Epidemiol Infect. 2025 Oct 7;154:e46. doi: 10.1017/S0950268825100411 (PMC13100924; doi:10.1017/S0950268825100411)
Supplement: Oladipo et al. supplementary material [file S0950268825100411sup001.zip › S0950268825100411sup003.aln]

CLUSTAL format alignment by MAFFT (v7.511)


NC_063383.1                    -----------ATTTTACTATTTTATTTAGTGTCTAGAAAAAAATGTGTGACCCACGACC
NGN|EPI_ISL_19256236|2023      -----------ATTTTACTATTTTATTTAGTGTCTAGAAAAAAATGTGTGACCCACGACC
NGN|EPI_ISL_19256294|2023      -----------ATTTTACTATTTTATTTAGTGTCTAGAAAAAAATGTGTGACCCACGACC
NGN|EPI_ISL_19256204|2022      TAATTAATTTAATTTTACTATTTTATTTAGTGTCTAGAAAAAAATGTGTGACCCACGACC
NGN|EPI_ISL_19256281|2022      TAATTAATTTAATTTTACTATTTTATTTAGTGTCTAGAAAAAAATGTGTGACCCACGACC
CRN|EPI_ISL_19256298|2022      TAATTAATTTAATTTTACTATTTTATTTAGTGTCTAGAAAAAAATGTGTGACCCACGACC
NGN|EPI_ISL_15665411|2020      C-----------------------------------------------------------
NGN|EPI_ISL_15370068|2019      ------------------------------------------------------------
NGN|EPI_ISL_15370066|2019      ------------------------------------------------------------
NGN|EPI_ISL_15370082|2020      C-----------------------------------------------------------
NGN|EPI_ISL_15370080|2019      ------------------------------------------------------------
NGN|EPI_ISL_15370065|2019      C-----------------------------------------------------------
                                                                                           

NC_063383.1                    GTAGGAAACTCTAGAGGGTAAGAAAAATCAATCGTTTATAGAGACCATCAGAAAGAGGTT
NGN|EPI_ISL_19256236|2023      GTAGGAAACTCTAGAGGGTAAGAAAAATCAATCGTTTATAGAGACCATCAGAAAGAGGTT
NGN|EPI_ISL_19256294|2023      GTAGGAAACTCTAGAGGGTAAGAAAAATCAATCGTTTATAGAGACCATCAGAAAGAGGTT
NGN|EPI_ISL_19256204|2022      GTAGGAAACTCTAGAGGGTAAGAAAAATCAATCGTTTATAGAGACCATCAGAAAGAGGTT
NGN|EPI_ISL_19256281|2022      GTAGGAAACTCTAGAGGGTAAGAAAAATCAATCGTTTATAGAGACCATCAGAAAGAGGTT
CRN|EPI_ISL_19256298|2022      GTAGGAAACTCTAGAGGGTAAGAAAAATCAATCGTTTATAGAGACCATCAGAAAGAGGTT
NGN|EPI_ISL_15665411|2020      ------------------------------------------------------------
NGN|EPI_ISL_15370068|2019      ------------------------------------------------------------
NGN|EPI_ISL_15370066|2019      ------------------------------------------------------------
NGN|EPI_ISL_15370082|2020      ------------------------------------------------------------
NGN|EPI_ISL_15370080|2019      ------------------------------------------------------------
NGN|EPI_ISL_15370065|2019      ------------------------------------------------------------
                                                                                           

NC_063383.1                    TAATATTTTTGTGAGACCTATCGAAGAGAGAAAGGATAAAAACTTTTTACGACTCCATCA
NGN|EPI_ISL_19256236|2023      TAATATTTTTGTGAGACCTATCGAAGAGAGAAAGGATAAAAACTTTTTACGACTCCATCA
NGN|EPI_ISL_19256294|2023      TAATATTTTTGTGAGACCTATCGAAGAGAGAAAGGATAAAAACTTTTTACGACTCCATCA
NGN|EPI_ISL_19256204|2022      TAATATTTTTGTGAGACCTATCGAAGAGAGAAAGGATAAAAACTTTTTACGACTCCATCA
NGN|EPI_ISL_19256281|2022      TAATATTTTTGTGAGACCTATCGAAGAGAGAAAGGATAAAAACTTTTTACGACTCCATCA
CRN|EPI_ISL_19256298|2022      TAATATTTTTGTGAGACCTATCGAAGAGAGAAAGGATAAAAACTTTTTACGACTCCATCA
NGN|EPI_ISL_15665411|2020      ------------------------------------------------------------
NGN|EPI_ISL_15370068|2019      ------------------------------------------------------------
NGN|EPI_ISL_15370066|2019      ------------------------------------------------------------
NGN|EPI_ISL_15370082|2020      ------------------------------------------------------------
NGN|EPI_ISL_15370080|2019      ------------------------------------------------------------
NGN|EPI_ISL_15370065|2019      ------------------------------------------------------------
                                                                                           

NC_063383.1                    GAAAGAGGTTTAATATTTTTGTGAGACCCATCGAAGAGAGAAAGAGATGGTTAGTCAAGA
NGN|EPI_ISL_19256236|2023      GAAAGAGGTTTAATATTTTTGTGAGACCCATCGAAGAGAGAAAGAGATGGTTAGTCAAGA
NGN|EPI_ISL_19256294|2023      GAAAGAGGTTTAATATTTTTGTGAGACCCATCGAAGAGAGAAAGAGATGGTTAGTCAAGA
NGN|EPI_ISL_19256204|2022      GAAAGAGGTTTAATATTTTTGTGAGACCCATCGAAGAGAGAAAGAGATGGTTAGTCAAGA
NGN|EPI_ISL_19256281|2022      GAAAGAGGTTTAATATTTTTGTGAGACCCATCGAAGAGAGAAAGAGATGGTTAGTCAAGA
CRN|EPI_ISL_19256298|2022      GAAAGAGGTTTAATATTTTTGTGAGACCCATCGAAGAGAGAAAGAGATGGTTAGTCAAGA
NGN|EPI_ISL_15665411|2020      --------------------------------GAAGAGAGAAAGAGATGGTTAGTCAAGA
NGN|EPI_ISL_15370068|2019      -------------------------------------------------------CAAGA
NGN|EPI_ISL_15370066|2019      ------------------------------------------------------------
NGN|EPI_ISL_15370082|2020      --------------------------------GAAGAGAGAAAGAGATGGTTAGTCAAGA
NGN|EPI_ISL_15370080|2019      ---------------------------------AAGAGAGAAAGAGATGGTTAGTCAAGA
NGN|EPI_ISL_15370065|2019      --------------------------------GAAGAGAGAAAGAGATGGTTAGTCAAGA
                                                                                           

NC_063383.1                    TATTTTTCTTAGTACAAAAGTCAATGTTTTAAAATATATGGACGAGAATTAATTTGTCTG
NGN|EPI_ISL_19256236|2023      TATTTTTCTTAGTACAAAAGTCAATGTTTTAAAATATATGGACGAGAATTAATTTGTCTG
NGN|EPI_ISL_19256294|2023      TATTTTTCTTAGTACAAAAGTCAATGTTTTAAAATATATGGACGAGAATTAATTTGTCTG
NGN|EPI_ISL_19256204|2022      TATTTTTCTTAGTACAAAAGTCAATGTTTTAAAATATATGGACGAGAATTAATTTGTCTG
NGN|EPI_ISL_19256281|2022      TATTTTTCTTAGTACAAAAGTCAATGTTTTAAAATATATGGACGAGAATTAATTTGTCTG
CRN|EPI_ISL_19256298|2022      TATTTTTCTTAGTACAAAAGTCAATGTTTTAAAATATATGGACGAGAATTAATTTGTCTG
NGN|EPI_ISL_15665411|2020      TATTTTTCTTAGTACAAAAGTCAATGTTTTAAAATATATGGACGAGAATTAATTTGTCTG
NGN|EPI_ISL_15370068|2019      TA-TTTTCTTAGTACAAAAGTCAATGTTTTAAAATATATGGACGAGAATTAATTTGTCTG
NGN|EPI_ISL_15370066|2019      ------------------------------------------------------------
NGN|EPI_ISL_15370082|2020      TATTTTTCTTAGTACAAAAGTCAATGTTTTAAAATATATGGACGAGAATTAATTTGTCTG
NGN|EPI_ISL_15370080|2019      TATTTTTCTTAGTACAAAAGTCAATGTTTTAAAATATATGGACGAGAATTAATTTGTCTG
NGN|EPI_ISL_15370065|2019      TATTTTTCTTAGTACAAAAGTCAATGTTTTAAAATATATGGACGAGAATTAATTTGTCTG
                                                                                           

NC_063383.1                    TATAAAAACTTGTGTGAAATTATGTACTAGAGAAAAAACGTGAGCAGTGTCCCCTACATG
NGN|EPI_ISL_19256236|2023      TATAAAAACTTGTGTGAAATTATGTACTAGAGAAAAAACGTGAGCAGTGTCCCCTACATG
NGN|EPI_ISL_19256294|2023      TATAAAAACTTGTGTGAAATTATGTACTAGAGAAAAAACGTGAGCAGTGTCCCCTACATG
NGN|EPI_ISL_19256204|2022      TATAAAAACTTGTGTGAAATTATGTACTAGAGAAAAAACGTGAGCAGTGTCCCCTACATG
NGN|EPI_ISL_19256281|2022      TATAAAAACTTGTGTGAAATTTTGTACTAGAGAAAAAACGTGAGCAGTGTCCCCTACATG
CRN|EPI_ISL_19256298|2022      TATAAAAACTTGTGTGAAATTTTGTACTAGAGAAAAAACGTGAGCAGTGTCCCCTACATG
NGN|EPI_ISL_15665411|2020      TATAAAAACTTGTGTGAAATTATGTACTAGAGAAAAAACGTGAGCAGTGTCCCCTACATG
NGN|EPI_ISL_15370068|2019      TATAAAAACTTGTGTGAAATTATGTACTAGAG-AAAAACGTGAGCAGTGTCCCCTACATG
NGN|EPI_ISL_15370066|2019      ------------------------------------------------------------
NGN|EPI_ISL_15370082|2020      TATAAAAACTTGTGTGAAATTATGTACTAGAGAAAAAACGTGAGCAGTGTCCCCTACATG
NGN|EPI_ISL_15370080|2019      TATAAAAACTTGTGTGAAATTATGTACTAGAGAAAAAACGTGAGCAGTGTCCCCTACATG
NGN|EPI_ISL_15370065|2019      TATAAAAACTTGTGTGAAATTATGTACTAGAGAAAAAACGTGAGCAGTGTCCCCTACATG
                                                                                           

NC_063383.1                    GATTTTACAGATCATTTATATTCCAAAAATATTAACTATATACGTTTATTATATGATGTT
NGN|EPI_ISL_19256236|2023      GATTTTACAGATCATTTATATTCCAAAAATATTAACTATATACGTTTATTATATGATGTT
NGN|EPI_ISL_19256294|2023      GATTTTACAGATCATTTATATTCCAAAAATATTAACTATATACGTTTATTATATGATGTT
NGN|EPI_ISL_19256204|2022      GATTTTACAGATCATTTATATTCCAAAAATATTAACTATATACGTTTATTATATGATGTT
NGN|EPI_ISL_19256281|2022      GATTTTACAGATCATTTATATTCCAAAAATATTAACTATATACGTTTATTATATGATGTT
CRN|EPI_ISL_19256298|2022      GATTTTACAGATCATTTATATTCCAAAAATATTAACTATATACGTTTATTATATGATGTT
NGN|EPI_ISL_15665411|2020      GATTTTACAGATCATTTATATTCCAAAAATATTAACTATATACGTTTATTATATGATGTT
NGN|EPI_ISL_15370068|2019      GATTTTACAGATCATTTATATTCCAAAAATATTAACTATATACGTTTATTATATGATGTT
NGN|EPI_ISL_15370066|2019      ------------------------------------------------------------
NGN|EPI_ISL_15370082|2020      GATTTTACAGATCATTTATATTCCAAAAATATTAACTATATACGTTTATTATATGATGTT
NGN|EPI_ISL_15370080|2019      GATTTTACAGATCATTTATATTCCAAAAATATTAACTATATACGTTTATTATATGATGTT
NGN|EPI_ISL_15370065|2019      GATTTTACAGATCATTTATATTCCAAAAATATTAACTATATACGTTTATTATATGATGTT
                                                                                           

NC_063383.1                    AACGTGTAAATTATAAACATTATTTTATGATGCAATTGTCTGACAACCTAGATTGGTATA
NGN|EPI_ISL_19256236|2023      AACGTGTAAATTATAAACATTATTTTATGATGCAATTGTCTGACAACCTAGATTGGTATA
NGN|EPI_ISL_19256294|2023      AACGTGTAAATTATAAACATTATTTTATGATGCAATTGTCTGACAACCTAGATTGGTATA
NGN|EPI_ISL_19256204|2022      AACGTGTAAATTATAAACATTATTTTATGATGCAATTGTCTGACAACCTAGATTGGTATA
NGN|EPI_ISL_19256281|2022      AACGTGTAAATTATAAACATTATTTTATGATGCAATTGTCTGACAACCTAGATTGGTATA
CRN|EPI_ISL_19256298|2022      AACGTGTAAATTATAAACATTATTTTATGATGCAATTGTCTGACAACCTAGATTGGTATA
NGN|EPI_ISL_15665411|2020      AACGTGTAAATTATAAACATTATTTTATGATGCAATTGTCTGACAACCTAGATTGGTATA
NGN|EPI_ISL_15370068|2019      AACGTGTAAATTATAAACATTATTTTATGATGCAATTGTCTGACAACCTAGATTGGTATA
NGN|EPI_ISL_15370066|2019      ------------------------------------------------------------
NGN|EPI_ISL_15370082|2020      AACGTGTAAATTATAAACATTATTTTATGATGCAATTGTCTGACAACCTAGATTGGTATA
NGN|EPI_ISL_15370080|2019      AACGTGTAAATTATAAACATTATTTTATGATGCAATTGTCTGACAACCTAGATTGGTATA
NGN|EPI_ISL_15370065|2019      AACGTGTAAATTATAAACATTATTTTATGATGCAATTGTCTGACAACCTAGATTGGTATA
                                                                                           

NC_063383.1                    AGGATGTTGATAAGCTCTACGAGAATATATTGTTGGACGTTATCGTTTACGAAATAGTTG
NGN|EPI_ISL_19256236|2023      AGGATGTTGATAAGCTCTACGAGAATATATTGTTGGACGTTATCGTTTACGAAATAGTTG
NGN|EPI_ISL_19256294|2023      AGGATGTTGATAAGCTCTACGAGAATATATTGTTGGACGTTATCGTTTACGAAATAGTTG
NGN|EPI_ISL_19256204|2022      AGGATGTTGATAAGCTCTACGAGAATATATTGTTGGACGTTATCGTTTACGAAATAGTTG
NGN|EPI_ISL_19256281|2022      AGGATGTTGATAAGCTCTACGAGAATATATTGTTGGACGTTATCGTTTACGAAATAGTTG
CRN|EPI_ISL_19256298|2022      AGGATGTTGATAAGCTCTACGAGAATATATTGTTGGACGTTATCGTTTACGAAATAGTTG
NGN|EPI_ISL_15665411|2020      AGGATGTTGATAAGCTCTACGAGAATATATTGTTGGACGTTATCGTTTACGAAATAGTTG
NGN|EPI_ISL_15370068|2019      AGGATGTTGATAAGCTCTACGAGAATATATTGTTGGACGTTATCGTTTACGAAATAGTTG
NGN|EPI_ISL_15370066|2019      ----------ATAGCTCTACGAGAATATATTGTTGGACGTTATCGTTTACGAAATAGTTG
NGN|EPI_ISL_15370082|2020      AGGATGTTGATAAGCTCTACGAGAATATATTGTTGGACGTTATCGTTTACGAAATAGTTG
NGN|EPI_ISL_15370080|2019      AGGATGTTGATAAGCTCTACGAGAATATATTGTTGGACGTTATCGTTTACGAAATAGTTG
NGN|EPI_ISL_15370065|2019      AGGATGTTGATAAGCTCTACGAGAATATATTGTTGGACGTTATCGTTTACGAAATAGTTG
                                           ************************************************

NC_063383.1                    AGACATCAGAAAGAGGTTTAATATTTTTGTGAGACCATCGAAGAGAGAAAGAGAATAAAA
NGN|EPI_ISL_19256236|2023      AGACATCAGAAAGAGGTTTAATATTTTTGTGAGACCATCGAAGAGAGAAAGAGAATAAAA
NGN|EPI_ISL_19256294|2023      AGACATCAGAAAGAGGTTTAATATTTTTGTGAGACCATCGAAGAGAGAAAGAGAATAAAA
NGN|EPI_ISL_19256204|2022      AGACATCAGAAAGAGGTTTAATATTTTTGTGAGACCATCGAAGAGAGAAAGAGAATAAAA
NGN|EPI_ISL_19256281|2022      AGACATCAGAAAGAGGTTTAATATTTTTGTGAGACCATCGAAGAGAGAAAGAGAATAAAA
CRN|EPI_ISL_19256298|2022      AGACATCAGAAAGAGGTTTAATATTTTTGTGAGACCATCGAAGAGAGAAAGAGAATAAAA
NGN|EPI_ISL_15665411|2020      AGACATCAGAAAGAGGTTTAATATTTTTGTGAGACCATCGAAGAGAGAAAGAGAATAAAA
NGN|EPI_ISL_15370068|2019      AGACATCAGAAAGAGGTTTAATATTTTTGTGAGACCATCGAAGAGAGAAAGAGAATAAAA
NGN|EPI_ISL_15370066|2019      AGACATCAGAAAGAGGTTTAATATTTTTGTGAGACCATCGAAG--AGAAAGAGAATAAAA
NGN|EPI_ISL_15370082|2020      AGACATCAGAAAGAGGTTTAATATTTTTGTGAGACCATCGAAGAGAGAAAGAGAATAAAA
NGN|EPI_ISL_15370080|2019      AGACATCAGAAAGAGGTTTAATATTTTTGTGAGACCATCGAAGAGAGAAAGAGAATAAAA
NGN|EPI_ISL_15370065|2019      AGACATCAGAAAGAGGTTTAATATTTTTGTGAGACCATCGAAGAGAGAAAGAGAATAAAA
                               *******************************************  ***************

NC_063383.1                    ATA-TTTTTTTTTTTTTTTTTGTAAAACTTTTTTATGAGACCAAGAGAATACGAATAGTG
NGN|EPI_ISL_19256236|2023      ATA-TTTTTTTTTTTTTTTTTGTAAAACTTTTTTATGAGACCAAGAGAATACGAATAGTG
NGN|EPI_ISL_19256294|2023      ATA----TTTTTTTTTTTTTTGTAAAACTTTTTTATGAGACCAAGAGAATACGAATAGTG
NGN|EPI_ISL_19256204|2022      ATA----TTTTTTTTTTTTTTGTAAAACTTTTTTATGAGACCAAGAGAATACGAATAGTG
NGN|EPI_ISL_19256281|2022      ATA-------TTTTTTTTTTTGTAAAACTTTTTTATGAGACCAAGAGAATACGAATAGTG
CRN|EPI_ISL_19256298|2022      ATA------TTTTTTTTTTTTGTAAAACTTTTTTATGAGACCAAGAGAATACGAATAGTG
NGN|EPI_ISL_15665411|2020      ATA----TTTTTTTTTTTTTTGTAAAACTTTTTTATGAGACCAAGAGAATACGAATAGTG
NGN|EPI_ISL_15370068|2019      ATA-----TTTTTTTTTTTTTGTAAAACTTTTTTATGAGACCAAGAGAATACGAATAGTG
NGN|EPI_ISL_15370066|2019      ATA--------TTTTTTTTTTGTAAAACTTTTTTATGAGACCAAGAGAATACGAATAGTG
NGN|EPI_ISL_15370082|2020      ATATTTTTTTTTTTTTTTTTTGTAAAACTTTTTTATGAGACCAAGAGAATACGAATAGTG
NGN|EPI_ISL_15370080|2019      ATA-----TTTTTTTTTTTTTGTAAAACTTTTTTATGAGACCAAGAGAATACGAATAGTG
NGN|EPI_ISL_15370065|2019      ATA---TTTTTTTTTTTTTTTGTAAAACTTTTTTATGAGACCAAGAGAATACGAATAGTG
                               ***        *************************************************

NC_063383.1                    ATCATATCGTATCACATATTGAAACAGAAAGAAGAAGTAACGAGAGGTAACTTTTTGTGA
NGN|EPI_ISL_19256236|2023      ATCATATCGTATCACATATTGAAACAGAAAGAAGAAGTAACGAGAGGTAACTTTTTGTGA
NGN|EPI_ISL_19256294|2023      ATCATATCGTATCACATATTGAAACAGAAAGAAGAAGTAACGAGAGGTAACTTTTTGTGA
NGN|EPI_ISL_19256204|2022      ATCATATCGTATCACATATTGAAACAGAAAGAAGAAGTAACGAGAGGTAACTTTTTGTGA
NGN|EPI_ISL_19256281|2022      ATCATATCGTATCACATATTGAAACAGAAAGAAGAAGTAACGAGAGGTAACTTTTTGTGA
CRN|EPI_ISL_19256298|2022      ATCATATCGTATCACATATTGAAACAGAAAGAAGAAGTAACGAGAGGTAACTTTTTGTGA
NGN|EPI_ISL_15665411|2020      ATCATATCGTATCACATATTGAAACAGAAAGAAGAAGTAACGAGAGGTAACTTTTTGTGA
NGN|EPI_ISL_15370068|2019      ATCATATCGTATCACATATTGAAACAGAAAGAAGAAGTAACGAGAGGTAACTTTTTGTGA
NGN|EPI_ISL_15370066|2019      ATCATATCGTATCACATATTGAAACAGAAAGAAGAAGTAACGAGAGGTAACTTTTTGTGA
NGN|EPI_ISL_15370082|2020      ATCATATCGTATCACATATTGAAACAGAAAGAAGAAGTAACGAGAGGTAACTTTTTGTGA
NGN|EPI_ISL_15370080|2019      ATCATATCGTATCACATATTGAAACAGAAAGAAGAAGTAACGAGAGGTAACTTTTTGTGA
NGN|EPI_ISL_15370065|2019      ATCATATCGTATCACATATTGAAACAGAAAGAAGAAGTAACGAGAGGTAACTTTTTGTGA
                               ************************************************************

NC_063383.1                    ATGTAGTTAAATATTTTTGTTTTGCAAACCGGAATATAGTGCCCGGTCTTTTTTAATTCG
NGN|EPI_ISL_19256236|2023      ATGTAGTTAAATATTTTTGTTTTGCAAACCGGAATATAGTGCCCGGTCTTTTTTAATTCG
NGN|EPI_ISL_19256294|2023      ATGTAGTTAAATATTTTTGTTTTGCAAACCGGAATATAGTGCCCGGTCTTTTTTAATTCG
NGN|EPI_ISL_19256204|2022      ATGTAGTTAAATATTTTTGTTTTGCAAACCGGAATATAGTGCCCGGTCTTTTTTAATTCG
NGN|EPI_ISL_19256281|2022      ATGTAGTTAAATATTTTTGTTTTGCAAACCGGAATATAGTGCCCGGTCTTTTTTAATTCG
CRN|EPI_ISL_19256298|2022      ATGTAGTTAAATATTTTTGTTTTGCAAACCGGAATATAGTGCCCGGTCTTTTTTAATTCG
NGN|EPI_ISL_15665411|2020      ATGTAGTTAAATATTTTTGTTTTGCAAACCGGAATATAGTGCCCGGTCTTTTTTAATTCG
NGN|EPI_ISL_15370068|2019      ATGTAGTTAAATATTTTTGTTTTGCAAACCGGAATATAGTGCCCGGTCTTTTTTAATTCG
NGN|EPI_ISL_15370066|2019      ATGTAGTTAAATATTTTTGTTTTGCAAACCGGAATATAGTGCCCGGTC-TTTTTAATTCG
NGN|EPI_ISL_15370082|2020      ATGTAGTTAAATATTTTTGTTTTGCAAACCGGAATATAGTGCCCGGTCTTTTTTAATTCG
NGN|EPI_ISL_15370080|2019      ATGTAGTTAAATATTTTTGTTTTGCAAACCGGAATATAGTGCCCGGTCTTTTTTAATTCG
NGN|EPI_ISL_15370065|2019      ATGTAGTTAAATATTTTTGTTTTGCAAACCGGAATATAGTGCCCGGTCTTTTTTAATTCG
                               ************************************************ ***********

NC_063383.1                    TGGTGCGGTGTCTGAATCGTTCGATTAACCCAACTCATCCATTTTCAGATGAATAGAGTT
NGN|EPI_ISL_19256236|2023      TGGTGCGGTGTCTGAATCGTTCGATTAACCCAACTCATCCATTTTCAGATGAATAGAGTT
NGN|EPI_ISL_19256294|2023      TGGTGCGGTGTCTGAATCGTTCGATTAACCCAACTCATCCATTTTCAGATGAATAGAGTT
NGN|EPI_ISL_19256204|2022      TGGTGCGGTGTCTGAATCGTTCGATTAACCCAACTCATCCATTTTCAGATGAATAGAGTT
NGN|EPI_ISL_19256281|2022      TGGTGCGGTGTCTGAATCGTTCGATTAACCCAACTCATCCATTTTCAGATGAATAGAGTT
CRN|EPI_ISL_19256298|2022      TGGTGCGGTGTCTGAATCGTTCGATTAACCCAACTCATCCATTTTCAGATGAATAGAGTT
NGN|EPI_ISL_15665411|2020      TGGTGCGGTGTCTGAATCGTTCGATTAACCCAACTCATCCATTTTCAGATGAATAGAGTT
NGN|EPI_ISL_15370068|2019      TGGTGCGGTGTCTGAATCGTTCGATTAACCCAACTCATCCATTTTCAGATGAATAGAGTT
NGN|EPI_ISL_15370066|2019      TGGTGCGGTGTCTGAATCGTTCGATTAACCCAACTCATCCATTTTCAGATGAATAGAGTT
NGN|EPI_ISL_15370082|2020      TGGTGCGGTGTCTGAATCGTTCGATTAACCCAACTCATCCATTTTCAGATGAATAGAGTT
NGN|EPI_ISL_15370080|2019      TGGTGCGGTGTCTGAATCGTTCGATTAACCCAACTCATCCATTTTCAGATGAATAGAGTT
NGN|EPI_ISL_15370065|2019      TGGTGCGGTGTCTGAATCGTTCGATTAACCCAACTCATCCATTTTCAGATGAATAGAGTT
                               ************************************************************

NC_063383.1                    ATCGATTCAGACACATGCTTTGAGTTTTGTTGAATCGATGAGTGAAGTATCATCGGTTGC
NGN|EPI_ISL_19256236|2023      ATCGATTCAGACACATGCTTTGAGTTTTGTTGAATCGATGAGTGAAGTATCATCGGTTGC
NGN|EPI_ISL_19256294|2023      ATCGATTCAGACACATGCTTTGAGTTTTGTTGAATCGATGAGTGAAGTATCATCGGTTGC
NGN|EPI_ISL_19256204|2022      ATCGATTCAGACACATGCTTTGAGTTTTGTTGAATCGATGAGTGAAGTATCATCGGTTGC
NGN|EPI_ISL_19256281|2022      ATCGATTCAGACACATGCTTTGAGTTTTGTTGAATCGATGAGTGAAGTATCATCGGTTGC
CRN|EPI_ISL_19256298|2022      ATCGATTCAGACACATGCTTTGAGTTTTGTTGAATCGATGAGTGAAGTATCATCGGTTGC
NGN|EPI_ISL_15665411|2020      ATCGATTCAGACACATGCTTTGAGTTTTGTTGAATCGATGAGTGAAGTATCATCGGTTGC
NGN|EPI_ISL_15370068|2019      ATCGATTCAGACACATGCTTTGAGTTTTGTTGAATCGATGAGTGAAGTATCATCGGTTGC
NGN|EPI_ISL_15370066|2019      ATCGATTCAGACACATGCTTTGAGTTTTGTTGAATCGATGAGTGAAGTATCATCGGTTGC
NGN|EPI_ISL_15370082|2020      ATCGATTCAGACACATGCTTTGAGTTTTGTTGAATCGATGAGTGAAGTATCATCGGTTGC
NGN|EPI_ISL_15370080|2019      ATCGATTCAGACACATGCTTTGAGTTTTGTTGAATCGATGAGTGAAGTATCATCGGTTGC
NGN|EPI_ISL_15370065|2019      ATCGATTCAGACACATGCTTTGAGTTTTGTTGAATCGATGAGTGAAGTATCATCGGTTGC
                               ************************************************************

NC_063383.1                    ACCTTCAGATGCCGATCCGTCGACATACTTGAATCCATCCTTGACTTCAAGTTCAGATGA
NGN|EPI_ISL_19256236|2023      ACCTTCAGATGCCGATCCGTCGACATACTTGAATCCATCCTTGACTTCAAGTTCAGATGA
NGN|EPI_ISL_19256294|2023      ACCTTCAGATGCCGATCCGTCGACATACTTGAATCCATCCTTGACTTCAAGTTCAGATGA
NGN|EPI_ISL_19256204|2022      ACCTTCAGATGCCGATCCGTCGACATACTTGAATCCATCCTTGACTTCAAGTTCAGATGA
NGN|EPI_ISL_19256281|2022      ACCTTCAGATGCCGATCCGTCGACATACTTGAATCCATCCTTGACTTCAAGTTCAGATGA
CRN|EPI_ISL_19256298|2022      ACCTTCAGATGCCGATCCGTCGACATACTTGAATCCATCCTTGACTTCAAGTTCAGATGA
NGN|EPI_ISL_15665411|2020      ACCTTCAGATGCCGATCCGTCGACATACTTGAATCCATCCTTGACTTCAAGTTCAGATGA
NGN|EPI_ISL_15370068|2019      ACCTTCAGATGCCGATCCGTCGACATACTTGAATCCATCCTTGACTTCAAGTTCAGATGA
NGN|EPI_ISL_15370066|2019      ACCTTCAGATGCCGATCCGTCGACATACTTGAATCCATCCTTGACTTCAAGTTCAGATGA
NGN|EPI_ISL_15370082|2020      ACCTTCAGATGCCGATCCGTCGACATACTTGAATCCATCCTTGACTTCAAGTTCAGATGA
NGN|EPI_ISL_15370080|2019      ACCTTCAGATGCCGATCCGTCGACATACTTGAATCCATCCTTGACTTCAAGTTCAGATGA
NGN|EPI_ISL_15370065|2019      ACCTTCAGATGCCGATCCGTCGACATACTTGAATCCATCCTTGACTTCAAGTTCAGATGA
                               ************************************************************

NC_063383.1                    TTCCTCACACATGTCTCCGATACGTACGCTAAACTCTAGGTTCTTGACACATTTTGTATC
NGN|EPI_ISL_19256236|2023      TTCCTCACACATGTCTCCGATACGTACGCTAAACTCTAGGTTCTTGACACATTTTGTATC
NGN|EPI_ISL_19256294|2023      TTCCTCACACATGTCTCCGATACGTACGCTAAACTCTAGGTTCTTGACACATTTTGTATC
NGN|EPI_ISL_19256204|2022      TTCCTCACACATGTCTCCGATACGTACGCTAAACTCTAGGTTCTTGACACATTTTGTATC
NGN|EPI_ISL_19256281|2022      TTCCTCACACATGTCTCCGATACGTACGCTAAACTCTAGGTTCTTGACACATTTTGTATC
CRN|EPI_ISL_19256298|2022      TTCCTCACACATGTCTCCGATACGTACGCTAAACTCTAGGTTCTTGACACATTTTGTATC
NGN|EPI_ISL_15665411|2020      TTCCTCACACATGTCTCCGATACGTACGCTAAACTCTAGGTTCTTGACACATTTTGTATC
NGN|EPI_ISL_15370068|2019      TTCCTCACACATGTCTCCGATACGTACGCTAAACTCTAGGTTCTTGACACATTTTGTATC
NGN|EPI_ISL_15370066|2019      TTCCTCACACATGTCTCCGATACGTACGCTAAACTCTAGGTTCTTGACACATTTTGTATC
NGN|EPI_ISL_15370082|2020      TTCCTCACACATGTCTCCGATACGTACGCTAAACTCTAGGTTCTTGACACATTTTGTATC
NGN|EPI_ISL_15370080|2019      TTCCTCACACATGTCTCCGATACGTACGCTAAACTCTAGGTTCTTGACACATTTTGTATC
NGN|EPI_ISL_15370065|2019      TTCCTCACACATGTCTCCGATACGTACGCTAAACTCTAGGTTCTTGACACATTTTGTATC
                               ************************************************************

NC_063383.1                    AACGATCGTTGAACCGATGATATCTTTGTAACTCACTTTCTTATGTGAGATGTTAGACCC
NGN|EPI_ISL_19256236|2023      AACGATCGTTGAACCGATGATATCTTTGTAACTCACTTTCTTATGTGAGATGTTAGACCC
NGN|EPI_ISL_19256294|2023      AACGATCGTTGAACCGATGATATCTTTGTAACTCACTTTCTTATGTGAGATGTTAGACCC
NGN|EPI_ISL_19256204|2022      AACGATCGTTGAACCGATGATATCTTTGTAACTCACTTTCTTATGTGAGATGTTAGACCC
NGN|EPI_ISL_19256281|2022      AACGATCGTTGAACCGATGATATCTTTGTAACTCACTTTCTTATGTGAGATGTTAGACCC
CRN|EPI_ISL_19256298|2022      AACGATCGTTGAACCGATGATATCTTTGTAACTCACTTTCTTATGTGAGATGTTAGACCC
NGN|EPI_ISL_15665411|2020      AACGATCGTTGAACCGATGATATCTTTGTAACTCACTTTCTTATGTGAGATGTTAGACCC
NGN|EPI_ISL_15370068|2019      AACGATCGTTGAACCGATGATATCTTTGTAACTCACTTTCTTATGTGAGATGTTAGACCC
NGN|EPI_ISL_15370066|2019      AACGATCGTTGAACCGATGATATCTTTGTAACTCACTTTCTTATGTGAGATGTTAGACCC
NGN|EPI_ISL_15370082|2020      AACGATCGTTGAACCGATGATATCTTTGTAACTCACTTTCTTATGTGAGATGTTAGACCC
NGN|EPI_ISL_15370080|2019      AACGATCGTTGAACCGATGATATCTTTGTAACTCACTTTCTTATGTGAGATGTTAGACCC
NGN|EPI_ISL_15370065|2019      AACGATCGTTGAACCGATGATATCTTTGTAACTCACTTTCTTATGTGAGATGTTAGACCC
                               ************************************************************

NC_063383.1                    AAGTACTGGATGGGTCTTGATGTCACTGTCTTTCTCTTCTTCGCTACATCTGATGTCGAT
NGN|EPI_ISL_19256236|2023      AAGTACTGGATGGGTCTTGATGTCACTGTCTTTCTCTTCTTCGCTACATCTGATGTCGAT
NGN|EPI_ISL_19256294|2023      AAGTACTGGATGGGTCTTGATGTCACTGTCTTTCTCTTCTTCGCTACATCTGATGTCGAT
NGN|EPI_ISL_19256204|2022      AAGTACTGGATGGGTCTTGATGTCACTGTCTTTCTCTTCTTCGCTACATCTGATGTCGAT
NGN|EPI_ISL_19256281|2022      AAGTACTGGATGGGTCTTGATGTCACTGTCTTTCTCTTCTTCGCTACATCTGATGTCGAT
CRN|EPI_ISL_19256298|2022      AAGTACTGGATGGGTCTTAATGTCACTGTCTTTCTCTTCTTCGCTACATCTGATGTCGAT
NGN|EPI_ISL_15665411|2020      AAGTACTGGATGGGTCTTGATGTCACTGTCTTTCTCTTCTTCGCTACATCTGATGTCGAT
NGN|EPI_ISL_15370068|2019      AAGTACTGGATGGGTCTTGATGTCACTGTCTTTCTCTTCTTCGCTACATCTGATGTCGAT
NGN|EPI_ISL_15370066|2019      AAGTACTGGATGGGTCTTGATGTCACTGTCTTTCTCTTCTTCGCTACATCTGATGTCGAT
NGN|EPI_ISL_15370082|2020      AAGTACTGGATGGGTCTTGATGTCACTGTCTTTCTCTTCTTCGCTACATCTGATGTCGAT
NGN|EPI_ISL_15370080|2019      AAGTACTGGATGGGTCTTGATGTCACTGTCTTTCTCTTCTTCGCTACATCTGATGTCGAT
NGN|EPI_ISL_15370065|2019      AAGTACTGGATGGGTCTTGATGTCACTGTCTTTCTCTTCTTCGCTACATCTGATGTCGAT
                               ******************.*****************************************

NC_063383.1                    AGACATCTCACAGTCTTTGATCATAGCCAGAGCTTCTTCACGCGTGATCGCGGGAGAGTC
NGN|EPI_ISL_19256236|2023      AGACATCTCACAGTCTTTGATCATAGCCAGAGCTTCTTCACGCGTGATCGCGGGAGAGTC
NGN|EPI_ISL_19256294|2023      AGACATCTCACAGTCTTTGATCATAGCCAGAGCTTCTTCACGCGTGATCGCGGGAGAGTC
NGN|EPI_ISL_19256204|2022      AGACATCTCACAGTCTTTGATCATAGCCAGAGCTTCTTCACGCGTGATCGCGGGAGAGTC
NGN|EPI_ISL_19256281|2022      AGACATCTCACAGTCTTTGATCATAGCCAGAGCTTCTTCACGCGTGATCGCGGGAGAGTC
CRN|EPI_ISL_19256298|2022      AGACATCTCACAGTCTTTGATCATAGCCAGAGCTTCTTCACGCGTGATCGCGGGAGAGTC
NGN|EPI_ISL_15665411|2020      AGACATCTCACAGTCTTTGATCATAGCCAGAGCTTCTTCACGCGTGATCGCGGGAGAGTC
NGN|EPI_ISL_15370068|2019      AGACATCTCACAGTCTTTGATCATAGCCAGAGCTTCTTCACGCGTGATCGCGGGAGAGTC
NGN|EPI_ISL_15370066|2019      AGACATCTCACAGTCTTTGATCATAGCCAGAGCTTCTTCACGCGTGATCGCGGGAGAGTC
NGN|EPI_ISL_15370082|2020      AGACATCTCACAGTCTTTGATCATAGCCAGAGCTTCTTCACGCGTGATCGCGGGAGAGTC
NGN|EPI_ISL_15370080|2019      AGACATCTCACAGTCTTTGATCATAGCCAGAGCTTCTTCACGCGTGATCGCGGGAGAGTC
NGN|EPI_ISL_15370065|2019      AGACATCTCACAGTCTTTGATCATAGCCAGAGCTTCTTCACGCGTGATCGCGGGAGAGTC
                               ************************************************************

NC_063383.1                    CTTACCTTGTCCCGGTGACACGCTGGACAATCTAGTATTCACAGTGTTTCCATCAGAGGA
NGN|EPI_ISL_19256236|2023      CTTACCTTGTCCCGGTGACACGCTGGACAATCTAGTATTCACAGTGTTTCCATCAGAGGA
NGN|EPI_ISL_19256294|2023      CTTACCTTGTCCCGGTGACACGCTGGACAATCTAGTATTCACAGTGTTTCCATCAGAGGA
NGN|EPI_ISL_19256204|2022      CTTACCTTGTCCCGGTGACACGCTGGACAATCTAGTATTCACAGTGTTTCCATCAGAGGA
NGN|EPI_ISL_19256281|2022      CTTACCTTGTCCCGGTGACACGCTGGACAATCTAGTATTCACAGTGTTTCCATCAGAGGA
CRN|EPI_ISL_19256298|2022      CTTACCTTGTCCCGGTGACACGCTGGACAATCTAGTATTCACAGTGTTTCCATCAGAGGA
NGN|EPI_ISL_15665411|2020      CTTACCTTGTCCCGGTGACACGCTGGACAATCTAGTATTCACAGTGTTTCCATCAGAGGA
NGN|EPI_ISL_15370068|2019      CTTACCTTGTCCCGGTGACACGCTGGACAATCTAGTATTCACAGTGTTTCCATCAGAGGA
NGN|EPI_ISL_15370066|2019      CTTACCTTGTCCCGGTGACACGCTGGACAATCTAGTATTCACAGTGTTTCCATCAGAGGA
NGN|EPI_ISL_15370082|2020      CTTACCTTGTCCCGGTGACACGCTGGACAATCTAGTATTCACAGTGTTTCCATCAGAGGA
NGN|EPI_ISL_15370080|2019      CTTACCTTGTCCCGGTGACACGCTGGACAATCTAGTATTCACAGTGTTTCCATCAGAGGA
NGN|EPI_ISL_15370065|2019      CTTACCTTGTCCCGGTGACACGCTGGACAATCTAGTATTCACAGTGTTTCCATCAGAGGA
                               ************************************************************

NC_063383.1                    TTCGGAGATGGATGAAATCTTTGGGCATTTGGTGAATCCAAAGTTCATGTTAAGACCCGC
NGN|EPI_ISL_19256236|2023      TTCGGAGATGGATGAAATCTTTGGGCATTTGGTGAATCCAAAGTTCATGTTAAGACCCGC
NGN|EPI_ISL_19256294|2023      TTCGGAGATGGATGAAATCTTTGGGCATTTGGTGAATCCAAAGTTCATGTTAAGACCCGC
NGN|EPI_ISL_19256204|2022      TTCGGAGATGGATAAAATCTTTGGGCATTTGGTGAATCCAAAGTTCATGTTAAGACCCGC
NGN|EPI_ISL_19256281|2022      TTCGGAGATGGATGAAATCTTTGGGCATTTGGTGAATCCAAAGTTCATGTTAAGACCCGC
CRN|EPI_ISL_19256298|2022      TTCGGAGATGGATGAAATCTTTGGGCATTTGGTGAATCCAAAGTTCATGTTAAGACCCGC
NGN|EPI_ISL_15665411|2020      TTCGGAGATGGATGAAATCTTTGGGCATTTGGTGAATCCAAAGTTCATGTTAAGACCCGC
NGN|EPI_ISL_15370068|2019      TTCGGAGATGGATGAAATCTTTGGGCATTTGGTGAATCCAAAGTTCATGTTAAGACCCGC
NGN|EPI_ISL_15370066|2019      TTCGGAGATGGATGAAATCTTTGGGCATTTGGTGAATCCAAAGTTCATGTTAAGACCCGC
NGN|EPI_ISL_15370082|2020      TTCGGAGATGGATGAAATCTTTGGGCATTTGGTGAATCCAAAGTTCATGTTAAGACCCGC
NGN|EPI_ISL_15370080|2019      TTCGGAGATGGATGAAATCTTTGGGCATTTGGTGAATCCAAAGTTCATGTTAAGACCCGC
NGN|EPI_ISL_15370065|2019      TTCGGAGATGGATGAAATCTTTGGGCATTTGGTGAATCCAAAGTTCATGTTAAGACCCGC
                               *************.**********************************************

NC_063383.1                    ACCGACGATAGTGTAATAAGTGGTGGGATCTCCTTTTACAACTTCTTCGGATACCTCATC
NGN|EPI_ISL_19256236|2023      ACCGACGATAGTGTAATAAGTGGTGGGATCTCCTTTTACAACTTCTTCGGATACCTCATC
NGN|EPI_ISL_19256294|2023      ACCGACGATAGTGTAATAAGTGGTGGGATCTCCTTTTACAACTTCTTCGGATACCTCATC
NGN|EPI_ISL_19256204|2022      ACCGACAATAGTGTAATAAGTGGTGGGATCTCCTTTTACAACTTCTTCGGATACCTCATC
NGN|EPI_ISL_19256281|2022      ACCGACGATAGTGTAATAAGTGGTGGGATCTCCTTTTACAACTTCTTCGGATACCTCATC
CRN|EPI_ISL_19256298|2022      ACCGACGATAGTGTAATAAGTGGTGGGATCTCCTTTTACAACTTCTTCGGATACCTCATC
NGN|EPI_ISL_15665411|2020      ACCGACGATAGTGTAATAAGTGGTGGGATCTCCTTTTACAACTTCTTCGGATACCTCATC
NGN|EPI_ISL_15370068|2019      ACCGACGATAGTGTAATAAGTGGTGGGATCTCCTTTTACAACTTCTTCGGATACCTCATC
NGN|EPI_ISL_15370066|2019      ACCGACGATAGTGTAATAAGTGGTGGGATCTCCTTTTACAACTTCTTCGGATACCTCATC
NGN|EPI_ISL_15370082|2020      ACCGACGATAGTGTAATAAGTGGTGGGATCTCCTTTTACAACTTCTTCGGATACCTCATC
NGN|EPI_ISL_15370080|2019      ACCGACGATAGTGTAATAAGTGGTGGGATCTCCTTTTACAACTTCTTCGGATACCTCATC
NGN|EPI_ISL_15370065|2019      ACCGACGATAGTGTAATAAGTGGTGGGATCTCCTTTTACAACTTCTTCGGATACCTCATC
                               ******.*****************************************************

NC_063383.1                    ATCTTCGGTCTCTGTAACTTCCGTTACGGATTGACAAATCTTATCATTGGTCGGTGTTTG
NGN|EPI_ISL_19256236|2023      ATCTTCGGTCTCTGTAACTTCCGTTACGGATTGACAAATCTTATCATTGGTCGGTGTTTG
NGN|EPI_ISL_19256294|2023      ATCTTCGGTCTCTGTAACTTCCGTTACGGATTGACAAATCTTATCATTGGTCGGTGTTTG
NGN|EPI_ISL_19256204|2022      ATCTTCGGTCTCTGTAACTTCCGTTACGGATTGACAAATCTTATCATTGGTCGGTGTTTG
NGN|EPI_ISL_19256281|2022      ATCTTCGGTCTCTGTAACTTCCGTTACGGATTGACAAATCTTATCATTGGTCGGTGTTTG
CRN|EPI_ISL_19256298|2022      ATCTTCGGTCTCTGTAACTTCCGTTACGGATTGACAAATCTTATCATTGGTCGGTGTTTG
NGN|EPI_ISL_15665411|2020      ATCTTCGGTCTCTGTAACTTCCGTTACGGATTGACAAATCTTATCATTGGTCGGTGTTTG
NGN|EPI_ISL_15370068|2019      ATCTTCGGTCTCTGTAACTTCCGTTACGGATTGACAAATCTTATCATTGGTCGGTGTTTG
NGN|EPI_ISL_15370066|2019      ATCTTCGGTCTCTGTAACTTCCGTTACGGATTGACAAATCTTATCATTGGTCGGTGTTTG
NGN|EPI_ISL_15370082|2020      ATCTTCGGTCTCTGTAACTTCCGTTACGGATTGACAAATCTTATCATTGGTCGGTGTTTG
NGN|EPI_ISL_15370080|2019      ATCTTCGGTCTCTGTAACTTCCGTTACGGATTGACAAATCTTATCATTGGTCGGTGTTTG
NGN|EPI_ISL_15370065|2019      ATCTTCGGTCTCTGTAACTTCCGTTACGGATTGACAAATCTTATCATTGGTCGGTGTTTG
                               ************************************************************

NC_063383.1                    GTCTTGCTTTGTGACTTTGATAATAACATCGATTCCCATATGATGTTTGTTTTCTTCTTC
NGN|EPI_ISL_19256236|2023      GTCTTGCTTTGTGACTTTGATAATAACATCGATTCCCATATGATGTTTGTTTTCTTCTTC
NGN|EPI_ISL_19256294|2023      GTCTTGCTTTGTGACTTTGATAATAACATCGATTCCCATATGATGTTTGTTTTCTTCTTC
NGN|EPI_ISL_19256204|2022      GTCTTGCTTTGTGACTTTGATAATAACATCGATTCCCATATGATGTTTGTTTTCTTCTTC
NGN|EPI_ISL_19256281|2022      GTCTTGCTTTGTGACTTTGATAATAACATCGATTCCCATATGATGTTTGTTTTCTTCTTC
CRN|EPI_ISL_19256298|2022      GTCTTGCTTTGTGACTTTGATAATAACATCGATTCCCATATGATGTTTGTTTTCTTCTTC
NGN|EPI_ISL_15665411|2020      GTCTTGCTTTGTGACTTTGATAATAACATCGATTCCCATATGATGTTTGTTTTCTTCTTC
NGN|EPI_ISL_15370068|2019      GTCTTGCTTTGTGACTTTGATAATAACATCGATTCCCATATGATGTTTGTTTTCTTCTTC
NGN|EPI_ISL_15370066|2019      GTCTTGCTTTGTGACTTTGATAATAACATCGATTCCCATATGATGTTTGTTTTCTTCTTC
NGN|EPI_ISL_15370082|2020      GTCTTGCTTTGTGACTTTGATAATAACATCGATTCCCATATGATGTTTGTTTTCTTCTTC
NGN|EPI_ISL_15370080|2019      GTCTTGCTTTGTGACTTTGATAATAACATCGATTCCCATATGATGTTTGTTTTCTTCTTC
NGN|EPI_ISL_15370065|2019      GTCTTGCTTTGTGACTTTGATAATAACATCGATTCCCATATGATGTTTGTTTTCTTCTTC
                               ************************************************************

NC_063383.1                    AGTACACGAGGATGAAGATTGTTGAAGACTAGTAGGCATAGCAGCTGCCACTAGGCACAT
NGN|EPI_ISL_19256236|2023      AGTACACGAGGATGAAGATTGTTGAAGACTAGTAGGCATAGCAGCTGCCACTAGGCACAT
NGN|EPI_ISL_19256294|2023      AGTACACGAGGATGAAGATTGTTGAAGACTAGTAGGCATAGCAGCTGCCACTAGGCACAT
NGN|EPI_ISL_19256204|2022      AGTACACGAGGATGAAGATTGTTGAAGACTAGTAGGCATAGCAGCTGCCACTAGGCACAT
NGN|EPI_ISL_19256281|2022      AGTACACGAGGATGAAGATTGTTGAAGACTAGTAGGCATAGCAGCTGCCACTAGGCACAT
CRN|EPI_ISL_19256298|2022      AGTACACGAGGATGAAGATTGTTGAAGACTAGTAGGCATAGCAGCTGCCACTAGGCACAT
NGN|EPI_ISL_15665411|2020      AGTACACGAGGATGAAGATTGTTGAAGACTAGTAGGCATAGCAGCTGCCACTAGGCACAT
NGN|EPI_ISL_15370068|2019      AGTACACGAGGATGAAGATTGTTGAAGACTAGTAGGCATAGCAGCTGCCACTAGGCACAT
NGN|EPI_ISL_15370066|2019      AGTACACGAGGATGAAGATTGTTGAAGACTAGTAGGCATAGCAGCTGCCACTAGGCACAT
NGN|EPI_ISL_15370082|2020      AGTACACGAGGATGAAGATTGTTGAAGACTAGTAGGCATAGCAGCTGCCACTAGGCACAT
NGN|EPI_ISL_15370080|2019      AGTACACGAGGATGAAGATTGTTGAAGACTAGTAGGCATAGCAGCTGCCACTAGGCACAT
NGN|EPI_ISL_15370065|2019      AGTACACGAGGATGAAGATTGTTGAAGACTAGTAGGCATAGCAGCTGCCACTAGGCACAT
                               ************************************************************

NC_063383.1                    GCATGCCAGGACAATATATTGTTTCATGATTGCTATTGATTGATTACTGTTCTAGATGAT
NGN|EPI_ISL_19256236|2023      GCATGCCAGGACAATATATTGTTTCATGATTGCTATTGATTGATTACTGTTCTAGATGAT
NGN|EPI_ISL_19256294|2023      GCATGCCAGGACAATATATTGTTTCATGATTGCTATTGATTGATTACTGTTCTAGATGAT
NGN|EPI_ISL_19256204|2022      GCATGCCAGGACAATATATTGTTTCATGATTGCTATTGATTGATTACTGTTCTAGATGAT
NGN|EPI_ISL_19256281|2022      GCATGCCAGGACAATATATTGTTTCATGATTGCTATTGATTGATTACTGTTCTAGATGAT
CRN|EPI_ISL_19256298|2022      GCATGCCAGGACAATATATTGTTTCATGATTGCTATTGATTGATTACTGTTCTAGATGAT
NGN|EPI_ISL_15665411|2020      GCATGCCAGGACAATATATTGTTTCATGATTGCTATTGATTGATTACTGTTCTAGATGAT
NGN|EPI_ISL_15370068|2019      GCATGCCAGGACAATATATTGTTTCATGATTGCTATTGATTGATTACTGTTCTAGATGAT
NGN|EPI_ISL_15370066|2019      GCATGCCAGGACAATATATTGTTTCATGATTGCTATTGATTGATTACTGTTCTAGATGAT
NGN|EPI_ISL_15370082|2020      GCATGCCAGGACAATATATTGTTTCATGATTGCTATTGATTGATTACTGTTCTAGATGAT
NGN|EPI_ISL_15370080|2019      GCATGCCAGGACAATATATTGTTTCATGATTGCTATTGATTGATTACTGTTCTAGATGAT
NGN|EPI_ISL_15370065|2019      GCATGCCAGGACAATATATTGTTTCATGATTGCTATTGATTGATTACTGTTCTAGATGAT
                               ************************************************************

NC_063383.1                    TCTACTTTCTTACCATATAATAAATTAGAATATATTTTCTACTTTTACGAGAAATTAATT
NGN|EPI_ISL_19256236|2023      TCTACTTTCTTACCATATAATAAATTAGAATATATTTTCTACTTTTACGAGAAATTAATT
NGN|EPI_ISL_19256294|2023      TCTACTTTCTTACCATATAATAAATTAGAATATATTTTCTACTTTTACGAGAAATTAATT
NGN|EPI_ISL_19256204|2022      TCTACTTTCTTACCATATAATAAATTAGAATATATTTTCTACTTTTACGAGAAATTAATT
NGN|EPI_ISL_19256281|2022      TCTACTTTCTTACCATATAATAAATTAGAATATATTTTCTACTTTTACGAGAAATTAATT
CRN|EPI_ISL_19256298|2022      TCTACTTTCTTACCATATAATAAATTAGAATATATTTTCTACTTTTACGAGAAATTAATT
NGN|EPI_ISL_15665411|2020      TCTACTTTCTTACCATATAATAAATTAGAATATATTTTCTACTTTTACGAGAAATTAATT
NGN|EPI_ISL_15370068|2019      TCTACTTTCTTACCATATAATAAATTAGAATATATTTTCTACTTTTACGAGAAATTAATT
NGN|EPI_ISL_15370066|2019      TCTACTTTCTTACCATATAATAAATTAGAATATATTTTCTACTTTTACGAGAAATTAATT
NGN|EPI_ISL_15370082|2020      TCTACTTTCTTACCATATAATAAATTAGAATATATTTTCTACTTTTACGAGAAATTAATT
NGN|EPI_ISL_15370080|2019      TCTACTTTCTTACCATATAATAAATTAGAATATATTTTCTACTTTTACGAGAAATTAATT
NGN|EPI_ISL_15370065|2019      TCTACTTTCTTACCATATAATAAATTAGAATATATTTTCTACTTTTACGAGAAATTAATT
                               ************************************************************

NC_063383.1                    ATTGTATTTATTATTTATAGGT-AAAAAAACTTACTATAAGTGGGTGGGATTCTGGGAAT
NGN|EPI_ISL_19256236|2023      ATTGTATTTATTATTTATAGGT-AAAAAAACTTACTATAAGTGGGTGGGATTCTGGGAAT
NGN|EPI_ISL_19256294|2023      ATTGTATTTATTATTTATAGGT-AAAAAAACTTACTATAAGTGGGTGGGATTCTGGGAAT
NGN|EPI_ISL_19256204|2022      ATTGTATTTATTATTTATAGGT-AAAAAAACTTACTATAAGTGGGTGGGATTCTGGGAAT
NGN|EPI_ISL_19256281|2022      ATTGTATTTATTATTTATAGGTAAAAAAAACTTACTATAAGTGGGTGGGATTCTGGGAAT
CRN|EPI_ISL_19256298|2022      ATTGTATTTATTATTTATAGGTAAAAAAAACTTACTATAAGTGGGTGGGATTCTGGGAAT
NGN|EPI_ISL_15665411|2020      ATTGTATTTATTATTTATAGGTAAAAAAAACTTACTATAAGTGGGTGGGATTCTGGGAAT
NGN|EPI_ISL_15370068|2019      ATTGTATTTATTATTTATAGGT-AAAAAAACTTACTATAAGTGGGTGGGATTCTGGGAAT
NGN|EPI_ISL_15370066|2019      ATTGTATTTATTATTTATAGGT-AAAAAAACTTACTATAAGTGGGTGGGATTCTGGGAAT
NGN|EPI_ISL_15370082|2020      ATTGTATTTATTATTTATAGGT-AAAAAAACTTACTATAAGTGGGTGGGATTCTGGGAAT
NGN|EPI_ISL_15370080|2019      ATTGTATTTATTATTTATAGGTAAAAAAAACTTACTATAAGTGGGTGGGATTCTGGGAAT
NGN|EPI_ISL_15370065|2019      ATTGTATTTATTATTTATAGGT-AAAAAAACTTACTATAAGTGGGTGGGATTCTGGGAAT
                               ********************** *************************************

NC_063383.1                    TAGTGATCAGTTTATGTATATCGCAACTAGCGGGCATATGGCTATTGACATCGAGAACAT
NGN|EPI_ISL_19256236|2023      TAGTGATCAGTTTATGTATATCGCAACTAGCGGGCATATGGCTATTGACATCGAGAACAT
NGN|EPI_ISL_19256294|2023      TAGTGATCAGTTTATGTATATCGCAACTAGCGGGCATATGGCTATTGACATCGAGAACAT
NGN|EPI_ISL_19256204|2022      TAGTGATCAGTTTATGTATATCGCAACTAGCGGGCATATGGCTATTGACATCGAGAACAT
NGN|EPI_ISL_19256281|2022      TAGTGATCAGTTTATGTATATCGCAACTAGCGGGCATATGGCTATTGACATCGAGAACAT
CRN|EPI_ISL_19256298|2022      TAGTGATCAGTTTATGTATATCGCAACTAGCGGGCATATGGCTATTGACATCGAGAACAT
NGN|EPI_ISL_15665411|2020      TAGTGATCAGTTTATGTATATCGCAACTAGCGGGCATATGGCTATTGACATCGAGAACAT
NGN|EPI_ISL_15370068|2019      TAGTGATCAGTTTATGTATATCGCAACTAGCGGGCATATGGCTATTGACATCGAGAACAT
NGN|EPI_ISL_15370066|2019      TAGTGATCAGTTTATGTATATCGCAACTAGCGGGCATATGGCTATTGACATCGAGAACAT
NGN|EPI_ISL_15370082|2020      TAGTGATCAGTTTATGTATATCGCAACTAGCGGGCATATGGCTATTGACATCGAGAACAT
NGN|EPI_ISL_15370080|2019      TAGTGATCAGTTTATGTATATCGCAACTAGCGGGCATATGGCTATTGACATCGAGAACAT
NGN|EPI_ISL_15370065|2019      TAGTGATCAGTTTATGTATATCGCAACTAGCGGGCATATGGCTATTGACATCGAGAACAT
                               ************************************************************

NC_063383.1                    TACCCATATGATAAGAGATTGTATCATTTTCGTAGTCTTGAGTATTGGTATTACTATATA
NGN|EPI_ISL_19256236|2023      TACCCATATGATAAGAGATTGTATCATTTTCGTAGTCTTGAGTATTGGTATTACTATATA
NGN|EPI_ISL_19256294|2023      TACCCATATGATAAGAGATTGTATCATTTTCGTAGTCTTGAGTATTGGTATTACTATATA
NGN|EPI_ISL_19256204|2022      TACCCATATGATAAGAGATTGTATCATTTTCGTAGTCTTGAGTATTGGTATTACTATATA
NGN|EPI_ISL_19256281|2022      TACCCATATGATAAGAGATTGTATCATTTTCGTAGTCTTGAGTATTGGTATTACTATATA
CRN|EPI_ISL_19256298|2022      TACCCATATGATAAGAGATTGTATCATTTTCGTAGTCTTGAGTATTGGTATTACTATATA
NGN|EPI_ISL_15665411|2020      TACCCATATGATAAGAGATTGTATCATTTTCGTAGTCTTGAGTATTGGTATTACTATATA
NGN|EPI_ISL_15370068|2019      TACCCATATGATAAGAGATTGTATCATTTTCGTAGTCTTGAGTATTGGTATTACTATATA
NGN|EPI_ISL_15370066|2019      TACCCATATGATAAGAGATTGTATCATTTTCGTAGTCTTGAGTATTGGTATTACTATATA
NGN|EPI_ISL_15370082|2020      TACCCATATGATAAGAGATTGTATCATTTTCGTAGTCTTGAGTATTGGTATTACTATATA
NGN|EPI_ISL_15370080|2019      TACCCATATGATAAGAGATTGTATCATTTTCGTAGTCTTGAGTATTGGTATTACTATATA
NGN|EPI_ISL_15370065|2019      TACCCATATGATAAGAGATTGTATCATTTTCGTAGTCTTGAGTATTGGTATTACTATATA
                               ************************************************************

NC_063383.1                    GTATGTAGATGTCGACGCTAGATAGACAGTCGCCCACTAGAGTTACCGTCTCTGAATGCG
NGN|EPI_ISL_19256236|2023      GTATGTAGATGTCGACGCTAGATAGACAGTCGCCCACTAGAGTTACCGTCTCTGAATGCG
NGN|EPI_ISL_19256294|2023      GTATGTAGATGTCGACGCTAGATAGACAGTCGCCCACTAGAGTTACCGTCTCTGAATGCG
NGN|EPI_ISL_19256204|2022      GTATGTAGATGTCGACGCTAGATAGACAGTCGCCCACTAGAGTTACCGTCTCTGAATGCG
NGN|EPI_ISL_19256281|2022      GTATGTAGATGTCGACGCTAGATAGACAGTCGCCCACTAGAGTTACCGTCTCTGAATGCG
CRN|EPI_ISL_19256298|2022      GTATGTAGATGTCGACGCTAGATAGACAGTCGCCCACTAGAGTTACCGTCTCTGAATGCG
NGN|EPI_ISL_15665411|2020      GTATGTAGATGTCGACGCTAGATAGACAGTCGCCCACTAGAGTTACCGTCTCTGAATGCG
NGN|EPI_ISL_15370068|2019      GTATGTAGATGTCGACGCTAGATAGACAGTCGCCCACTAGAGTTACCGTCTCTGAATGCG
NGN|EPI_ISL_15370066|2019      GTATGTAGATGTCGACGCTAGATAGACAGTCGCCCACTAGAGTTACCGTCTCTGAATGCG
NGN|EPI_ISL_15370082|2020      GTATGTAGATGTCGACGCTAGATAGACAGTCGCCCACTAGAGTTACCGTCTCTGAATGCG
NGN|EPI_ISL_15370080|2019      GTATGTAGATGTCGACGCTAGATAGACAGTCGCCCACTAGAGTTACCGTCTCTGAATGCG
NGN|EPI_ISL_15370065|2019      GTATGTAGATGTCGACGCTAGATAGACAGTCGCCCACTAGAGTTACCGTCTCTGAATGCG
                               ************************************************************

NC_063383.1                    GCATGATAGTATCATTCTTTGTTTTCGTTAACTGTTTGGAAGATGAATCTTTGTTGTTAC
NGN|EPI_ISL_19256236|2023      GCATGATAGTATCATTCTTTGTTTTCGTTAACTGTTTGGAAGATGAATCTTTGTTGTTAC
NGN|EPI_ISL_19256294|2023      GCATGATAGTATCATTCTTTGTTTTCGTTAACTGTTTGGAAGATGAATCTTTGTTGTTAC
NGN|EPI_ISL_19256204|2022      GCATGATAGTATCATTCTTTGTTTTCGTTAACTGTTTGGAAGATGAATCTTTGTTGTTAC
NGN|EPI_ISL_19256281|2022      GCATGATAGTATCATTCTTTGTTTTCGTTAACTGTTTGGAAGATGAATCTTTGTTGTTAC
CRN|EPI_ISL_19256298|2022      GCATGATAGTATCATTCTTTGTTTTCGTTAACTGTTTGGAAGATGAATCTTTGTTGTTAC
NGN|EPI_ISL_15665411|2020      GCATGATAGTATCATTCTTTGTTTTCGTTAACTGTTTGGAAGATGAATCTTTGTTGTTAC
NGN|EPI_ISL_15370068|2019      GCATGATAGTATCATTCTTTGTTTTCGTTAACTGTTTGGAAGATGAATCTTTGTTGTTAC
NGN|EPI_ISL_15370066|2019      GCATGATAGTATCATTCTTTGTTTTCGTTAACTGTTTGGAAGATGAATCTTTGTTGTTAC
NGN|EPI_ISL_15370082|2020      GCATGATAGTATCATTCTTTGTTTTCGTTAACTGTTTGGAAGATGAATCTTTGTTGTTAC
NGN|EPI_ISL_15370080|2019      GCATGATAGTATCATTCTTTGTTTTCGTTAACTGTTTGGAAGATGAATCTTTGTTGTTAC
NGN|EPI_ISL_15370065|2019      GCATGATAGTATCATTCTTTGTTTTCGTTAACTGTTTGGAAGATGAATCTTTGTTGTTAC
                               ************************************************************

NC_063383.1                    ATTTAATCTCGAAATTCAGAGTACATATCTTTGAAGTATTCTGATATCTATTTTCTCCTG
NGN|EPI_ISL_19256236|2023      ATTTAATCTCGAAATTTAGAGTACATATCTTTGAAGTATTCTGATATCTATTTTCTCCTG
NGN|EPI_ISL_19256294|2023      ATTTAATCTCGAAATTCAGAGTACATATCTTTGAAGTATTCTGATATCTATTTTCTCCTG
NGN|EPI_ISL_19256204|2022      ATTTAATCTCGAAATTCAGAGTACATATCTTTGAAGTATTCTGATATCTATTTTCTCCTG
NGN|EPI_ISL_19256281|2022      ATTTAATCTCGAAATTCAGAGTACATATCTTTGAAGTATTCTGATATCTATTTTCTCCTG
CRN|EPI_ISL_19256298|2022      ATTTAATCTCGAAATTCAGAGTACATATCTTTGAAGTATTCTGATATCTATTTTCTCCTG
NGN|EPI_ISL_15665411|2020      ATTTAATCTCGAAATTCAGAGTACATATCTTTGAAGTATTCTGATATCTATTTTCTCCTG
NGN|EPI_ISL_15370068|2019      ATTTAATCTCGAAATTCAGAGTACATATCTTTGAAGTATTCTGATATCTATTTTCTCCTG
NGN|EPI_ISL_15370066|2019      ATTTAATCTCGAAATTCAGAGTACATATCTTTGAAGTATTCTGATATCTATTTTCTCCTG
NGN|EPI_ISL_15370082|2020      ATTTAATCTCGAAATTCAGAGTACATATCTTTGAAGTATTCTGATATCTATTTTCTCCTG
NGN|EPI_ISL_15370080|2019      ATTTAATCTCGAAATTCAGAGTACATATCTTTGAAGTATTCTGATATCTATTTTCTCCTG
NGN|EPI_ISL_15370065|2019      ATTTAATCTCGAAATTCAGAGTACATATCTTTGAAGTATTCTGATATCTATTTTCTCCTG
                               ****************.*******************************************

NC_063383.1                    TAAAGAATCCTGAAGTTGCTACATTATTAAGGACAGAGAAGTATTCTGCACGAAAGACTG
NGN|EPI_ISL_19256236|2023      TAAAGAATCCTGAAGTTGCTACATTATTAAGGACAGAGAAGTATTCTGCACGAAAGACTG
NGN|EPI_ISL_19256294|2023      TAAAGAATCCTGAAGTTGCTACATTATTAAGGACAGAGAAGTATTCTGCACGAAAGACTG
NGN|EPI_ISL_19256204|2022      TAAAGAATCCTGAAGTTGCTACATTATTAAGGACAGAGAAGTATTCTGCACGAAAGACTG
NGN|EPI_ISL_19256281|2022      TAAAGAATCCTGAAGTTGCTACATTATTAAGGACAGAGAAGTATTCTGCACGAAAGACTG
CRN|EPI_ISL_19256298|2022      TAAAGAATCCTGAAGTTGCTACATTATTAAGGACAGAGAAGTATTCTGCACGAAAGACTG
NGN|EPI_ISL_15665411|2020      TAAAGAATCCTGAAGTTGCTACATTATTAAGGACAGAGAAGTATTCTGCACGAAAGACTG
NGN|EPI_ISL_15370068|2019      TAAAGAATCCTGAAGTTGCTACATTATTAAGGACAGAGAAGTATTCTGCACGAAAGACTG
NGN|EPI_ISL_15370066|2019      TAAAGAATCCTGAAGTTGCTACATTATTAAGGACAGAGAAGTATTCTGCACGAAAGACTG
NGN|EPI_ISL_15370082|2020      TAAAGAATCCTGAAGTTGCTACATTATTAAGGACAGAGAAGTATTCTGCACGAAAGACTG
NGN|EPI_ISL_15370080|2019      TAAAGAATCCTGAAGTTGCTACATTATTAAGGACAGAGAAGTATTCTGCACGAAAGACTG
NGN|EPI_ISL_15370065|2019      TAAAGAATCCTGAAGTTGCTACATTATTAAGGACAGAGAAGTATTCTGCACGAAAGACTG
                               ************************************************************

NC_063383.1                    GATCACAATCTTTATGATTCATGGTAATAGTTAGTTCCGACGTTGAGATGGATTCGCTGA
NGN|EPI_ISL_19256236|2023      GATCACAATCTTTATGATTCATGGTAATAGTTAGTTCCGACGTTGAGATGGATTCGCTGA
NGN|EPI_ISL_19256294|2023      GATCACAATCTTTATGATTCATGGTAATAGTTAGTTCCGACGTTGAGATGGATTCGCTGA
NGN|EPI_ISL_19256204|2022      GATCACAATCTTTATGATTCATGGTAATAGTTAGTTCCGACGTTGAGATGGATTCGCTGA
NGN|EPI_ISL_19256281|2022      GATCACAATCTTTATGATTCATGGTAATAGTTAGTTCCGACGTTGAGATGGATTCGCTGA
CRN|EPI_ISL_19256298|2022      GATCACAATCTTTATGATTCATGGTAATAGTTAGTTCCGACGTTGAGATGGATTCGCTGA
NGN|EPI_ISL_15665411|2020      GATCACAATCTTTATGATTCATGGTAATAGTTAGTTCCGACGTTGAGATGGATTCGCTGA
NGN|EPI_ISL_15370068|2019      GATCACAATCTTTATGATTCATGGTAATAGTTAGTTCCGACGTTGAGATGGATTCGCTGA
NGN|EPI_ISL_15370066|2019      GATCACAATCTTTATGATTCATGGTAATAGTTAGTTCCGACGTTGAGATGGATTCGCTGA
NGN|EPI_ISL_15370082|2020      GATCACAATCTTTATGATTCATGGTAATAGTTAGTTCCGACGTTGAGATGGATTCGCTGA
NGN|EPI_ISL_15370080|2019      GATCACAATCTTTATGATTCATGGTAATAGTTAGTTCCGACGTTGAGATGGATTCGCTGA
NGN|EPI_ISL_15370065|2019      GATCACAATCTTTATGATTCATGGTAATAGTTAGTTCCGACGTTGAGATGGATTCGCTGA
                               ************************************************************

NC_063383.1                    GACCGGTAGTGGTCGTCCGAGTACACGATGTGTCGTTGACTGGATACAGGTTAATTTCCA
NGN|EPI_ISL_19256236|2023      GACCGGTAGTGGTCGTCCGAGTACACGATGTGTCGTTGACTGGATACAGGTTAATTTCCA
NGN|EPI_ISL_19256294|2023      GACCGGTAGTGGTCGTCCGAGTACACGATGTGTCGTTGACTGGATACAGGTTAATTTCCA
NGN|EPI_ISL_19256204|2022      GACCGGTAGTGGTCGTCCGAGTACACGATGTGTCGTTGACTGGATACAGGTTAATTTCCA
NGN|EPI_ISL_19256281|2022      GACCGGTAGTGGTCGTCCGAGTACACGATGTGTCGTTGACTGGATACAGGTTAATTTCCA
CRN|EPI_ISL_19256298|2022      GACCGGTAGTGGTCGTCCGAGTACACGATGTGTCGTTGACTGGATACAGGTTAATTTCCA
NGN|EPI_ISL_15665411|2020      GACCGGTAGTGGTCGTCCGAGTACACGATGTGTCGTTGACTGGATACAGGTTAATTTCCA
NGN|EPI_ISL_15370068|2019      GACCGGTAGTGGTCGTCCGAGTACACGATGTGTCGTTGACTGGATACAGGTTAATTTCCA
NGN|EPI_ISL_15370066|2019      GACCGGTAGTGGTCGTCCGAGTACACGATGTGTCGTTGACTGGATACAGGTTAATTTCCA
NGN|EPI_ISL_15370082|2020      GACCGGTAGTGGTCGTCCGAGTACACGATGTGTCGTTGACTGGATACAGGTTAATTTCCA
NGN|EPI_ISL_15370080|2019      GACCGGTAGTGGTCGTCCGAGTACACGATGTGTCGTTGACTGGATACAGGTTAATTTCCA
NGN|EPI_ISL_15370065|2019      GACCGGTAGTGGTCGTCCGAGTACACGATGTGTCGTTGACTGGATACAGGTTAATTTCCA
                               ************************************************************

NC_063383.1                    CATCGATATAGTTAAATGTATTGCTGGTTACGACGGGTTCGCATTTATCTGTGGAAGAGA
NGN|EPI_ISL_19256236|2023      CATCGATATAGTTAAATGTATTGCTGGTTACGACGGGTTCGCATTTATCTGTGGAAGAGA
NGN|EPI_ISL_19256294|2023      CATCGATATAGTTAAATGTATTGCTGGTTACGACGGGTTCGCATTTATCTGTGGAAGAGA
NGN|EPI_ISL_19256204|2022      CATCGATATAGTTAAATGTATTGCTGGTTACGACGGGTTCGCATTTATCTGTGGAAGAGA
NGN|EPI_ISL_19256281|2022      CATCGATATAGTTAAATGTATTGCTGGTTACGACGGGTTCGCATTTATCTGTGGAAGAGA
CRN|EPI_ISL_19256298|2022      CATCGATATAGTTAAATGTATTGCTGGTTACGACGGGTTCGCATTTATCTGTGGAAGAGA
NGN|EPI_ISL_15665411|2020      CATCGATATAGTTAAATGTATTGCTGGTTACGACGGGTTCGCATTTATCTGTGGAAGAGA
NGN|EPI_ISL_15370068|2019      CATCGATATAGTTAAATGTATTGCTGGTTACGACGGGTTCGCATTTATCTGTGGAAGAGA
NGN|EPI_ISL_15370066|2019      CATCGATATAGTTAAATGTATTGCTGGTTACGACGGGTTCGCATTTATCTGTGGAAGAGA
NGN|EPI_ISL_15370082|2020      CATCGATATAGTTAAATGTATTGCTGGTTACGACGGGTTCGCATTTATCTGTGGAAGAGA
NGN|EPI_ISL_15370080|2019      CATCGATATAGTTAAATGTATTGCTGGTTACGACGGGTTCGCATTTATCTGTGGAAGAGA
NGN|EPI_ISL_15370065|2019      CATCGATATAGTTAAATGTATTGCTGGTTACGACGGGTTCGCATTTATCTGTGGAAGAGA
                               ************************************************************

NC_063383.1                    CGGTGTGAGAATATGTTCCGGGACCACACGGAGAACAGATGACGTCTCCGGTAGACGTGT
NGN|EPI_ISL_19256236|2023      CGGTGTGAGAATATGTTCCGGGACCACACGGAGAACAGATGACGTCTCCGGTAGACGTGT
NGN|EPI_ISL_19256294|2023      CGGTGTGAGAATATGTTCCGGGACCACACGGAGAACAGATGACGTCTCCGGTAGACGTGT
NGN|EPI_ISL_19256204|2022      CGGTGTGAGAATATGTTCCGGGACCACACGGAGAACAGATGACGTCTCCGGTAGACGTGT
NGN|EPI_ISL_19256281|2022      CGGTGTGAGAATATGTTCCGGGACCACACGGAGAACAGATGACGTCTCCGGTAGACGTGT
CRN|EPI_ISL_19256298|2022      CGGTGTGAGAATATGTTCCGGGACCACACGGAGAACAGATGACGTCTCCGGTAGACGTGT
NGN|EPI_ISL_15665411|2020      CGGTGTGAGAATATGTTCCGGGACCACACGGAGAACAGATGACGTCTCCGGTAGACGTGT
NGN|EPI_ISL_15370068|2019      CGGTGTGAGAATATGTTCCGGGACCACACGGAGAACAGATGACGTCTCCGGTAGACGTGT
NGN|EPI_ISL_15370066|2019      CGGTGTGAGAATATGTTCCGGGACCACACGGAGAACAGATGACGTCTCCGGTAGACGTGT
NGN|EPI_ISL_15370082|2020      CGGTGTGAGAATATGTTCCGGGACCACACGGAGAACAGATGACGTCTCCGGTAGACGTGT
NGN|EPI_ISL_15370080|2019      CGGTGTGAGAATATGTTCCGGGACCACACGGAGAACAGATGACGTCTCCGGTAGACGTGT
NGN|EPI_ISL_15370065|2019      CGGTGTGAGAATATGTTCCGGGACCACACGGAGAACAGATGACGTCTCCGGTAGACGTGT
                               ************************************************************

NC_063383.1                    ATCCGGATACTCCGTATCCTATTCCACACTTTGTTTTAGAAATACATGTTCTACACCCTG
NGN|EPI_ISL_19256236|2023      ATCCGGATACTCCGTATCCTATTCCACACTTTGTTTTAGAAATACATGTTCTACACCCTG
NGN|EPI_ISL_19256294|2023      ATCCGGATACTCCGTATCCTATTCCACACTTTGTTTTAGAAATACATGTTCTACACCCTG
NGN|EPI_ISL_19256204|2022      ATCCGGATACTCCGTATCCTATTCCACACTTTGTTTTAGAAATACATGTTCTACACCCTG
NGN|EPI_ISL_19256281|2022      ATCCGGATACTCCGTATCCTATTCCACACTTTGTTTTAGAAATACATGTTCTACACCCCG
CRN|EPI_ISL_19256298|2022      ATCCGGATACTCCGTATCCTATTCCACACTTTGTTTTAGAAATACATGTTCTACACCCCG
NGN|EPI_ISL_15665411|2020      ATCCGGATACTCCGTATCCTATTCCACACTTTGTTTTAGAAATACATGTTCTACACCCTG
NGN|EPI_ISL_15370068|2019      ATCCGGATACTCCGTATCCTATTCCACACTTTGTTTTAGAAATACATGTTCTACACCCTG
NGN|EPI_ISL_15370066|2019      ATCCGGATACTCCGTATCCTATTCCACACTTTGTTTTAGAAATACATGTTCTACACCCTG
NGN|EPI_ISL_15370082|2020      ATCCGGATACTCCGTATCCTATTCCACACTTTGTTTTAGAAATACATGTTCTACACCCTG
NGN|EPI_ISL_15370080|2019      ATCCGGATACTCCGTATCCTATTCCACACTTTGTTTTAGAAATACATGTTCTACACCCTG
NGN|EPI_ISL_15370065|2019      ATCCGGATACTCCGTATCCTATTCCACACTTTGTTTTAGAAATACATGTTCTACACCCTG
                               **********************************************************.*

NC_063383.1                    ATGCTCCTTTGAGAAGACAATAATATCCTGGAGAGCATTCACAGATTCTATTGTGAGTCG
NGN|EPI_ISL_19256236|2023      ATGCTCCTTTGAGAAGACAATAATATCCTGGAGAGCATTCACAGATTCTATTGTGAGTCG
NGN|EPI_ISL_19256294|2023      ATGCTCCTTTGAGAAGACAATAATATCCTGGAGAGCATTCACAGATTCTATTGTGAGTCG
NGN|EPI_ISL_19256204|2022      ATGCTCCTTTGAGAAGACAATAATATCCTGGAGAGCATTCACAGATTCTATTGTGAGTCG
NGN|EPI_ISL_19256281|2022      ATGCTCCTTTGAGAAGACAATAATATCCTGGAGAGCATTCACAGATTCTATTGTGAGTCG
CRN|EPI_ISL_19256298|2022      ATGCTCCTTTGAGAAGACAATAATATCCTGGAGAGCATTCACAGATTCTATTGTGAGTCG
NGN|EPI_ISL_15665411|2020      ATGCTCCTTTGAGAAGACAATAATATCCTGGAGAGCATTCACAGATTCTATTGTGAGTCG
NGN|EPI_ISL_15370068|2019      ATGCTCCTTTGAGAAGACAATAATATCCTGGAGAGCATTCACAGATTCTATTGTGAGTCG
NGN|EPI_ISL_15370066|2019      ATGCTCCTTTGAGAAGACAATAATATCCTGGAGAGCATTCACAGATTCTATTGTGAGTCG
NGN|EPI_ISL_15370082|2020      ATGCTCCTTTGAGAAGACAATAATATCCTGGAGAGCATTCACAGATTCTATTGTGAGTCG
NGN|EPI_ISL_15370080|2019      ATGCTCCTTTGAGAAGACAATAATATCCTGGAGAGCATTCACAGATTCTATTGTGAGTCG
NGN|EPI_ISL_15370065|2019      ATGCTCCTTTGAGAAGACAATAATATCCTGGAGAGCATTCACAGATTCTATTGTGAGTCG
                               ************************************************************

NC_063383.1                    TGTTACACGATCGCGTCTCTACCTGATTACTATCACATCTTCCGTTACAACTTAGACAAG
NGN|EPI_ISL_19256236|2023      TGTTACACGATCGCGTCTCTACCTGATTACTATCACATCTTCCGTTACAACTTAGACAAG
NGN|EPI_ISL_19256294|2023      TGTTACACGATCGCGTCTCTACCTGATTACTATCACATCTTCCGTTACAACTTAGACAAG
NGN|EPI_ISL_19256204|2022      TGTTACACGATCGCGTCTCTACCTGATTACTATCACATCTTCCGTTACAACTTAGACAAG
NGN|EPI_ISL_19256281|2022      TGTTACACGATCGCGTCTCTACCTGATTACTATCACATCTTCCGTTACAACTTAGACAAG
CRN|EPI_ISL_19256298|2022      TGTTACACGATCGCGTCTCTACCTGATTACTATCACATCTTCCGTTACAACTTAGACAAG
NGN|EPI_ISL_15665411|2020      TGTTACACGATCGCGTCTCTACCTGATTACTATCACATCTTCCGTTACAACTTAGACAAG
NGN|EPI_ISL_15370068|2019      TGTTACACGATCGCGTCTCTACCTGATTACTATCACATCTTCCGTTACAACTTAGACAAG
NGN|EPI_ISL_15370066|2019      TGTTACACGATCGCGTCTCTACCTGATTACTATCACATCTTCCGTTACAACTTAGACAAG
NGN|EPI_ISL_15370082|2020      TGTTACACGATCGCGTCTCTACCTGATTACTATCACATCTTCCGTTACAACTTAGACAAG
NGN|EPI_ISL_15370080|2019      TGTTACACGATCGCGTCTCTACCTGATTACTATCACATCTTCCGTTACAACTTAGACAAG
NGN|EPI_ISL_15370065|2019      TGTTACACGATCGCGTCTCTACCTGATTACTATCACATCTTCCGTTACAACTTAGACAAG
                               ************************************************************

NC_063383.1                    CCTGTAAATGATTATTGTGAGATGTAAAGGTATCCGAACCACACGGTGTACATTGTGTAT
NGN|EPI_ISL_19256236|2023      CCTGTAAATGATTATTGTGAGATGTAAAGGTATCCGAACCACACGGTGTACATTGTGTAT
NGN|EPI_ISL_19256294|2023      CCTGTAAATGATTATTGTGAGATGTAAAGGTATCCGAACCACACGGTGTACATTGTGTAT
NGN|EPI_ISL_19256204|2022      CCTGTAAATGATTATTGTGAGATGTAAAGGTATCCGAACCACACGGTGTACATTGTGTAT
NGN|EPI_ISL_19256281|2022      CCTGTAAATGATTATTGTGAGATGTAAAGGTATCCGAACCACACGGTGTACATTGTGTAT
CRN|EPI_ISL_19256298|2022      CCTGTAAATGATTATTGTGAGATGTAAAGGTATCCGAACCACACGGTGTACATTGTGTAT
NGN|EPI_ISL_15665411|2020      CCTGTAAATGATTATTGTGAGATGTAAAGGTATCCGAACCACACGGTGTACATTGTGTAT
NGN|EPI_ISL_15370068|2019      CCTGTAAATGATTATTGTGAGATGTAAAGGTATCCGAACCACACGGTGTACATTGTGTAT
NGN|EPI_ISL_15370066|2019      CCTGTAAATGATTATTGTGAGATGTAAAGGTATCCGAACCACACGGTGTACATTGTGTAT
NGN|EPI_ISL_15370082|2020      CCTGTAAATGATTATTGTGAGATGTAAAGGTATCCGAACCACACGGTGTACATTGTGTAT
NGN|EPI_ISL_15370080|2019      CCTGTAAATGATTATTGTGAGATGTAAAGGTATCCGAACCACACGGTGTACATTGTGTAT
NGN|EPI_ISL_15370065|2019      CCTGTAAATGATTATTGTGAGATGTAAAGGTATCCGAACCACACGGTGTACATTGTGTAT
                               ************************************************************

NC_063383.1                    TAGTCTTGCTATCACATAATCTGGAAGCGTAAGTTCCCGGAGGACACGATAGACAACATA
NGN|EPI_ISL_19256236|2023      TAGTCTTGCTATCACATAATCTGGAAGCGTAAGTTCCCGGAGGACACGATAGACAACATA
NGN|EPI_ISL_19256294|2023      TAGTCTTGCTATCACATAATCTGGAAGCGTAAGTTCCCGGAGGACACGATAGACAACATA
NGN|EPI_ISL_19256204|2022      TAGTCTTGCTATCACATAATCTGAAAGCGTAAGTTCCCGGAGGACACGATAGACAACATA
NGN|EPI_ISL_19256281|2022      TAGTCTTGCTATCACATAATCTGGAAGCGTAAGTTCCCGGAGGACACGATAGACAACATA
CRN|EPI_ISL_19256298|2022      TAGTCTTGCTATCACATAATCTGGAAGCGTAAGTTCCCGGAGGACACGATAGACAACATA
NGN|EPI_ISL_15665411|2020      TAGTCTTGCTATCACATAATCTGGAAGCGTAAGTTCCCGGAGGACACGATAGACAACATA
NGN|EPI_ISL_15370068|2019      TAGTCTTGCTATCACATAATCTGGAAGCGTAAGTTCCCGGAGGACACGATAGACAACATA
NGN|EPI_ISL_15370066|2019      TAGTCTTGCTATCACATAATCTGGAAGCGTAAGTTCCCGGAGGACACGATAGACAACATA
NGN|EPI_ISL_15370082|2020      TAGTCTTGCTATCACATAATCTGGAAGCGTAAGTTCCCGGAGGACACGATAGACAACATA
NGN|EPI_ISL_15370080|2019      TAGTCTTGCTATCACATAATCTGGAAGCGTAAGTTCCCGGAGGACACGATAGACAACATA
NGN|EPI_ISL_15370065|2019      TAGTCTTGCTATCACATAATCTGGAAGCGTAAGTTCCCGGAGGACACGATAGACAACATA
                               ***********************.************************************

NC_063383.1                    GATTACGGCTTCTGTATTCGTTGTCTTTACACTTTCCATTGGATGGTGCATGTGGTGCTA
NGN|EPI_ISL_19256236|2023      GATTACGGCTTCTGTATTCGTTGTCTTTACACTTTCCATTGGATGGTGCATGTGGTGCTA
NGN|EPI_ISL_19256294|2023      GATTACGGCTTCTGTATTCGTTGTCTTTACACTTTCCATTGGATGGTGCATGTGGTGCTA
NGN|EPI_ISL_19256204|2022      GATTACGGCTTCTGTATTCGTTGTCTTTACACTTTCCATTGGATGGTGCATGTGGTGCTA
NGN|EPI_ISL_19256281|2022      GATTACGGCTTCTGTATTCGTTGTCTTTACACTTTCCATTGGATGGTGCATGTGGTGCTA
CRN|EPI_ISL_19256298|2022      GATTACGGCTTCTGTATTCGTTGTCTTTACACTTTCCATTGGATGGTGCATGTGGTGCTA
NGN|EPI_ISL_15665411|2020      GATTACGGCTTCTGTATTCGTTGTCTTTACACTTTCCATTGGATGGTGCATGTGGTGCTA
NGN|EPI_ISL_15370068|2019      GATTACGGCTTCTGTATTCGTTGTCTTTACACTTTCCATTGGATGGTGCATGTGGTGCTA
NGN|EPI_ISL_15370066|2019      GATTACGGCTTCTGTATTCGTTGTCTTTACACTTTCCATTGGATGGTGCATGTGGTGCTA
NGN|EPI_ISL_15370082|2020      GATTACGGCTTCTGTATTCGTTGTCTTTACACTTTCCATTGGATGGTGCATGTGGTGCTA
NGN|EPI_ISL_15370080|2019      GATTACGGCTTCTGTATTCGTTGTCTTTACACTTTCCATTGGATGGTGCATGTGGTGCTA
NGN|EPI_ISL_15370065|2019      GATTACGGCTTCTGTATTCGTTGTCTTTACACTTTCCATTGGATGGTGCATGTGGTGCTA
                               ************************************************************

NC_063383.1                    TATCTCTTCCGTTTATTATTATACATGAGAGAAACAATATATACGAGTATAATACGGACC
NGN|EPI_ISL_19256236|2023      TATCTCTTCCGTTTATTATTATACATGAGAGAAACAATATATACGAGTATAATACGGACC
NGN|EPI_ISL_19256294|2023      TATCTCTTCCGTTTATTATTATACATGAGAGAAACAATATATACGAGTATAATACGGACC
NGN|EPI_ISL_19256204|2022      TATCTCTTCCGTTTATTATTATACATGAGAGAAACAATATATACGAGTATAATACGGACC
NGN|EPI_ISL_19256281|2022      TATCTCTTCCGTTTATTATTATACATGAGAGAAACAATATATACGAGTATAATACGGACC
CRN|EPI_ISL_19256298|2022      TATCTCTTCCGTTTATTATTATACATGAGAGAAACAATATATACGAGTATAATACGGACC
NGN|EPI_ISL_15665411|2020      TATCTCTTCCGTTTATTATTATACATGAGAGAAACAATATATACGAGTATAATACGGACC
NGN|EPI_ISL_15370068|2019      TATCTCTTCCGTTTATTATTATACATGAGAGAAACAATATATACGAGTATAATACGGACC
NGN|EPI_ISL_15370066|2019      TATCTCTTCCGTTTATTATTATACATGAGAGAAACAATATATACGAGTATAATACGGACC
NGN|EPI_ISL_15370082|2020      TATCTCTTCCGTTTATTATTATACATGAGAGAAACAATATATACGAGTATAATACGGACC
NGN|EPI_ISL_15370080|2019      TATCTCTTCCGTTTATTATTATACATGAGAGAAACAATATATACGAGTATAATACGGACC
NGN|EPI_ISL_15370065|2019      TATCTCTTCCGTTTATTATTATACATGAGAGAAACAATATATACGAGTATAATACGGACC
                               ************************************************************

NC_063383.1                    TCATGATTTAATAATGTAGTAATCGTCGTCTTGTTACTGTTTGTTTCCTACTTCTCCAAT
NGN|EPI_ISL_19256236|2023      TCATAATTTAATAATGTAGTAATCGTCGTCTTGTTACTGTTTGTTTCCTACTTCTCCAAT
NGN|EPI_ISL_19256294|2023      TCATGATTTAATAATGTAGTAATCGTCGTCTTGTTACTGTTTGTTTCCTACTTCTCCAAT
NGN|EPI_ISL_19256204|2022      TCATGATTTAATAATGTAGTAATCGTCGTCTTGTTACTGTTTGTTTCCTACTTCTCCAAT
NGN|EPI_ISL_19256281|2022      TCATGATTTAATAATGTAGTAATCGTCGTCTTGTTACTGTTTGTTTCCTACTTCTCCAAT
CRN|EPI_ISL_19256298|2022      TCATGATTTAATAATGTAGTAATCGTCGTCTTGTTACTGTTTGTTTCCTACTTCTCCAAT
NGN|EPI_ISL_15665411|2020      TCATGATTTAATAATGTAGTAATCGTCGTCTTGTTACTGTTTGTTTCCTACTTCTCCAAT
NGN|EPI_ISL_15370068|2019      TCATGATTTAATAATGTAGTAATCGTCGTCTTGTTACTGTTTGTTTCCTACTTCTCCAAT
NGN|EPI_ISL_15370066|2019      TCATGATTTAATAATGTAGTAATCGTCGTCTTGTTACTGTTTGTTTCCTACTTCTCCAAT
NGN|EPI_ISL_15370082|2020      TCATGATTTAATAATGTAGTAATCGTCGTCTTGTTACTGTTTGTTTCCTACTTCTCCAAT
NGN|EPI_ISL_15370080|2019      TCATGATTTAATAATGTAGTAATCGTCGTCTTGTTACTGTTTGTTTCCTACTTCTCCAAT
NGN|EPI_ISL_15370065|2019      TCATGATTTAATAATGTAGTAATCGTCGTCTTGTTACTGTTTGTTTCCTACTTCTCCAAT
                               ****.*******************************************************

NC_063383.1                    CATATAGATTATTTTTTAAATATTTTCTTTCTATCATGGATAATATTTGTAATGGTTCTT
NGN|EPI_ISL_19256236|2023      CATATAGATTATTTTTTAAATATTTTCTTTCTATCATGGATAATATTTGTAATGGTTCTT
NGN|EPI_ISL_19256294|2023      CATATAGATTATTTTTTAAATATTTTCTTTCTATCATGGATAATATTTGTAATGGTTCTT
NGN|EPI_ISL_19256204|2022      CATATAGATTATTTTTTAAATATTTTCTTTCTATCATGGATAATATTTGTAATGGTTCTT
NGN|EPI_ISL_19256281|2022      CATATAGATTATTTTTTAAATATTTTCTTTCTATCATGGATAATATTTGTAATGGTTCTT
CRN|EPI_ISL_19256298|2022      CATATAGATTATTTTTTAAATATTTTCTTTCTATCATGGATAATATTTGTAATGGTTCTT
NGN|EPI_ISL_15665411|2020      CATATAGATTATTTTTTAAATATTTTCTTTCTATCATGGATAATATTTGTAATGGTTCTT
NGN|EPI_ISL_15370068|2019      CATATAGATTATTTTTTAAATATTTTCTTTCTATCATGGATAATATTTGTAATGGTTCTT
NGN|EPI_ISL_15370066|2019      CATATAGATTATTTTTTAAATATTTTCTTTCTATCATGGATAATATTTGTAATGGTTCTT
NGN|EPI_ISL_15370082|2020      CATATAGATTATTTTTTAAATATTTTCTTTCTATCATGGATAATATTTGTAATGGTTCTT
NGN|EPI_ISL_15370080|2019      CATATAGATTATTTTTTAAATATTTTCTTTCTATCATGGATAATATTTGTAATGGTTCTT
NGN|EPI_ISL_15370065|2019      CATATAGATTATTTTTTAAATATTTTCTTTCTATCATGGATAATATTTGTAATGGTTCTT
                               ************************************************************

NC_063383.1                    TCCGTACAACATACTGTTTAGATGGTAGTCGCTTAGCTTGGTTATGATATTGCGCATAAT
NGN|EPI_ISL_19256236|2023      TCCGTACAACATACTGTTTAGATGGTAGTCGCTTAGCTTGGTTATGATATTGCGCATAAT
NGN|EPI_ISL_19256294|2023      TCCGTACAACATACTGTTTAGATGGTAGTCGCTTAGCTTGGTTATGATATTGCGCATAAT
NGN|EPI_ISL_19256204|2022      TCCGTACAACATACTGTTTAGATGGTAGTCGCTTAGCTTGGTTATGATATTGCGCATAAT
NGN|EPI_ISL_19256281|2022      TCCGTACAACATACTGTTTAGATGGTAGTCGCTTAGCTTGGTTATGATATTGCGCATAAT
CRN|EPI_ISL_19256298|2022      TCCGTACAACATACTGTTTAGATGGTAGTCGCTTAGCTTGGTTATGATATTGCGCATAAT
NGN|EPI_ISL_15665411|2020      TCCGTACAACATACTGTTTAGATGGTAGTCGCTTAGCTTGGTTATGATATTGCGCATAAT
NGN|EPI_ISL_15370068|2019      TCCGTACAACATACTGTTTAGATGGTAGTCGCTTAGCTTGGTTATGATATTGCGCATAAT
NGN|EPI_ISL_15370066|2019      TCCGTACAACATACTGTTTAGATGGTAGTCGCTTAGCTTGGTTATGATATTGCGCATAAT
NGN|EPI_ISL_15370082|2020      TCCGTACAACATACTGTTTAGATGGTAGTCGCTTAGCTTGGTTATGATATTGCGCATAAT
NGN|EPI_ISL_15370080|2019      TCCGTACAACATACTGTTTAGATGGTAGTCGCTTAGCTTGGTTATGATATTGCGCATAAT
NGN|EPI_ISL_15370065|2019      TCCGTACAACATACTGTTTAGATGGTAGTCGCTTAGCTTGGTTATGATATTGCGCATAAT
                               ************************************************************

NC_063383.1                    TTCCGGAGGCAAATACGATAGTCTAGATTGACTATCGATGGTAGACTCTAATTTATTGAG
NGN|EPI_ISL_19256236|2023      TTCCGGAGGCAAATACGATAGTCTAGATTGACTATCGATGGTAGACTCTAATTTATTGAG
NGN|EPI_ISL_19256294|2023      TTCCGGAGGCAAATACGATAGTCTAGATTGACTATCGATGGTAGACTCTAATTTATTGAG
NGN|EPI_ISL_19256204|2022      TTCCGGAGGCAAATACGATAGTCTAGATTGACTATCGATGGTAGACTCTAATTTATTGAG
NGN|EPI_ISL_19256281|2022      TTCCGGAGGCAAATACGATAGTCTAGATTGACTATCGATGGTAGACTCTAATTTATTGAG
CRN|EPI_ISL_19256298|2022      TTCCGGAGGCAAATACGATAGTCTAGATTGACTATCGATGGTAGACTCTAATTTATTGAG
NGN|EPI_ISL_15665411|2020      TTCCGGAGGCAAATACGATAGTCTAGATTGACTATCGATGGTAGACTCTAATTTATTGAG
NGN|EPI_ISL_15370068|2019      TTCCGGAGGCAAATACGATAGTCTAGATTGACTATCGATGGTAGACTCTAATTTATTGAG
NGN|EPI_ISL_15370066|2019      TTCCGGAGGCAAATACGATAGTCTAGATTGACTATCGATGGTAGACTCTAATTTATTGAG
NGN|EPI_ISL_15370082|2020      TTCCGGAGGCAAATACGATAGTCTAGATTGACTATCGATGGTAGACTCTAATTTATTGAG
NGN|EPI_ISL_15370080|2019      TTCCGGAGGCAAATACGATAGTCTAGATTGACTATCGATGGTAGACTCTAATTTATTGAG
NGN|EPI_ISL_15370065|2019      TTCCGGAGGCAAATACGATAGTCTAGATTGACTATCGATGGTAGACTCTAATTTATTGAG
                               ************************************************************

NC_063383.1                    TGCTTTGTCGACGAGTTTACTTTTATGCTCCATCGATAGATGACACTGTTCTATGAGATC
NGN|EPI_ISL_19256236|2023      TGCTTTGTCGACGAGTTTACTTTTATGCTCCATCGATAGATGACACTGTTCTATGAGATC
NGN|EPI_ISL_19256294|2023      TGCTTTGTCGACGAGTTTACTTTTATGCTCCATCGATAGATGACACTGTTCTATGAGATC
NGN|EPI_ISL_19256204|2022      TGCTTTGTCGACGAGTTTACTTTTATGCTCCATCGATAGATGACACTGTTCTATGAGATC
NGN|EPI_ISL_19256281|2022      TGCTTTGTCGACGAGTTTACTTTTATGCTCCATCGATAGATGACACTGTTCTATGAGATC
CRN|EPI_ISL_19256298|2022      TGCTTTGTCGACGAGTTTACTTTTATGCTCCATCGATAGATGACACTGTTCTATGAGATC
NGN|EPI_ISL_15665411|2020      TGCTTTGTCGACGAGTTTACTTTTATGCTCCATCGATAGATGACACTGTTCTATGAGATC
NGN|EPI_ISL_15370068|2019      TGCTTTGTCGACGAGTTTACTTTTATGCTCCATCGATAGATGACACTGTTCTATGAGATC
NGN|EPI_ISL_15370066|2019      TGCTTTGTCGACGAGTTTACTTTTATGCTCCATCGATAGATGACACTGTTCTATGAGATC
NGN|EPI_ISL_15370082|2020      TGCTTTGTCGACGAGTTTACTTTTATGCTCCATCGATAGATGACACTGTTCTATGAGATC
NGN|EPI_ISL_15370080|2019      TGCTTTGTCGACGAGTTTACTTTTATGCTCCATCGATAGATGACACTGTTCTATGAGATC
NGN|EPI_ISL_15370065|2019      TGCTTTGTCGACGAGTTTACTTTTATGCTCCATCGATAGATGACACTGTTCTATGAGATC
                               ************************************************************

NC_063383.1                    GTCGTACATGGGAAATGAAATGCGTTTGTCTGAATGTATGGCTTCGAGATATGTGTGATA
NGN|EPI_ISL_19256236|2023      GTCGTACATGGGAAATGAAATGCGTTTGTCTGAATGTATGGCTTCGAGATATGTGTGATA
NGN|EPI_ISL_19256294|2023      GTCGTACATGGGAAATGAAATGCGTTTGTCTGAATGTATGGCTTCGAGATATGTGTGATA
NGN|EPI_ISL_19256204|2022      GTCGTACATGGGAAATGAAATGCGTTTGTCTGAATGTATGGCTTCGAGATATGTGTGATA
NGN|EPI_ISL_19256281|2022      GTCGTACATGGGAAATGAAATGCGTTTGTCTGAATGTATGGCTTCGAGATATGTGTGATA
CRN|EPI_ISL_19256298|2022      GTCGTACATGGGAAATGAAATGCGTTTGTCTGAATGTATGGCTTCGAGATATGTGTGATA
NGN|EPI_ISL_15665411|2020      GTCGTACATGGGAAATGAAATGCGTTTGTCTGAATGTATGGCTTCGAGATATGTGTGATA
NGN|EPI_ISL_15370068|2019      GTCGTACATGGGAAATGAAATGCGTTTGTCTGAATGTATGGCTTCGAGATATGTGTGATA
NGN|EPI_ISL_15370066|2019      GTCGTACATGGGAAATGAAATGCGTTTGTCTGAATGTATGGCTTCGAGATATGTGTGATA
NGN|EPI_ISL_15370082|2020      GTCGTACATGGGAAATGAAATGCGTTTGTCTGAATGTATGGCTTCGAGATATGTGTGATA
NGN|EPI_ISL_15370080|2019      GTCGTACATGGGAAATGAAATGCGTTTGTCTGAATGTATGGCTTCGAGATATGTGTGATA
NGN|EPI_ISL_15370065|2019      GTCGTACATGGGAAATGAAATGCGTTTGTCTGAATGTATGGCTTCGAGATATGTGTGATA
                               ************************************************************

NC_063383.1                    CCGGATGTCTTCTGTTCTCAATACCGTATACAAGTCGGTGTCTGAGATTCGAATCTCTTT
NGN|EPI_ISL_19256236|2023      CCGGATGTCTTCTGTTCTCAATACCGTATACAAGTCGGTGTCTGAGATTCGAATCTCTTT
NGN|EPI_ISL_19256294|2023      CCGGATGTCTTCTGTTCTCAATACCGTATACAAGTCGGTGTCTGAGATTCGAATCTCTTT
NGN|EPI_ISL_19256204|2022      CCGAATGTCTTCTGTTCTCAATACCGTATACAAGTCGGTGTCTGAGATTCGAATCTCTTT
NGN|EPI_ISL_19256281|2022      CCGGATGTCTTCTGTTCTCAATACCGTATACAAGTCGGTGTCTGAGATTCGAATCTCTTT
CRN|EPI_ISL_19256298|2022      CCGGATGTCTTCTGTTCTCAATACCGTATACAAGTCGGTGTCTGAGATTCGAATCTCTTT
NGN|EPI_ISL_15665411|2020      CCGGATGTCTTCTGTTCTCAATACCGTATACAAGTCGGTGTCTGAGATTCGAATCTCTTT
NGN|EPI_ISL_15370068|2019      CCGGATGTCTTCTGTTCTCAATACCGTATACAAGTCGGTGTCTGAGATTCGAATCTCTTT
NGN|EPI_ISL_15370066|2019      CCGGATGTCTTCTGTTCTCAATACCGTATACAAGTCGGTGTCTGAGATTCGAATCTCTTT
NGN|EPI_ISL_15370082|2020      CCGGATGTCTTCTGTTCTCAATACCGTATACAAGTCGGTGTCTGAGATTCGAATCTCTTT
NGN|EPI_ISL_15370080|2019      CCGGATGTCTTCTGTTCTCAATACCGTATACAAGTCGGTGTCTGAGATTCGAATCTCTTT
NGN|EPI_ISL_15370065|2019      CCGGATGTCTTCTGTTCTCAATACCGTATACAAGTCGGTGTCTGAGATTCGAATCTCTTT
                               ***.********************************************************

NC_063383.1                    GAGGAGACTTATGTCACGACTACATTTTTCGATGATGGAATCTATCTTATCGAATGATAT
NGN|EPI_ISL_19256236|2023      GAGGAGACTTATGTCACGACTACATTTTTCGATGATGGAATCTATCTTATCGAATGATAT
NGN|EPI_ISL_19256294|2023      GAGGAGACTTATGTCACGACTACATTTTTCGATGATGGAATCTATCTTATCGAATGATAT
NGN|EPI_ISL_19256204|2022      GAGGAGACTTATGTCACGACTACATTTTTCGATGATGGAATCTATCTTATCGAATGATAT
NGN|EPI_ISL_19256281|2022      GAGGAGACTTATGTCACGACTACATTTTTCGATGATGGAATCTATCTTATCGAATGATAT
CRN|EPI_ISL_19256298|2022      GAGGAGACTTATGTCACGACTACATTTTTCGATGATGGAATCTATCTTATCGAATGATAT
NGN|EPI_ISL_15665411|2020      GAGGAGACTTATGTCACGACTACATTTTTCGATGATGGAATCTATCTTATCGAATGATAT
NGN|EPI_ISL_15370068|2019      GAGGAGACTTATGTCACGACTACATTTTTCGATGATGGAATCTATCTTATCGAATGATAT
NGN|EPI_ISL_15370066|2019      GAGGAGACTTATGTCACGACTACATTTTTCGATGATGGAATCTATCTTATCGAATGATAT
NGN|EPI_ISL_15370082|2020      GAGGAGACTTATGTCACGACTACATTTTTCGATGATGGAATCTATCTTATCGAATGATAT
NGN|EPI_ISL_15370080|2019      GAGGAGACTTATGTCACGACTACATTTTTCGATGATGGAATCTATCTTATCGAATGATAT
NGN|EPI_ISL_15370065|2019      GAGGAGACTTATGTCACGACTACATTTTTCGATGATGGAATCTATCTTATCGAATGATAT
                               ************************************************************

NC_063383.1                    ATTTTTCATAAATACACTTTTATAGTCCTCGTTTAAACAGAATTTAGTATGTAGTTCCGC
NGN|EPI_ISL_19256236|2023      ATTTTTCATAAATACACTTTTATAGTCCTCGTTTAAACAGAATTTAGTATGTAGTTCCGC
NGN|EPI_ISL_19256294|2023      ATTTTTCATAAATACACTTTTATAGTCCTCGTTTAAACAGAATTTAGTATGTAGTTCCGC
NGN|EPI_ISL_19256204|2022      ATTTTTCATAAATACACTTTTATAGTCCTCGTTTAAACAGAATTTAGTATGTAGTTCCGC
NGN|EPI_ISL_19256281|2022      ATTTTTCATAAATACACTTTTATAGTCCTCGTTTAAACAGAATTTAGTATGTAGTTCCGC
CRN|EPI_ISL_19256298|2022      ATTTTTCATAAATACACTTTTATAGTCCTCGTTTAAACAGAATTTAGTATGTAGTTCCGC
NGN|EPI_ISL_15665411|2020      ATTTTTCATAAATACACTTTTATAGTCCTCGTTTAAACAGAATTTAGTATGTAGTTCCGC
NGN|EPI_ISL_15370068|2019      ATTTTTCATAAATACACTTTTATAGTCCTCGTTTAAACAGAATTTAGTATGTAGTTCCGC
NGN|EPI_ISL_15370066|2019      ATTTTTCATAAATACACTTTTATAGTCCTCGTTTAAACAGAATTTAGTATGTAGTTCCGC
NGN|EPI_ISL_15370082|2020      ATTTTTCATAAATACACTTTTATAGTCCTCGTTTAAACAGAATTTAGTATGTAGTTCCGC
NGN|EPI_ISL_15370080|2019      ATTTTTCATAAATACACTTTTATAGTCCTCGTTTAAACAGAATTTAGTATGTAGTTCCGC
NGN|EPI_ISL_15370065|2019      ATTTTTCATAAATACACTTTTATAGTCCTCGTTTAAACAGAATTTAGTATGTAGTTCCGC
                               ************************************************************

NC_063383.1                    AAATGACTCGTCCCTTAATAGGCAGTAGGCTATTATCTTCTTTACGTAGTGATCGTCGTA
NGN|EPI_ISL_19256236|2023      AAATGACTCGTCCCTTAATAGGCAGTAGGCTATTATCTTCTTTACGTAGTGATCGTCGTA
NGN|EPI_ISL_19256294|2023      AAATGACTCGTCCCTTAATAGGCAGTAGGCTATTATCTTCTTTACGTAGTGATCGTCGTA
NGN|EPI_ISL_19256204|2022      AAATGACTCGTCCCTTAATAGGCAGTAGGCTATTATCTTCTTTACGTAGTGATCGTCGTA
NGN|EPI_ISL_19256281|2022      AAATGACTCGTCCCTTAATAGGCAGTAGGCTATTATCTTCTTTACGTAGTGATCGTCGTA
CRN|EPI_ISL_19256298|2022      AAATGACTCGTCCCTTAATAGGCAGTAGGCTATTATCTTCTTTACGTAGTGATCGTCGTA
NGN|EPI_ISL_15665411|2020      AAATGACTCGTCCCTTAATAGGCAGTAGGCTATTATCTTCTTTACGTAGTGATCGTCGTA
NGN|EPI_ISL_15370068|2019      AAATGACTCGTCCCTTAATAGGCAGTAGGCTATTATCTTCTTTACGTAGTGATCGTCGTA
NGN|EPI_ISL_15370066|2019      AAATGACTCGTCCCTTAATAGGCAGTAGGCTATTATCTTCTTTACGTAGTGATCGTCGTA
NGN|EPI_ISL_15370082|2020      AAATGACTCGTCCCTTAATAGGCAGTAGGCTATTATCTTCTTTACGTAGTGATCGTCGTA
NGN|EPI_ISL_15370080|2019      AAATGACTCGTCCCTTAATAGGCAGTAGGCTATTATCTTCTTTACGTAGTGATCGTCGTA
NGN|EPI_ISL_15370065|2019      AAATGACTCGTCCCTTAATAGGCAGTAGGCTATTATCTTCTTTACGTAGTGATCGTCGTA
                               ************************************************************

NC_063383.1                    GGGAGAGAACTCCGACATCTTGTAGAACAACGATTTAATCATAGGTAGAGATACTTTCAG
NGN|EPI_ISL_19256236|2023      GGGAGAGAACTCCGACATCTTGTAGAACAACGATTTAATCATAGGTAGAGATACTTTCAG
NGN|EPI_ISL_19256294|2023      GGGAGAGAACTCCGACATCTTGTAGAACAACGATTTAATCATAGGTAGAGATACTTTCAG
NGN|EPI_ISL_19256204|2022      GGGAGAGAACTCCGACATCTTGTAGAACAACGATTTAATCATAGGTAGAGATACTTTCAG
NGN|EPI_ISL_19256281|2022      GGGAGAGAACTCCGACATCTTGTAGAACAACGATTTAATCATAGGTAGAGATACTTTCAG
CRN|EPI_ISL_19256298|2022      GGGAGAGAACTCCGACATCTTGTAGAACAACGATTTAATCATAGGTAGAGATACTTTCAG
NGN|EPI_ISL_15665411|2020      GGGAGAGAACTCCGACATCTTGTAGAACAACGATTTAATCATAGGTAGAGATACTTTCAG
NGN|EPI_ISL_15370068|2019      GGGAGAGAACTCCGACATCTTGTAGAACAACGATTTAATCATAGGTAGAGATACTTTCAG
NGN|EPI_ISL_15370066|2019      GGGAGAGAACTCCGACATCTTGTAGAACAACGATTTAATCATAGGTAGAGATACTTTCAG
NGN|EPI_ISL_15370082|2020      GGGAGAGAACTCCGACATCTTGTAGAACAACGATTTAATCATAGGTAGAGATACTTTCAG
NGN|EPI_ISL_15370080|2019      GGGAGAGAACTCCGACATCTTGTAGAACAACGATTTAATCATAGGTAGAGATACTTTCAG
NGN|EPI_ISL_15370065|2019      GGGAGAGAACTCCGACATCTTGTAGAACAACGATTTAATCATAGGTAGAGATACTTTCAG
                               ************************************************************

NC_063383.1                    TCTGTGGTGGATAATGTCATTAACGACATCCGCCTTGTATATAATGTTTCTGTTTTCAAA
NGN|EPI_ISL_19256236|2023      TCTGTGGTGGATAATGTCATTAACGACATCCGCCTTGTATATAATGTTTCTGTTTTCAAA
NGN|EPI_ISL_19256294|2023      TCTGTGGTGGATAATGTCATTAACGACATCCGCCTTGTATATAATGTTTCTGTTTTCAAA
NGN|EPI_ISL_19256204|2022      TCTGTGGTGGATAATGTCATTAACGACATCCGCCTTGTATATAATGTTTCTGTTTTCAAA
NGN|EPI_ISL_19256281|2022      TCTGTGGTGGATAATGTCATTAACGACATCCGCCTTGTATATGATGTTTCTGTTTTCAAA
CRN|EPI_ISL_19256298|2022      TCTGTGGTGGATAATGTCATTAACGACATCCGCCTTGTATATGATGTTTCTGTTTTCAAA
NGN|EPI_ISL_15665411|2020      TCTGTGGTGGATAATGTCATTAACGACATCCGCCTTGTATATGATGTTTCTGTTTTCAAA
NGN|EPI_ISL_15370068|2019      TCTGTGGTGGATAATGTCATTAACGACATCCGCCTTGTATATAATGTTTCTGTTTTCAAA
NGN|EPI_ISL_15370066|2019      TCTGTGGTGGATAATGTCATTAACGACATCCGCCTTGTATATAATGTTTCTGTTTTCAAA
NGN|EPI_ISL_15370082|2020      TCTGTGGTGGATAATGTCATTAACGACATCCGCCTTGTATATAATGTTTCTGTTTTCAAA
NGN|EPI_ISL_15370080|2019      TCTGTGGTGGATAATGTCATTAACGACATCCGCCTTGTATATAATGTTTCTGTTTTCAAA
NGN|EPI_ISL_15370065|2019      TCTGTGGTGGATAATGTCATTAACGACATCCGCCTTGTATATAATGTTTCTGTTTTCAAA
                               ******************************************.*****************

NC_063383.1                    CACCAAGTCGAATACTGTCTTATCGTCTTTAGTCGGAAGGTTGATGTCGTATCCGATGTA
NGN|EPI_ISL_19256236|2023      CACCAAGTCGAATACTGTCTTATCGTCTTTAGTCGGAAGGTTGATGTCGTATCCGATGTA
NGN|EPI_ISL_19256294|2023      CACCAAGTCGAATACTGTCTTATCGTCTTTAGTCGGAAGGTTGATGTCGTATCCGATGTA
NGN|EPI_ISL_19256204|2022      CACCAAGTCGAATACTGTCTTATCGTCTTTAGTCGGAAGGTTGATGTCGTATCCAATGTA
NGN|EPI_ISL_19256281|2022      CACCAAGTCGAATACTGTCTTATCGTCTTTAGTCGGAAGGTTGATGTCGTATCCGATGTA
CRN|EPI_ISL_19256298|2022      CACCAAGTCGAATACTGTCTTATCGTCTTTAGTCGGAAGGTTGATGTCGTATCCGATGTA
NGN|EPI_ISL_15665411|2020      CACCAAGTCGAATACTGTCTTATCGTCTTTAGTCGGAAGGTTGATGTCGTATCCGATGTA
NGN|EPI_ISL_15370068|2019      CACCAAGTCGAATACTGTCTTATCGTCTTTAGTCGGAAGGTTGATGTCGTATCCGATGTA
NGN|EPI_ISL_15370066|2019      CACCAAGTCGAATACTGTCTTATCGTCTTTAGTCGGAAGGTTGATGTCGTATCCGATGTA
NGN|EPI_ISL_15370082|2020      CACCAAGTCGAATACTGTCTTATCGTCTTTAGTCGGAAGGTTGATGTCGTATCCGATGTA
NGN|EPI_ISL_15370080|2019      CACCAAGTCGAATACTGTCTTATCGTCTTTAGTCGGAAGGTTGATGTCGTATCCGATGTA
NGN|EPI_ISL_15370065|2019      CACCAAGTCGAATACTGTCTTATCGTCTTTAGTCGGAAGGTTGATGTCGTATCCGATGTA
                               ******************************************************.*****

NC_063383.1                    TACGAGGTATGAGGCAACATTGTTATTGCAATTCTGGAAGGCGGTATGAAGAGGAGTCAT
NGN|EPI_ISL_19256236|2023      TACGAGGTATGAGGCAACATTGTTATTGCAATTCTGGAAGGCGGTATGAAGAGGAGTCAT
NGN|EPI_ISL_19256294|2023      TACGAGGTATGAGGCAACATTGTTATTGCAATTCTGGAAGGCGGTATGAAGAGGAGTCAT
NGN|EPI_ISL_19256204|2022      TACGAGGTATGAGGCAACATTGTTATTGCAATTCTGGAAGGCGGTATGAAGAGGAGTCAT
NGN|EPI_ISL_19256281|2022      TACGAGGTATGAGGCAACATTGTTATTGCAATTCTGGAAGGCGGTATGAAGAGGAGTCAT
CRN|EPI_ISL_19256298|2022      TACGAGGTATGAGGCAACATTGTTATTGCAATTCTGGAAGGCGGTATGAAGAGGAGTCAT
NGN|EPI_ISL_15665411|2020      TACGAGGTATGAGGCAACATTGTTATTGCAATTCTGGAAGGCGGTATGAAGAGGAGTCAT
NGN|EPI_ISL_15370068|2019      TACGAGGTATGAGGCAACATTGTTATTGCAATTCTGGAAGGCGGTATGAAGAGGAGTCAT
NGN|EPI_ISL_15370066|2019      TACAAGGTATGAGGCAACATTGTTATTGCAATTCTGGAAGGCGGTATGAAGAGGAGTCAT
NGN|EPI_ISL_15370082|2020      TACGAGGTATGAGGCAACATTGTTATTGCAATTCTGGAAGGCGGTATGAAGAGGAGTCAT
NGN|EPI_ISL_15370080|2019      TACGAGGTATGAGGCAACATTGTTATTGCAATTCTGGAAGGCGGTATGAAGAGGAGTCAT
NGN|EPI_ISL_15370065|2019      TACGAGGTATGAGGCAACATTGTTATTGCAATTCTGGAAGGCGGTATGAAGAGGAGTCAT
                               ***.********************************************************

NC_063383.1                    TGTATTATAGTATTCGTCTTTCTGAATGTCGAATCTATCTAGTAGATACCGTAGTATATT
NGN|EPI_ISL_19256236|2023      TGTATTATAGTATTCGTCTTTCTGAATGTCGAATCTATCTAGTAGATACCGTAGTATATT
NGN|EPI_ISL_19256294|2023      TGTATTATAGTATTCGTCTTTCTGAATGTCGAATCTATCTAGTAGATACCGTAGTATATT
NGN|EPI_ISL_19256204|2022      TGTATTATAGTATTCGTCTTTCTGAATGTCGAATCTATCTAGTAGATACCGTAGTATATT
NGN|EPI_ISL_19256281|2022      TGTATTATAGTATTCGTCTTTCTGAATGTCGAATCTATCTAGTAGATACCGTAGTATATT
CRN|EPI_ISL_19256298|2022      TGTATTATAGTATTCGTCTTTCTGAATGTCGAATCTATCTAGTAGATACCGTAGTATATT
NGN|EPI_ISL_15665411|2020      TGTATTATAGTATTCGTCTTTCTGAATGTCGAATCTATCTAGTAGATACCGTAGTATATT
NGN|EPI_ISL_15370068|2019      TGTATTATAGTATTCGTCTTTCTGAATGTCGAATCTATCTAGTAGATACCGTAGTATATT
NGN|EPI_ISL_15370066|2019      TGTATTATAGTATTCGTCTTTCTGAATGTCGAATCTATCTAGTAGATACCGTAGTATATT
NGN|EPI_ISL_15370082|2020      TGTATTATAGTATTCGTCTTTCTGAATGTCGAATCTATCTAGTAGATACCGTAGTATATT
NGN|EPI_ISL_15370080|2019      TGTATTATAGTATTCGTCTTTCTGAATGTCGAATCTATCTAGTAGATACCGTAGTATATT
NGN|EPI_ISL_15370065|2019      TGTATTATAGTATTCGTCTTTCTGAATGTCGAATCTATCTAGTAGATACCGTAGTATATT
                               ************************************************************

NC_063383.1                    GAGAGAGCGACTTCCATATCCTTGATTATGTTTTATGAATAGATAAAGTAGATGTTGTCC
NGN|EPI_ISL_19256236|2023      GAGAGAGCGACTTCCATATCCTTGATTATGTTTTATGAATAGATAAAGTAGATGTTGTCC
NGN|EPI_ISL_19256294|2023      GAGAGAGCGACTTCCATATCCTTGATTATGTTTTATGAATAGATAAAGTAGATGTTGTCC
NGN|EPI_ISL_19256204|2022      GAGAGAGCGACTTCCATATCCTTGATTATGTTTTATGAATAGATAAAGTAGATGTTGTCC
NGN|EPI_ISL_19256281|2022      GAGAGAGCGACTTCCATATCCTTGATTATGTTTTATGAATAGATAAAGTAGATGTTGTCC
CRN|EPI_ISL_19256298|2022      GAGAGAGCGACTTCCATATCCTTGATTATGTTTTATGAATAGATAAAGTAGATGTTGTCC
NGN|EPI_ISL_15665411|2020      GAGAGAGCGACTTCCATATCCTTGATTATGTTTTATGAATAGATAAAGTAGATGTTGTCC
NGN|EPI_ISL_15370068|2019      GAGAGAGCGACTTCCATATCCTTGATTATGTTTTATGAATAGATAAAGTAGATGTTGTCC
NGN|EPI_ISL_15370066|2019      GAGAGAGCGACTTCCATATCCTTGATTATGTTTTATGAATAGATAAAGTAGATGTTGTCC
NGN|EPI_ISL_15370082|2020      GAGAGAGCGACTTCCATATCCTTGATTATGTTTTATGAATAGATAAAGTAGATGTTGTCC
NGN|EPI_ISL_15370080|2019      GAGAGAGCGACTTCCATATCCTTGATTATGTTTTATGAATAGATAAAGTAGATGTTGTCC
NGN|EPI_ISL_15370065|2019      GAGAGAGCGACTTCCATATCCTTGATTATGTTTTATGAATAGATAAAGTAGATGTTGTCC
                               ************************************************************

NC_063383.1                    TTCTTCCTTTTGTAATTTCCCGTATTTTTGTTCGTGCCAATTGAGTAACATTATGAGAAT
NGN|EPI_ISL_19256236|2023      TTCTTCCTTTTGTAATTTCCCGTATTTTTGTTCGTGCCAATTGAGTAACATTATGAGAAT
NGN|EPI_ISL_19256294|2023      TTCTTCCTTTTGTAATTTCCCGTATTTTTGTTCGTGCCAATTGAGTAACATTATGAGAAT
NGN|EPI_ISL_19256204|2022      TTCTTCCTTTTGTAATTTCCCGTATTTTTGTTCGTGCCAATTGAGTAACATTATGAGAAT
NGN|EPI_ISL_19256281|2022      TTCTTCCTTTTGTAATTTCCCGTATTTTTGTTCGTGCCAATTGAGTAACATTATGAGAAT
CRN|EPI_ISL_19256298|2022      TTCTTCCTTTTGTAATTTCCCGTATTTTTGTTCGTGCCAATTGAGTAACATTATGAGAAT
NGN|EPI_ISL_15665411|2020      TTCTTCCTTTTGTAATTTCCCGTATTTTTGTTCGTGCCAATTGAGTAACATTATGAGAAT
NGN|EPI_ISL_15370068|2019      TTCTTCCTTTTGTAATTTCCCGTATTTTTGTTCGTGCCAATTGAGTAACATTATGAGAAT
NGN|EPI_ISL_15370066|2019      TTCTTCCTTTTGTAATTTCCCGTATTTTTGTTCGTGCCAATTGAGTAACATTATGAGAAT
NGN|EPI_ISL_15370082|2020      TTCTTCCTTTTGTAATTTCCCGTATTTTTGTTCGTGCCAATTGAGTAACATTATGAGAAT
NGN|EPI_ISL_15370080|2019      TTCTTCCTTTTGTAATTTCCCGTATTTTTGTTCGTGCCAATTGAGTAACATTATGAGAAT
NGN|EPI_ISL_15370065|2019      TTCTTCCTTTTGTAATTTCCCGTATTTTTGTTCGTGCCAATTGAGTAACATTATGAGAAT
                               ************************************************************

NC_063383.1                    ATGACCTGTTGCACAATCGTTCTTTATGTATTCCATGATGGGTGTACAATCAAGATTATT
NGN|EPI_ISL_19256236|2023      ATGACCTGTTGCACAATCGTTCTTTATGTATTCCATGATGGGTGTACAATCAAGATTATT
NGN|EPI_ISL_19256294|2023      ATGACCTGTTGCACAATCGTTCTTTATGTATTCCATGATGGGTGTACAATCAAGATTATT
NGN|EPI_ISL_19256204|2022      ATGACCTGTTGCACAATCGTTCTTTATGTATTCCATGATGGGTGTACAATTAAGATTATT
NGN|EPI_ISL_19256281|2022      ATGACCTGTTGCACAATCGTTCTTTATGTATTCCATGATGGGTGTACAATCAAGATTATT
CRN|EPI_ISL_19256298|2022      ATGACCTGTTGCACAATCGTTCTTTATGTATTCCATGATGGGTGTACAATCAAGATTATT
NGN|EPI_ISL_15665411|2020      ATGACCTGTTGCACAATCGTTCTTTATGTATTCCATGATGGGTGTACAATCAAGATTATT
NGN|EPI_ISL_15370068|2019      ATGACCTGTTGCACAATCGTTCTTTATGTATTCCATGATGGGTGTACAATCAAGATTATT
NGN|EPI_ISL_15370066|2019      ATGACCTGTTGCACAATCGTTCTTTATGTATTCCATGATGGGTGTACAATCAAGATTATT
NGN|EPI_ISL_15370082|2020      ATGACCTGTTGCACAATCGTTCTTTATGTATTCCATGATGGGTGTACAATCAAGATTATT
NGN|EPI_ISL_15370080|2019      ATGACCTGTTGCACAATCGTTCTTTATGTATTCCATGATGGGTGTACAATCAAGATTATT
NGN|EPI_ISL_15370065|2019      ATGACCTGTTGCACAATCGTTCTTTATGTATTCCATGATGGGTGTACAATCAAGATTATT
                               **************************************************.*********

NC_063383.1                    ACGTATCCTCGTATCGGCTCCTCGAGATAAAAGAGCATACACCACACGAGGACTATGTTT
NGN|EPI_ISL_19256236|2023      ACGTATCCTCGTATCGGCTCCTCGAGATAAAAGAGCATACACCACACGAGGACTATGTTT
NGN|EPI_ISL_19256294|2023      ACGTATCCTCGTATCGGCTCCTCGAGATAAAAGAGCATACACCACACGAGGACTATGTTT
NGN|EPI_ISL_19256204|2022      ACGTATCCTCGTATCGGCTCCTCGAGATAAAAGAGCATACACCACACGAGGACTATGTTT
NGN|EPI_ISL_19256281|2022      ACGTATCCTCGTATCGGCTCCTCGAGATAAAAGAGCATACACCACACGAGGACTATGTTT
CRN|EPI_ISL_19256298|2022      ACGTATCCTCGTATCGGCTCCTCGAGATAAAAGAGCATACACCACACGAGGACTATGTTT
NGN|EPI_ISL_15665411|2020      ACGTATCCTCGTATCGGCTCCTCGAGATAAAAGAGCATACACCACACGAGGACTATGTTT
NGN|EPI_ISL_15370068|2019      ACGTATCCTCGTATCGGCTCCTCGAGATAAAAGAGCATACACCACACGAGGACTATGTTT
NGN|EPI_ISL_15370066|2019      ACGTATCCTCGTATCGGCTCCTCGAGATAAAAGAGCATACACCACACGAGGACTATGTTT
NGN|EPI_ISL_15370082|2020      ACGTATCCTCGTATCGGCTCCTCGAGATAAAAGAGCATACACCACACGAGGACTATGTTT
NGN|EPI_ISL_15370080|2019      ACGTATCCTCGTATCGGCTCCTCGAGATAAAAGAGCATACACCACACGAGGACTATGTTT
NGN|EPI_ISL_15370065|2019      ACGTATCCTCGTATCGGCTCCTCGAGATAAAAGAGCATACACCACACGAGGACTATGTTT
                               ************************************************************

NC_063383.1                    GGTATACTGTTGAAGGTAAGTGTGTAACGGCGTATTTCCGATTTTCGTAACCGCGTTAAT
NGN|EPI_ISL_19256236|2023      GGTATACTGTTGAAGGTAAGTGTGTAACGGCGTATTTCCGATTTTCGTAACCGCGTTAAT
NGN|EPI_ISL_19256294|2023      GGTATACTGTTGAAGGTAAGTGTGTAACGGCGTATTTCCGATTTTCGTAACCGCGTTAAT
NGN|EPI_ISL_19256204|2022      GGTATACTGTTGAAGGTAAGTGTGTAACGGCGTATTTCCGATTTTCGTAACCGCGTTAAT
NGN|EPI_ISL_19256281|2022      GGTATACTGTTGAAGGTAAGTGTGTAACGGCGTATTTCCGATTTTCGTAACCGCGTTAAT
CRN|EPI_ISL_19256298|2022      GGTATACTGTTGAAGGTAAGTGTGTAACGGCGTATTTCCGATTTTCGTAACCGCGTTAAT
NGN|EPI_ISL_15665411|2020      GGTATACTGTTGAAGGTAAGTGTGTAACGGCGTATTTCCGATTTTCGTAACCGCGTTAAT
NGN|EPI_ISL_15370068|2019      GGTATACTGTTGAAGGTAAGTGTGTAACGGCGTATTTCCGATTTTCGTAACCGCGTTAAT
NGN|EPI_ISL_15370066|2019      GGTATACTGTTGAAGGTAAGTGTGTAACGGCGTATTTCCGATTTTCGTAACCGCGTTAAT
NGN|EPI_ISL_15370082|2020      GGTATACTGTTGAAGGTAAGTGTGTAACGGCGTATTTCCGATTTTCGTAACCGCGTTAAT
NGN|EPI_ISL_15370080|2019      GGTATACTGTTGAAGGTAAGTGTGTAACGGCGTATTTCCGATTTTCGTAACCGCGTTAAT
NGN|EPI_ISL_15370065|2019      GGTATACTGTTGAAGGTAAGTGTGTAACGGCGTATTTCCGATTTTCGTAACCGCGTTAAT
                               ************************************************************

NC_063383.1                    GTTTGCTCCATGATCTATTATCGCGTAGATGAATCGCTTCTCAGCTCGCATCTTAGTGTG
NGN|EPI_ISL_19256236|2023      GTTTGCTCCATGATCTATTATCGCGTAGATGAATCGCTTCTCAGCTCGCATCTTAGTGTG
NGN|EPI_ISL_19256294|2023      GTTTGCTCCATGATCTATTATCGCGTAGATGAATCGCTTCTCAGCTCGCATCTTAGTGTG
NGN|EPI_ISL_19256204|2022      GTTTGCTCCATGATCTATTATCGCGTAGATGAATCGCTTCTCAGCTCGCATCTTAGTGTG
NGN|EPI_ISL_19256281|2022      GTTTGCTCCATGATCTATTATCGCGTAGATGAATCGCTTCTCAGCTCGCATCTTAGTGTG
CRN|EPI_ISL_19256298|2022      GTTTGCTCCATGATCTATTATCGCGTAGATGAATCGCTTCTCAGCTCGCATCTTAGTGTG
NGN|EPI_ISL_15665411|2020      GTTTGCTCCATGATCTATTATCGCGTAGATGAATCGCTTCTCAGCTCGCATCTTAGTGTG
NGN|EPI_ISL_15370068|2019      GTTTGCTCCATGATCTATTATCGCGTAGATGAATCGCTTCTCAGCTCGCATCTTAGTGTG
NGN|EPI_ISL_15370066|2019      GTTTGCTCCATGATCTATTATCGCGTAGATGAATCGCTTCTCAGCTCGCATCTTAGTGTG
NGN|EPI_ISL_15370082|2020      GTTTGCTCCATGATCTATTATCGCGTAGATGAATCGCTTCTCAGCTCGCATCTTAGTGTG
NGN|EPI_ISL_15370080|2019      GTTTGCTCCATGATCTATTATCGCGTAGATGAATCGCTTCTCAGCTCGCATCTTAGTGTG
NGN|EPI_ISL_15370065|2019      GTTTGCTCCATGATCTATTATCGCGTAGATGAATCGCTTCTCAGCTCGCATCTTAGTGTG
                               ************************************************************

NC_063383.1                    ACTCTTTGACTTGTAATAATTGCTTTCGTGGAACGCGGATATGTGTTTACAGTAGTAATG
NGN|EPI_ISL_19256236|2023      ACTCTTTGACTTGTAATAATTGCTTTCGTGGAACGCGGATATGTGTTTACAGTAGTAATG
NGN|EPI_ISL_19256294|2023      ACTCTTTGACTTGTAATAATTGCTTTCGTGGAACGCGGATATGTGTTTACAGTAGTAATG
NGN|EPI_ISL_19256204|2022      ACTCTTTGACTTGTAATAATTGCTTTCGTGGAACGCGGATATGTGTTTACAGTAGTAATG
NGN|EPI_ISL_19256281|2022      ACTCTTTGACTTGTAATAATTGCTTTCGTGGAACGCGGATATGTGTTTACAGTAGTAATG
CRN|EPI_ISL_19256298|2022      ACTCTTTGACTTGTAATAATTGCTTTCGTGGAACGCGGATATGTGTTTACAGTAGTAATG
NGN|EPI_ISL_15665411|2020      ACTCTTTGACTTGTAATAATTGCTTTCGTGGAACGCGGATATGTGTTTACAGTAGTAATG
NGN|EPI_ISL_15370068|2019      ACTCTTTGACTTGTAATAATTGCTTTCGTGGAACGCGGATATGTGTTTACAGTAGTAATG
NGN|EPI_ISL_15370066|2019      ACTCTTTGACTTGTAATAATTGCTTTCGTGGAACGCGGATATGTGTTTACAGTAGTAATG
NGN|EPI_ISL_15370082|2020      ACTCTTTGACTTGTAATAATTGCTTTCGTGGAACGCGGATATGTGTTTACAGTAGTAATG
NGN|EPI_ISL_15370080|2019      ACTCTTTGACTTGTAATAATTGCTTTCGTGGAACGCGGATATGTGTTTACAGTAGTAATG
NGN|EPI_ISL_15370065|2019      ACTCTTTGACTTGTAATAATTGCTTTCGTGGAACGCGGATATGTGTTTACAGTAGTAATG
                               ************************************************************

NC_063383.1                    AAGAGAAGTGAGTCCATCCTCATCGACGCAATTAGGGTCAGATCCTTTAGTCAATAATTT
NGN|EPI_ISL_19256236|2023      AAGAGAAGTGAGTCCATCCTCATCGACGCAATTAGGGTCAGATCCTTTAGTCAATAATTT
NGN|EPI_ISL_19256294|2023      AAGAGAAGTGAGTCCATCCTCATCGACGCAATTAGGGTCAGATCCTTTAGTCAATAATTT
NGN|EPI_ISL_19256204|2022      AAGAGAAGTGAGTCCATCCTCATCGACGCAATTAGGGTCAGATCCTTTAGTCAATAATTT
NGN|EPI_ISL_19256281|2022      AAGAGAAGTGAGTCCATCCTCATCGACGCAATTAGGGTCAGATCCTTTAGTCAATAATTT
CRN|EPI_ISL_19256298|2022      AAGAGAAGTGAGTCCATCCTCATCGACGCAATTAGGGTCAGATCCTTTAGTCAATAATTT
NGN|EPI_ISL_15665411|2020      AAGAGAAGTGAGTCCATCCTCATCGACGCAATTAGGGTCAGATCCTTTAGTCAATAATTT
NGN|EPI_ISL_15370068|2019      AAGAGAAGTGAGTCCATCCTCATCGACGCAATTAGGGTCAGATCCTTTAGTCAATAATTT
NGN|EPI_ISL_15370066|2019      AAGAGAAGTGAGTCCATCCTCATCGACGCAATTA-GGTCAGATCCTTTAGTCAATAATTT
NGN|EPI_ISL_15370082|2020      AAGAGAAGTGAGTCCATCCTCATCGACGCAATTAGGGTCAGATCCTTTAGTCAATAATTT
NGN|EPI_ISL_15370080|2019      AAGAGAAGTGAGTCCATCCTCATCGACGCAATTAGGGTCAGATCCTTTAGTCAATAATTT
NGN|EPI_ISL_15370065|2019      AAGAGAAGTGAGTCCATCCTCATCGACGCAATTAGGGTCAGATCCTTTAGTCAATAATTT
                               ********************************** *************************

NC_063383.1                    GTACAGAACGTAATAGTTTAAGCTCCCATTGAATTTATATCTAAGATAACACAGCAATAG
NGN|EPI_ISL_19256236|2023      GTACAGAACGTAATAGTTTAAGCTCCCATTGAATTTATATCTAAGATAACACAGCAATAG
NGN|EPI_ISL_19256294|2023      GTACAGAACGTAATAGTTTAAGCTCCCATTGAATTTATATCTAAGATAACACAGCAATAG
NGN|EPI_ISL_19256204|2022      GTACAGAACGTAATAGTTTAAGCTCCCATTGAATTTATATCTAAGATAACACAGCAATAG
NGN|EPI_ISL_19256281|2022      GTACAGAACGTAATAGTTTAAGCTCCCATTGAATTTATATCTAAGATAACACAGCAATAG
CRN|EPI_ISL_19256298|2022      GTACAGAACGTAATAGTTTAAGCTCCCATTGAATTTATATCTAAGATAACACAGCAATAG
NGN|EPI_ISL_15665411|2020      GTACAGAACGTAATAGTTTAAGCTCCCATTGAATTTATATCTAAGATAACACAGCAATAG
NGN|EPI_ISL_15370068|2019      GTACAGAACGTAATAGTTTAAGCTCCCATTGAATTTATATCTAAGATAACACAGCAATAG
NGN|EPI_ISL_15370066|2019      GTACAGAACGTAATAGTTTAAGCTCCCATTGAATTTATATCTAAGATAACACAGCAATAG
NGN|EPI_ISL_15370082|2020      GTACAGAACGTAATAGTTTAAGCTCCCATTGAATTTATATCTAAGATAACACAGCAATAG
NGN|EPI_ISL_15370080|2019      GTACAGAACGTAATAGTTTAAGCTCCCATTGAATTTATATCTAAGATAACACAGCAATAG
NGN|EPI_ISL_15370065|2019      GTACAGAACGTAATAGTTTAAGCTCCCATTGAATTTATATCTAAGATAACACAGCAATAG
                               ************************************************************

NC_063383.1                    ATCGGATGATTTACTAAAGTCATCAATGGGGTCCGTTAGTATATCAAAGATCTTGTTATC
NGN|EPI_ISL_19256236|2023      ATCGGATGATTTACTAAAGTCATCAATGGGGTCCGTTAGTATATCAAAGATCTTGTTATC
NGN|EPI_ISL_19256294|2023      ATCGGATGATTTACTAAAGTCATCAATGGGGTCCGTTAGTATATCAAAGATCTTGTTATC
NGN|EPI_ISL_19256204|2022      ATCGGATGATTTACTAAAGTCATCAATGGGGTCCGTTAGTATATCAAAGATCTTGTTATC
NGN|EPI_ISL_19256281|2022      ATCGGATGATTTACTAAAGTCATCAATGGGGTCCGTTAGTATATCAAAGATCTTGTTATC
CRN|EPI_ISL_19256298|2022      ATCGGATGATTTACTAAAGTCATCAATGGGGTCCGTTAGTATATCAAAGATCTTGTTATC
NGN|EPI_ISL_15665411|2020      ATCGGATGATTTACTAAAGTCATCAATGGGGTCCGTTAGTATATCAAAGATCTTGTTATC
NGN|EPI_ISL_15370068|2019      ATCGGATGATTTACTAAAGTCATCAATGGGGTCCGTTAGTATATCAAAGATCTTGTTATC
NGN|EPI_ISL_15370066|2019      ATCGGATGATTTACTAAAGTCATCAATGGGGTCCGTTAGTATATCAAAGATCTTGTTATC
NGN|EPI_ISL_15370082|2020      ATCGGATGATTTACTAAAGTCATCAATGGGGTCCGTTAGTATATCAAAGATCTTGTTATC
NGN|EPI_ISL_15370080|2019      ATCGGATGATTTACTAAAGTCATCAATGGGGTCCGTTAGTATATCAAAGATCTTGTTATC
NGN|EPI_ISL_15370065|2019      ATCGGATGATTTACTAAAGTCATCAATGGGGTCCGTTAGTATATCAAAGATCTTGTTATC
                               ************************************************************

NC_063383.1                    GATTGATAGTGAATGAATCAGATAGTGGTGTAGAGGAATATGTCCTTTTTTATCCTTGCT
NGN|EPI_ISL_19256236|2023      GATTGATAGTGAATGAATCAGATAGTGGTGTAGAGGAATATGTCCTTTTTTATCCTTGCT
NGN|EPI_ISL_19256294|2023      GATTGATAGTGAATGAATCAGATAGTGGTGTAGAGGAATATGTCCTTTTTTATCCTTGCT
NGN|EPI_ISL_19256204|2022      GATTGATAGTGAATGAATCAGATAGTGGTGTAGAGGAATATGTCCTTTTTTATCCTTGCT
NGN|EPI_ISL_19256281|2022      GATTGATAGTGAATGAATCAGATAGTGGTGTAGAGGAATATGTCCTTTTTTATCCTTGCT
CRN|EPI_ISL_19256298|2022      GATTGATAGTGAATGAATCAGATAGTGGTGTAGAGGAATATGTCCTTTTTTATCCTTGCT
NGN|EPI_ISL_15665411|2020      GATTGATAGTGAATGAATCAGATAGTGGTGTAGAGGAATATGTCCTTTTTTATCCTTGCT
NGN|EPI_ISL_15370068|2019      GATTGATAGTGAATGAATCAGATAGTGGTGTAGAGGAATATGTCCTTTTTTATCCTTGCT
NGN|EPI_ISL_15370066|2019      GATTGATAGTGAATGAATCAGATAGTGGTGTAGAGGAACATA------------------
NGN|EPI_ISL_15370082|2020      GATTGATAGTGAATGAATCAGATAGTGGTGTAGAGGAATATGTCCTTTTTTATCCTTGCT
NGN|EPI_ISL_15370080|2019      GATTGATAGTGAATGAATCAGATAGTGGTGTAGAGGAATATGTCCTTTTTTATCCTTGCT
NGN|EPI_ISL_15370065|2019      GATTGATAGTGAATGAATCAGATAGTGGTGTAGAGGAATATGTCCTTTTTTATCCTTGCT
                               **************************************.**.                  

NC_063383.1                    ATCAAAGTTACGCATGCCGTGGCGTAACAATATCTTTAATACAGATGGATTAAATCGTGT
NGN|EPI_ISL_19256236|2023      ATCAAAGTTACGCATGCCGTGGCGTAACAATATCTTTAATACAGATGGATTAAATCGTGT
NGN|EPI_ISL_19256294|2023      ATCAAAGTTACGCATGCCGTGGCGTAACAATATCTTTAATACAGATGGATTAAATCGTGT
NGN|EPI_ISL_19256204|2022      ATCAAAGTTACGCATGCCGTGGCGTAACAATATCTTTAATACAGATGGATTAAATCGTGT
NGN|EPI_ISL_19256281|2022      ATCAAAGTTACGCATGCCGTGGCGTAACAATATCTTTAATACAGATGGATTAAATCGTGT
CRN|EPI_ISL_19256298|2022      ATCAAAGTTACGCATGCCGTGGCGTAACAATATCTTTAATACAGATGGATTAAATCGTGT
NGN|EPI_ISL_15665411|2020      ATCAAAGTTACGCATGCCGTGGCGTAACAATATCTTTAATACAGATGGATTAAATCGTGT
NGN|EPI_ISL_15370068|2019      ATCAAAGTTACGCATGCCGTGGCGTAACAATATCTTTAATACAGATGGATTAAATCGTGT
NGN|EPI_ISL_15370066|2019      ------------------------------------------------------------
NGN|EPI_ISL_15370082|2020      ATCAAAGTTACGCATGCCGTGGCGTAACAATATCTTTAATACAGATGGATTAAATCGTGT
NGN|EPI_ISL_15370080|2019      ATCAAAGTTACGCATGCCGTGGCGTAACAATATCTTTAATACAGATGGATTAAATCGTGT
NGN|EPI_ISL_15370065|2019      ATCAAAGTTACGCATGCCGTGGCGTAACAATATCTTTAATACAGATGGATTAAATCGTGT
                                                                                           

NC_063383.1                    ATTCATCGTATAGCAATGTAATGGAGAGTTACCACATTTTAGTCGTTTATTCAGATCGCA
NGN|EPI_ISL_19256236|2023      ATTCATCGTATAGCAATGTAATGGAGAGTTACCACATTTTAGTCGTTTATTCAGATCGCA
NGN|EPI_ISL_19256294|2023      ATTCATCGTATAGCAATGTAATGGAGAGTTACCACATTTTAGTCGTTTATTCAGATCGCA
NGN|EPI_ISL_19256204|2022      ATTCATCGTATAGCAATGTAATGGAGAGTTACCACATTTTAGTCGTTTATTCAGATCGCA
NGN|EPI_ISL_19256281|2022      ATTCATCGTATAGCAATGTAATGGAGAGTTACCACATTTTAGTCGTTTATTCAGATCGCA
CRN|EPI_ISL_19256298|2022      ATTCATCGTATAGCAATGTAATGGAGAGTTACCACATTTTAGTCGTTTATTCAGATCGCA
NGN|EPI_ISL_15665411|2020      ATTCATCGTATAGCAATGTAATGGAGAGTTACCACATTTTAGTCGTTTATTCAGATCGCA
NGN|EPI_ISL_15370068|2019      ATTCATCGTATAGCAATGTAATGGAGAGTTACCACATTTTAGTCGTTTATTCAGATCGCA
NGN|EPI_ISL_15370066|2019      ------------------------------------------------------------
NGN|EPI_ISL_15370082|2020      ATTCATCGTATAGCAATGTAATGGAGAGTTACCACATTTTAGTCGTTTATTCAGATCGCA
NGN|EPI_ISL_15370080|2019      ATTCATCGTATAGCAATGTAATGGAGAGTTACCACATTTTAGTCGTTTATTCAGATCGCA
NGN|EPI_ISL_15370065|2019      ATTCATCGTATAGCAATGTAATGGAGAGTTACCACATTTTAGTCGTTTATTCAGATCGCA
                                                                                           

NC_063383.1                    GTGTTTAATAACTAATTTAAACAGATGAGATGATATATCCACATCAAAGAATGCGAGATA
NGN|EPI_ISL_19256236|2023      GTGTTTAATAACTAATTTAAACAGATGAGATGATATATCCACATCAAAGAATGCGAGATA
NGN|EPI_ISL_19256294|2023      GTGTTTAATAACTAATTTAAACAGATGAGATGATATATCCACATCAAAGAATGCGAGATA
NGN|EPI_ISL_19256204|2022      GTGTTTAATAACTAATTTAAACAGATGAGATGATATATCCACATCAAAGAATGCGAGATA
NGN|EPI_ISL_19256281|2022      GTGTTTAATAACTAATTTAAACAGATGAGATGATATATCCACATCAAAGAATGCGAGATA
CRN|EPI_ISL_19256298|2022      GTGTTTAATAACTAATTTAAACAGATGAGATGATATATCCACATCAAAGAATGCGAGATA
NGN|EPI_ISL_15665411|2020      GTGTTTAATAACTAATTTAAACAGATGAGATGATATATCCACATCAAAGAATGCGAGATA
NGN|EPI_ISL_15370068|2019      GTGTTTAATAACTAATTTAAACAGATGAGATGATATATCCACATCAAAGAATGCGAGATA
NGN|EPI_ISL_15370066|2019      ------------------------------------------------------------
NGN|EPI_ISL_15370082|2020      GTGTTTAATAACTAATTTAAACAGATGAGATGATATATCCACATCAAAGAATGCGAGATA
NGN|EPI_ISL_15370080|2019      GTGTTTAATAACTAATTTAAACAGATGAGATGATATATCCACATCAAAGAATGCGAGATA
NGN|EPI_ISL_15370065|2019      GTGTTTAATAACTAATTTAAACAGATGAGATGATATATCCACATCAAAGAATGCGAGATA
                                                                                           

NC_063383.1                    CATATGACAGACATTATTGACAGAAATGTGACCTTCATTATCACCGTCGTCCATAAATGC
NGN|EPI_ISL_19256236|2023      CATATGACAGACATTATTGACAGAAATGTGACCTTCATTATCACCGTCGTCCATAAATGC
NGN|EPI_ISL_19256294|2023      CATATGACAGACATTATTGACAGAAATGTGACCTTCATTATCACCGTCGTCCATAAATGC
NGN|EPI_ISL_19256204|2022      CATATGACAGACATTATTGACAGAAATGTGACCTTCATTATCACCGTCGTCCATAAATGC
NGN|EPI_ISL_19256281|2022      CATATGACAGACATTATTGACAGAAATGTGACCTTCATTATCACCGTCGTCCATAAATGC
CRN|EPI_ISL_19256298|2022      CATATGACAGACATTATTGACAGAAATGTGACCTTCATTATCACCGTCGTCCATAAATGC
NGN|EPI_ISL_15665411|2020      CATATGACAGACATTATTGACAGAAATGTGACCTTCATTATCACCGTCGTCCATAAATGC
NGN|EPI_ISL_15370068|2019      CATATGACAGACATTATTGACAGAAATGTGACCTTCATTATCACCGTCGTCCATAAATGC
NGN|EPI_ISL_15370066|2019      ------------------------------------------------------------
NGN|EPI_ISL_15370082|2020      CATATGACAGACATTATTGACAGAAATGTGACCTTCATTATCACCGTCGTCCATAAATGC
NGN|EPI_ISL_15370080|2019      CATATGACAGACATTATTGACAGAAATGTGACCTTCATTATCACCGTCGTCCATAAATGC
NGN|EPI_ISL_15370065|2019      CATATGACAGACATTATTGACAGAAATGTGACCTTCATTATCACCGTCGTCCATAAATGC
                                                                                           

NC_063383.1                    GTTAGGTACGTACCACATACTATCGTTAACGATGCGCACAATCTCGTCCATTTCATCCAT
NGN|EPI_ISL_19256236|2023      GTTAGGTACGTACCACATACTATCGTTAACGATGCGCACAATCTCGTCCATTTCATCCAT
NGN|EPI_ISL_19256294|2023      GTTAGGTACGTACCACATACTATCGTTAACGATGCGCACAATCTCGTCCATTTCATCCAT
NGN|EPI_ISL_19256204|2022      GTTAGGTACGTACCACATACTATCGTTAACGATGCGCACAATCTCGTCCATTTCATCCAT
NGN|EPI_ISL_19256281|2022      GTTAGGTACGTACCACATACTATCGTTAACGATGCGCACAATCTCGTCCATTTCATCCAT
CRN|EPI_ISL_19256298|2022      GTTAGGTACGTACCACATACTATCGTTAACGATGCGCACAATCTCGTCCATTTCATCCAT
NGN|EPI_ISL_15665411|2020      GTTAGGTACGTACCACATACTATCGTTAACGATGCGCACAATCTCGTCCATTTCATCCAT
NGN|EPI_ISL_15370068|2019      GTTAGGTACGTACCACATACTATCGTTAACGATGCGCACAATCTCGTCCATTTCATCCAT
NGN|EPI_ISL_15370066|2019      ------------------------------------------------------------
NGN|EPI_ISL_15370082|2020      GTTAGGTACGTACCACATACTATCGTTAACGATGCGCACAATCTCGTCCATTTCATCCAT
NGN|EPI_ISL_15370080|2019      GTTAGGTACGTACCACATACTATCGTTAACGATGCGCACAATCTCGTCCATTTCATCCAT
NGN|EPI_ISL_15370065|2019      GTTAGGTACGTACCACATACTATCGTTAACGATGCGCACAATCTCGTCCATTTCATCCAT
                                                                                           

NC_063383.1                    CTTCATAATGATTTACTTTTTCATAATTAGAGAAAAAGATCAAGGTATAAAAATTAGAAG
NGN|EPI_ISL_19256236|2023      CTTCATAATGATTTACTTTTTCATAATTAGAGAAAAAGATCAAGGTATAAAAATTAGAAG
NGN|EPI_ISL_19256294|2023      CTTCATAATGATTTACTTTTTCATAATTAGAGAAAAAGATCAAGGTATAAAAATTAGAAG
NGN|EPI_ISL_19256204|2022      CTTCATAATGATTTACTTTTTCATAATTAGAGAAAAAGATCAAGGTATAAAAATTAGAAG
NGN|EPI_ISL_19256281|2022      CTTCATAATGATTTACTTTTTCATAATTAGAGAAAAAGATCAAGGTATAAAAATTAGAAG
CRN|EPI_ISL_19256298|2022      CTTCATAATGATTTACTTTTTCATAATTAGAGAAAAAGATCAAGGTATAAAAATTAGAAG
NGN|EPI_ISL_15665411|2020      CTTCATAATGATTTACTTTTTCATAATTAGAGAAAAAGATCAAGGTATAAAAATTAGAAG
NGN|EPI_ISL_15370068|2019      CTTCATAATGATTTACTTTTTCATAATTAGAGAAAAAGATCAAGGTATAAAAATTAGAAG
NGN|EPI_ISL_15370066|2019      ------------------------------------------------------------
NGN|EPI_ISL_15370082|2020      CTTCATAATGATTTACTTTTTCATAATTAGAGAAAAAGATCAAGGTATAAAAATTAGAAG
NGN|EPI_ISL_15370080|2019      CTTCATAATGATTTACTTTTTCATAATTAGAGAAAAAGATCAAGGTATAAAAATTAGAAG
NGN|EPI_ISL_15370065|2019      CTTCATAATGATTTACTTTTTCATAATTAGAGAAAAAGATCAAGGTATAAAAATTAGAAG
                                                                                           

NC_063383.1                    TGTTAGACTATA------------------------------------------------
NGN|EPI_ISL_19256236|2023      TGTTAGACTATA------------------------------------------------
NGN|EPI_ISL_19256294|2023      TGTTAGACTATA------------------------------------------------
NGN|EPI_ISL_19256204|2022      TGTTAGACTATA------------------------------------------------
NGN|EPI_ISL_19256281|2022      TGTTAGACTATA------------------------------------------------
CRN|EPI_ISL_19256298|2022      TGTTAGACTATA------------------------------------------------
NGN|EPI_ISL_15665411|2020      TGTTAGACTATAAACTAACTTATGACTTAACTAACTTATGACTTAACTAACTTATGACTT
NGN|EPI_ISL_15370068|2019      TGTTAGACTATAAACTAACTTATGACTTAACTAACTTATGACTTAACTAACTTATGACTT
NGN|EPI_ISL_15370066|2019      ------------------------------------------------------------
NGN|EPI_ISL_15370082|2020      TGTTAGACTATAAACTAACTTATGACTTAACTAACTTATGACTTAACTAACTTATGACTT
NGN|EPI_ISL_15370080|2019      TGTTAGACTATAAACTAACTTATGACTTAACTAACTTATGACTTAACTAACTTATGACTT
NGN|EPI_ISL_15370065|2019      TGTTAGACTATAAACTAACTTATGACTTAACTAACTTATGACTTAACTAACTTATGACTT
                                                                                           

NC_063383.1                    ------------------------------------------------------------
NGN|EPI_ISL_19256236|2023      ------------------------------------------------------------
NGN|EPI_ISL_19256294|2023      ------------------------------------------------------------
NGN|EPI_ISL_19256204|2022      ------------------------------------------------------------
NGN|EPI_ISL_19256281|2022      ------------------------------------------------------------
CRN|EPI_ISL_19256298|2022      ------------------------------------------------------------
NGN|EPI_ISL_15665411|2020      AACTAACTTATGACTTAACTAACTTATGACTTAACTAACTTATGACTTAACTAACTTATG
NGN|EPI_ISL_15370068|2019      AACTAACTTATGACTTAACTAACTTATGACTTAACTAACTTATGACTTAACTAACTTATG
NGN|EPI_ISL_15370066|2019      ------------------------------------------------------------
NGN|EPI_ISL_15370082|2020      AACTAACTTATGACTTAACTAACTTATGACTTAACTAACTTATGACTTAACTAACTTATG
NGN|EPI_ISL_15370080|2019      AACTAACTTATGACTTAACTAACTTATGACTTAACTAACTTATGACTTAACTAACTTATG
NGN|EPI_ISL_15370065|2019      AACTAACTTATGACTTAACTAACTTATGACTTAACTAACTTATGACTTAACTAACTTATG
                                                                                           

NC_063383.1                    ------------------------------------------------------------
NGN|EPI_ISL_19256236|2023      ------------------------------------------------------------
NGN|EPI_ISL_19256294|2023      ------------------------------------------------------------
NGN|EPI_ISL_19256204|2022      ------------------------------------------------------------
NGN|EPI_ISL_19256281|2022      ------------------------------------------------------------
CRN|EPI_ISL_19256298|2022      ------------------------------------------------------------
NGN|EPI_ISL_15665411|2020      ACTTAACTAACTTATGACTTAACTAACTTATGACTTAACTAACTTATGACTTAACTAACT
NGN|EPI_ISL_15370068|2019      ACTTAACTAACTTATGACTTAACTAACTTATGACTTAACTAACTTATGACTTAACTAACT
NGN|EPI_ISL_15370066|2019      ------------------------------------------------------------
NGN|EPI_ISL_15370082|2020      ACTTAACTAACTTATGACTTAACTAACTTATGACTTAACTAACTTATGACTTAACTAACT
NGN|EPI_ISL_15370080|2019      ACTTAACTAACTTATGACTTAACTAACTTATGACTTAACTAACTTATGACTTAACTAACT
NGN|EPI_ISL_15370065|2019      ACTTAACTAACTTATGACTTAACTA-----------------------------------
                                                                                           

NC_063383.1                    ------------------------------------------------------------
NGN|EPI_ISL_19256236|2023      ------------------------------------------------------------
NGN|EPI_ISL_19256294|2023      ------------------------------------------------------------
NGN|EPI_ISL_19256204|2022      ------------------------------------------------------------
NGN|EPI_ISL_19256281|2022      ------------------------------------------------------------
CRN|EPI_ISL_19256298|2022      ------------------------------------------------------------
NGN|EPI_ISL_15665411|2020      TATGACTTAACTAACTTATGACTTAACTAACTTATGACTTAACTAACTTATGACTTAACT
NGN|EPI_ISL_15370068|2019      TATGACTTAACTAACTTATGACTTAACTAACTTATGACTTAACTAACTTATGACTTAACT
NGN|EPI_ISL_15370066|2019      ------------------------------------------------------------
NGN|EPI_ISL_15370082|2020      TATGACTTAACTAACTTATGACTTAACTAACTTATGACTTAACTAACTTATGACTTAACT
NGN|EPI_ISL_15370080|2019      TATGACTTAACTAACTTATGACTTAACTAACTTATGACTTAACTAACTTATGACTTAACT
NGN|EPI_ISL_15370065|2019      ------------------------------------------------------------
                                                                                           

NC_063383.1                    ------------------------------------------------------------
NGN|EPI_ISL_19256236|2023      ------------------------------------------------------------
NGN|EPI_ISL_19256294|2023      ------------------------------------------------------------
NGN|EPI_ISL_19256204|2022      ------------------------------------------------------------
NGN|EPI_ISL_19256281|2022      ------------------------------------------------------------
CRN|EPI_ISL_19256298|2022      ------------------------------------------------------------
NGN|EPI_ISL_15665411|2020      AACTTATGACTTAACTAACTTATGACT---------------------------------
NGN|EPI_ISL_15370068|2019      AACTTATGACTTAACTAACTTATGACT---------------------------------
NGN|EPI_ISL_15370066|2019      ------------------------------------------------------------
NGN|EPI_ISL_15370082|2020      AACTTATGACTTAACTAACTTATGACTTAACTAACTTATGACTTAACTAACTTATGACTT
NGN|EPI_ISL_15370080|2019      AACTTATGACTTAACTAACTTATGACT----TAACTTATGACTTAACTAACTTATGACTT
NGN|EPI_ISL_15370065|2019      --------ACATGACAACAACATGACT---------------------------------
                                                                                           

NC_063383.1                    ------------------------------------------------------------
NGN|EPI_ISL_19256236|2023      ------------------------------------------------------------
NGN|EPI_ISL_19256294|2023      ------------------------------------------------------------
NGN|EPI_ISL_19256204|2022      ------------------------------------------------------------
NGN|EPI_ISL_19256281|2022      ------------------------------------------------------------
CRN|EPI_ISL_19256298|2022      ------------------------------------------------------------
NGN|EPI_ISL_15665411|2020      ------------------------------------------------------------
NGN|EPI_ISL_15370068|2019      ------------------------------------------------------------
NGN|EPI_ISL_15370066|2019      ------------------------------------------------------------
NGN|EPI_ISL_15370082|2020      AACTAACTTATGACTTAACTAACTTATGACTTAACTAACTTATGACTTAACTAACTTATG
NGN|EPI_ISL_15370080|2019      AACTAACTTATGACTTAACTAACTTATGACTTAACTAACTTATGACTTAACTAACTTATG
NGN|EPI_ISL_15370065|2019      ------------------------------------------------------------
                                                                                           

NC_063383.1                    --------------------AACTAACTTATGACTTAACTAACTTATGACTTAACTAACT
NGN|EPI_ISL_19256236|2023      --------------------AACTAACTTATGACTTAACTAACTTATGACTTAACTAACT
NGN|EPI_ISL_19256294|2023      --------------------AACTAACTTATGACTTAACTAACTTATGACTTAACTAACT
NGN|EPI_ISL_19256204|2022      ----------------------------------------------------AACTAACT
NGN|EPI_ISL_19256281|2022      --------------------AACTAACTTATGACTTAACTAACTT---------------
CRN|EPI_ISL_19256298|2022      --------------------AACTAACTTATGACTTAACTAACTTATGACTTAACTAACT
NGN|EPI_ISL_15665411|2020      -------TAACTTATGACTTAACTAACTTATGACTTAACTAACTTATGACTTAACTAACT
NGN|EPI_ISL_15370068|2019      ---TAACTAACTTATGACTTAACTAACTTATGACTTAACTAACTTATGACTTAACTAACT
NGN|EPI_ISL_15370066|2019      --------------------AACTAACTTATGACTTAACTAACTTATGACTTAACTAACT
NGN|EPI_ISL_15370082|2020      ACTTAACTAACTTATGACTTAACTAACTTATGACTTAACTAACTTATGACTTAACTAACT
NGN|EPI_ISL_15370080|2019      ACTTAACTAACTTATGACTTAACTAACTTATGACTTAACTAACTTATGACTTAACTAACT
NGN|EPI_ISL_15370065|2019      ---TAACTAACTTATGACTTAACTAACTTATGACTTAACTAACTTATGACTTAACTAACT
                                                                                           

NC_063383.1                    TAT---------------------------------------------------------
NGN|EPI_ISL_19256236|2023      TAT---------------------------------------------------------
NGN|EPI_ISL_19256294|2023      TAT---------------------------------------------------------
NGN|EPI_ISL_19256204|2022      TAT---------------------------------------------------------
NGN|EPI_ISL_19256281|2022      ------------------------------------------------------------
CRN|EPI_ISL_19256298|2022      TAT---------------------------------------------------------
NGN|EPI_ISL_15665411|2020      TATGACTTAACTAACTTATGACTTAACTAACTTATGACTTAACTAACTTATGACTTAACT
NGN|EPI_ISL_15370068|2019      TATGACTTAACTAACTTATGACTTAACTAACTTATGACTTAACTAACTTATGACTTAACT
NGN|EPI_ISL_15370066|2019      TAT---------------------------------------------------------
NGN|EPI_ISL_15370082|2020      TAT---------------------------------------------------------
NGN|EPI_ISL_15370080|2019      TAT---------------------------------------------------------
NGN|EPI_ISL_15370065|2019      TAT---------------------------------------------------------
                                                                                           

NC_063383.1                    ---------------------------------------GACTTAACTAACTTATGACTT
NGN|EPI_ISL_19256236|2023      ---------------------------------------GACTTAACTAACTTATGACTT
NGN|EPI_ISL_19256294|2023      ---------------------------------------GACTTAACTAACTTATGACTT
NGN|EPI_ISL_19256204|2022      ---------------------------------------GACTTAACTAACTTATGACTT
NGN|EPI_ISL_19256281|2022      ------------------------------------------------------------
CRN|EPI_ISL_19256298|2022      ---------------------------------------GACTTAACTAACTTATGACTT
NGN|EPI_ISL_15665411|2020      AACTTATGACTTAACTAACTTATGACTTAACTAACTTATGACTTAACTAACTTATGACTT
NGN|EPI_ISL_15370068|2019      AACTTATGACTTAACTAACTTATGACTTAACTAACTTATGACTTAACTAACTTATGACTT
NGN|EPI_ISL_15370066|2019      ---------------------------------------GACTTAACTAACTTATGACTT
NGN|EPI_ISL_15370082|2020      ---------------------------------------GACTTAACTAACTTATGACTT
NGN|EPI_ISL_15370080|2019      ---------------------------------------GACTTAACTAACTTATGACTT
NGN|EPI_ISL_15370065|2019      ---------------------------------------GACTTAACTAACTTATGACTT
                                                                                           

NC_063383.1                    AACTAACTTATGACTTAACTAACTTATGACTTAACTAACTTATGACTTAACTAACTTATG
NGN|EPI_ISL_19256236|2023      AACTAACTTATGACTTAACTAACTTATGACTTAACTAACTTATGACTTAACTAACTTATG
NGN|EPI_ISL_19256294|2023      AACTAACTTATGACTTAACTAACTTATGACTTAACTAACTTATGACTTAACTAACTTATG
NGN|EPI_ISL_19256204|2022      AACTAACTTATGACTTAACTAACTTATGACTTAACTAACTTATGACTTAACTAACTTATG
NGN|EPI_ISL_19256281|2022      ---------ATGACTTAACTAACTTATGACTTAACTAACTTATGACTTAACTAACTTATG
CRN|EPI_ISL_19256298|2022      AACTAACTTATGACTTAACTAACTTATGACTTAACTAACTTATGACTTAACTAACTTATG
NGN|EPI_ISL_15665411|2020      AACTAACTTATGACTTAACTAACTTATGACTTAACTAACTTATGACTTAACTAACTTATG
NGN|EPI_ISL_15370068|2019      AACTAACTTATGACTTAACTAACTTATGACTTAACTAACTTATGACTTAACTAACTTATG
NGN|EPI_ISL_15370066|2019      AACTAACTTATGACTTAACTAACTTATGACTTAACTAACTTATGACTTAACTAACTTATG
NGN|EPI_ISL_15370082|2020      AACTAACTTATGACTTAACTAACTTATGACTTAACTAACTTATGACTTAACTAACTTATG
NGN|EPI_ISL_15370080|2019      AACTAACTTATGACTTAACTAACTTATGACTTAACTAACTTATGACTTAACTAACTTATG
NGN|EPI_ISL_15370065|2019      AACTAACTTATGACTTAACTAACTTATGACTTAACTAACTTATGACTTAACTAACTTATG
                                        ***************************************************

NC_063383.1                    ACTATTAACTCATTTCAAGAAAGGTGGGTGGATAGAACTCTATATGACAGCTTGTGAAAC
NGN|EPI_ISL_19256236|2023      ACTATTAACTCATTTCAAGAAAGGTGGGTGGATAGAACTCTATATGACAGCTTGTGAAAC
NGN|EPI_ISL_19256294|2023      ACTATTAACTCATTTCAAGAAAGGTGGGTGGATAGAACTCTATATGACAGCTTGTGAAAC
NGN|EPI_ISL_19256204|2022      ACTATTAACTCATTTCAAGAAAGGTGGGTGGATAGAACTCTATATGACAGCTTGTGAAAC
NGN|EPI_ISL_19256281|2022      ACTATTAACTCATTTCAAGAAAGGTGGGTGGATAGAACTCTATATGACAGCTTGTGAAAC
CRN|EPI_ISL_19256298|2022      ACTATTAACTCATTTCAAGAAAGGTGGGTGGATAGAACTCTATATGACAGCTTGTGAAAC
NGN|EPI_ISL_15665411|2020      ACTATTAACTCATTTCAAGAAAGGTGGGTGGATAGAACTCTATATGACAGCTTGTGAAAC
NGN|EPI_ISL_15370068|2019      ACTATTAACTCATTTCAAGAAAGGTGGGTGGATAGAACTCTATATGACAGCTTGTGAAAC
NGN|EPI_ISL_15370066|2019      ACTATTAACTCATTTCAAGAAAGGTGGGTGGATAGAACTCTATATGACAGCTTGTGAAAC
NGN|EPI_ISL_15370082|2020      ACTATTAACTCATTTCAAGAAAGGTGGGTGGATAGAACTCTATATGACAGCTTGTGAAAC
NGN|EPI_ISL_15370080|2019      ACTATTAACTCATTTCAAGAAAGGTGGGTGGATAGAACTCTATATGACAGCTTGTGAAAC
NGN|EPI_ISL_15370065|2019      ACTATTAACTCATTTCAAGAAAGGTGGGTGGATAGAACTCTATATGACAGCTTGTGAAAC
                               ************************************************************

NC_063383.1                    AATTAGATCCCTAATTTCTAATGGAAGTTTTGATAGGAGATTGTCATCAGTTGATACATT
NGN|EPI_ISL_19256236|2023      AATTAGATCCCTAATTTCTAATGGAAGTTTTGATAGGAGATTGTCATCAGTTGATACATT
NGN|EPI_ISL_19256294|2023      AATTAGATCCCTAATTTCTAATGGAAGTTTTGATAGGAGATTGTCATCAGTTGATACATT
NGN|EPI_ISL_19256204|2022      AATTAGATCCCTAATTTCTAATGGAAGTTTTGATAGGAGATTGTCATCAGTTGATACATT
NGN|EPI_ISL_19256281|2022      AATTAGATCCCTAATTTCTAATGGAAGTTTTGATAGGAGATTGTCATCAGTTGATACATT
CRN|EPI_ISL_19256298|2022      AATTAGATCCCTAATTTCTAATGGAAGTTTTGATAGGAGATTGTCATCAGTTGATACATT
NGN|EPI_ISL_15665411|2020      AATTAGATCCCTAATTTCTAATGGAAGTTTTGATAGGAGATTGTCATCAGTTGATACATT
NGN|EPI_ISL_15370068|2019      AATTAGATCCCTAATTTCTAATGGAAGTTTTGATAGGAGATTGTCATCAGTTGATACATT
NGN|EPI_ISL_15370066|2019      AATTAGATCCCTAATTTCTAATGGAAGTTTTGATAGGAGATTGTCATCAGTTGATACATT
NGN|EPI_ISL_15370082|2020      AATTAGATCCCTAATTTCTAATGGAAGTTTTGATAGGAGATTGTCATCAGTTGATACATT
NGN|EPI_ISL_15370080|2019      AATTAGATCCCTAATTTCTAATGGAAGTTTTGATAGGAGATTGTCATCAGTTGATACATT
NGN|EPI_ISL_15370065|2019      AATTAGATCCCTAATTTCTAATGGAAGTTTTGATAGGAGATTGTCATCAGTTGATACATT
                               ************************************************************

NC_063383.1                    GTTTATTATCTCATCTATTAGAGCACGTCTGTTTAGAGCTTTAGTGACCTGCTCGGTTAC
NGN|EPI_ISL_19256236|2023      GTTTATTATCTCATCTATTAGAGCACGTCTGTTTAGAGCTTTAGTGACCTGCTCGGTTAC
NGN|EPI_ISL_19256294|2023      GTTTATTATCTCATCTATTAGAGCACGTCTGTTTAGAGCTTTAGTGACCTGCTCGGTTAC
NGN|EPI_ISL_19256204|2022      GTTTATTATCTCATCTATTAGAGCACGTCTGTTTAGAGCTTTAGTGACCTGCTCGGTTAC
NGN|EPI_ISL_19256281|2022      GTTTATTATCTCATCTATTAGAGCACGTCTGTTTAGAGCTTTAGTGACCTGCTCGGTTAC
CRN|EPI_ISL_19256298|2022      GTTTATTATCTCATCTATTAGAGCACGTCTGTTTAGAGCTTTAGTGACCTGCTCGGTTAC
NGN|EPI_ISL_15665411|2020      GTTTATTATCTCATCTATTAGAGCACGTCTGTTTAGAGCTTTAGTGACCTGCTCGGTTAC
NGN|EPI_ISL_15370068|2019      GTTTATTATCTCATCTATTAGAGCACGTCTGTTTAGAGCTTTAGTGACCTGCTCGGTTAC
NGN|EPI_ISL_15370066|2019      GTTTATTATCTCATCTATTAGAGCACGTCTGTTTAGAGCTTTAGTGACCTGCTCGGTTAC
NGN|EPI_ISL_15370082|2020      GTTTATTATCTCATCTATTAGAGCACGTCTGTTTAGAGCTTTAGTGACCTGCTCGGTTAC
NGN|EPI_ISL_15370080|2019      GTTTATTATCTCATCTATTAGAGCACGTCTGTTTAGAGCTTTAGTGACCTGCTCGGTTAC
NGN|EPI_ISL_15370065|2019      GTTTATTATCTCATCTATTAGAGCACGTCTGTTTAGAGCTTTAGTGACCTGCTCGGTTAC
                               ************************************************************

NC_063383.1                    TTCTGTGTAAATCTTGAATCCTTTAGTGATACACTGTGTCAAAACTGGATGTTTAGAATA
NGN|EPI_ISL_19256236|2023      TTCTGTGTAAATCTTGAATCCTTTAGTGATACACTGTGTCAAAACTGGATGTTTAGAATA
NGN|EPI_ISL_19256294|2023      TTCTGTGTAAATCTTGAATCCTTTAGTGATACACTGTGTCAAAACTGGATGTTTAGAATA
NGN|EPI_ISL_19256204|2022      TTCTGTGTAAATCTTGAATCCTTTAGTGATACACTGTGTCAAAACTGGATGTTTAGAATA
NGN|EPI_ISL_19256281|2022      TTCTGTGTAAATCTTGAATCCTTTAGTGATACACTGTGTCAAAACTGGATGTTTAGAATA
CRN|EPI_ISL_19256298|2022      TTCTGTGTAAATCTTGAATCCTTTAGTGATACACTGTGTCAAAACTGGATGTTTAGAATA
NGN|EPI_ISL_15665411|2020      TTCTGTGTAAATCTTGAATCCTTTAGTGATACACTGTGTCAAAACTGGATGTTTAGAATA
NGN|EPI_ISL_15370068|2019      TTCTGTGTAAATCTTGAATCCTTTAGTGATACACTGTGTCAAAACTGGATGTTTAGAATA
NGN|EPI_ISL_15370066|2019      TTCTGTGTAAATCTTGAATCCTTTAGTGATACACTGTGTCAAAACTGGATGTTTAGAATA
NGN|EPI_ISL_15370082|2020      TTCTGTGTAAATCTTGAATCCTTTAGTGATACACTGTGTCAAAACTGGATGTTTAGAATA
NGN|EPI_ISL_15370080|2019      TTCTGTGTAAATCTTGAATCCTTTAGTGATACACTGTGTCAAAACTGGATGTTTAGAATA
NGN|EPI_ISL_15370065|2019      TTCTGTGTAAATCTTGAATCCTTTAGTGATACACTGTGTCAAAACTGGATGTTTAGAATA
                               ************************************************************

NC_063383.1                    CCTATGTAGAATATGGGAAGCATGCTTGTTTTTGTCTCTATTATAGATTAACTCATACAT
NGN|EPI_ISL_19256236|2023      CCTATGTAGAATATGGGAAGCATGCTTGTTTTTGTCTCTATTATAGATTAACTCATACAT
NGN|EPI_ISL_19256294|2023      CCTATGTAGAATATGGGAAGCATGCTTGTTTTTGTCTCTATTATAGATTAACTCATACAT
NGN|EPI_ISL_19256204|2022      CCTATGTAGAATATGGGAAGCATGCTTGTTTTTGTCTCTATTATAGATTAACTCATACAT
NGN|EPI_ISL_19256281|2022      CCTATGTAGAATATGGGAAGCATGCTTGTTTTTGTCTCTATTATAGATTAACTCATACAT
CRN|EPI_ISL_19256298|2022      CCTATGTAGAATATGGGAAGCATGCTTGTTTTTGTCTCTATTATAGATTAACTCATACAT
NGN|EPI_ISL_15665411|2020      CCTATGTAGAATATGGGAAGCATGCTTGTTTTTGTCTCTATTATAGATTAACTCATACAT
NGN|EPI_ISL_15370068|2019      CCTATGTAGAATATGGGAAGCATGCTTGTTTTTGTCTCTATTATAGATTAACTCATACAT
NGN|EPI_ISL_15370066|2019      CCTATGTAGAATATGGGAAGCATGCTTGTTTTTGTCTCTATTATAGATTAACTCATACAT
NGN|EPI_ISL_15370082|2020      CCTATGTAGAATATGGGAAGCATGCTTGTTTTTGTCTCTATTATAGATTAACTCATACAT
NGN|EPI_ISL_15370080|2019      CCTATGTAGAATATGGGAAGCATGCTTGTTTTTGTCTCTATTATAGATTAACTCATACAT
NGN|EPI_ISL_15370065|2019      CCTATGTAGAATATGGGAAGCATGCTTGTTTTTGTCTCTATTATAGATTAACTCATACAT
                               ************************************************************

NC_063383.1                    GGTTGTATTATGAATTTTCATCTGCCTAATGTACTCCAATTCTTGTTTACAATCAATTAT
NGN|EPI_ISL_19256236|2023      GGTTGTATTATGAATTTTCATCTGCCTAATGTACTCCAATTCTTGTTTACAATCAATTAT
NGN|EPI_ISL_19256294|2023      GGTTGTATTATGAATTTTCATCTGCCTAATGTACTCCAATTCTTGTTTACAATCAATTAT
NGN|EPI_ISL_19256204|2022      GGTTGTATTATGAATTTTCATCTGCCTAATGTACTCCAATTCTTGTTTACAATCAATTAT
NGN|EPI_ISL_19256281|2022      GGTTGTATTATGAATTTTCATCTGCCTAATGTACTCCAATTCTTGTTTACAATCAATTAT
CRN|EPI_ISL_19256298|2022      GGTTGTATTATGAATTTTCATCTGCCTAATGTACTCCAATTCTTGTTTACAATCAATTAT
NGN|EPI_ISL_15665411|2020      GGTTGTATTATGAATTTTCATCTGCCTAATGTACTCCAATTCTTGTTTACAATCAATTAT
NGN|EPI_ISL_15370068|2019      GGTTGTATTATGAATTTTCATCTGCCTAATGTACTCCAATTCTTGTTTACAATCAATTAT
NGN|EPI_ISL_15370066|2019      GGTTGTATTATGAATTTTCATCTGCCTAATGTACTCCAATTCTTGTTTACAATCAATTAT
NGN|EPI_ISL_15370082|2020      GGTTGTATTATGAATTTTCATCTGCCTAATGTACTCCAATTCTTGTTTACAATCAATTAT
NGN|EPI_ISL_15370080|2019      GGTTGTATTATGAATTTTCATCTGCCTAATGTACTCCAATTCTTGTTTACAATCAATTAT
NGN|EPI_ISL_15370065|2019      GGTTGTATTATGAATTTTCATCTGCCTAATGTACTCCAATTCTTGTTTACAATCAATTAT
                               ************************************************************

NC_063383.1                    ATAATCAAAGAGTGATGATGCATACACATTACAAAGTGAATAATCTACCATCATAAAATA
NGN|EPI_ISL_19256236|2023      ATAATCAAAGAGTGATGATGCATACACATTACAAAGTGAATAATCTACCATCATAAAATA
NGN|EPI_ISL_19256294|2023      ATAATCAAAGAGTGATGATGCATACACATTACAAAGTGAATAATCTACCATCATAAAATA
NGN|EPI_ISL_19256204|2022      ATAATCAAAGAGTGATGATGCATACACATTACAAAGTGAATAATCTACCATCATAAAATA
NGN|EPI_ISL_19256281|2022      ATAATCAAAGAGTGATGATGCATACACATTACAAAGTGAATAATCTACCATCATAAAATA
CRN|EPI_ISL_19256298|2022      ATAATCAAAGAGTGATGATGCATACACATTACAAAGTGAATAATCTACCATCATAAAATA
NGN|EPI_ISL_15665411|2020      ATAATCAAAGAGTGATGATGCATACACATTACAAAGTGAATAATCTACCATCATAAAATA
NGN|EPI_ISL_15370068|2019      ATAATCAAAGAGTGATGATGCATACACATTACAAAGTGAATAATCTACCATCATAAAATA
NGN|EPI_ISL_15370066|2019      ATAATCAAAGAGTGATGATGCATACACATTACAAAGTGAATAATCTACCATCATAAAATA
NGN|EPI_ISL_15370082|2020      ATAATCAAAGAGTGATGATGCATACACATTACAAAGTGAATAATCTACCATCATAAAATA
NGN|EPI_ISL_15370080|2019      ATAATCAAAGAGTGATGATGCATACACATTACAAAGTGAATAATCTACCATCATAAAATA
NGN|EPI_ISL_15370065|2019      ATAATCAAAGAGTGATGATGCATACACATTACAAAGTGAATAATCTACCATCATAAAATA
                               ************************************************************

NC_063383.1                    CTTGATACAGAGCTTTATCACATCATGGTTTTCAATTGTATTATTAAGTATAGCTAATTT
NGN|EPI_ISL_19256236|2023      CTTGATACAGAGCTTTATCACATCATGGTTTTCAATTGTATTATTAAGTATAGCTAATTT
NGN|EPI_ISL_19256294|2023      CTTGATACAGAGCTTTATCACATCATGGTTTTCAATTGTATTATTAAGTATAGCTAATTT
NGN|EPI_ISL_19256204|2022      CTTGATACAGAGCTTTATCACATCATGGTTTTCAATTGTATTATTAAGTATAGCTAATTT
NGN|EPI_ISL_19256281|2022      CTTGATACAGAGCTTTATCACATCATGGTTTTCAATTGTATTATTAAGTATAGCTAATTT
CRN|EPI_ISL_19256298|2022      CTTGATACAGAGCTTTATCACATCATGGTTTTCAATTGTATTATTAAGTATAGCTAATTT
NGN|EPI_ISL_15665411|2020      CTTGATACAGAGCTTTATCACATCATGGTTTTCAATTGTATTATTAAGTATAGCTAATTT
NGN|EPI_ISL_15370068|2019      CTTGATACAGAGCTTTATCACATCATGGTTTTCAATTGTATTATTAAGTATAGCTAATTT
NGN|EPI_ISL_15370066|2019      CTTGATACAGAGCTTTATCACATCATGGTTTTCAATTGTATTATTAAGTATAGCTAATTT
NGN|EPI_ISL_15370082|2020      CTTGATACAGAGCTTTATCACATCATGGTTTTCAATTGTATTATTAAGTATAGCTAATTT
NGN|EPI_ISL_15370080|2019      CTTGATACAGAGCTTTATCACATCATGGTTTTCAATTGTATTATTAAGTATAGCTAATTT
NGN|EPI_ISL_15370065|2019      CTTGATACAGAGCTTTATCACATCATGGTTTTCAATTGTATTATTAAGTATAGCTAATTT
                               ************************************************************

NC_063383.1                    TATACAGTCAATAGACAATGGTTCTCTAAGCAATATTTCTAATATTTTAAGATGTGCTTC
NGN|EPI_ISL_19256236|2023      TATACAGTCAATAGACAATGGTTCTCTAAGCAATATTTCTAATATTTTAAGATGTGCTTC
NGN|EPI_ISL_19256294|2023      TATACAGTCAATAGACAATGGTTCTCTAAGCAATATTTCTAATATTTTAAGATGTGCTTC
NGN|EPI_ISL_19256204|2022      TATACAGTCAATAGACAATGGTTCTCTAAGCAATATTTCTAATATTTTAAGATGTGCTTC
NGN|EPI_ISL_19256281|2022      TATACAGTCAATAGACAATGGTTCTCTAAGCAATATTTCTAATATTTTAAGATGTGCTTC
CRN|EPI_ISL_19256298|2022      TATACAGTCAATAGACAATGGTTCTCTAAGCAATATTTCTAATATTTTAAGATGTGCTTC
NGN|EPI_ISL_15665411|2020      TATACAGTCAATAGACAATGGTTCTCTAAGCAATATTTCTAATATTTTAAGATGTGCTTC
NGN|EPI_ISL_15370068|2019      TATACAGTCAATAGACAATGGTTCTCTAAGCAATATTTCTAATATTTTAAGATGTGCTTC
NGN|EPI_ISL_15370066|2019      TATACAGTCAATAGACAATGGTTCTCTAAGCAATATTTCTAATATTTTAAGATGTGCTTC
NGN|EPI_ISL_15370082|2020      TATACAGTCAATAGACAATGGTTCTCTAAGCAATATTTCTAATATTTTAAGATGTGCTTC
NGN|EPI_ISL_15370080|2019      TATACAGTCAATAGACAATGGTTCTCTAAGCAATATTTCTAATATTTTAAGATGTGCTTC
NGN|EPI_ISL_15370065|2019      TATACAGTCAATAGACAATGGTTCTCTAAGCAATATTTCTAATATTTTAAGATGTGCTTC
                               ************************************************************

NC_063383.1                    CCTACGGGCGATGACAGATCCCCTATCCACGGCCACGTCAAGACATGTATATCCATTACT
NGN|EPI_ISL_19256236|2023      CCTACGGGCGATGACAGATCCCCTATCCACGGCCACGTCAAGACATGTATATCCATTACT
NGN|EPI_ISL_19256294|2023      CCTACGGGCGATGACAGATCCCCTATCCACGGCCACGTCAAGACATGTATATCCATTACT
NGN|EPI_ISL_19256204|2022      CCTACGGGCGATGACAGATCCCCTATCCACGGCCACGTCAAGACATGTATATCCATTACT
NGN|EPI_ISL_19256281|2022      CCTACGGGCGATGACAGATCCCCTATCCACGGCCACGTCAAGACATGTATATCCATTACT
CRN|EPI_ISL_19256298|2022      CCTACGGGCGATGACAGATCCCCTATCCACGGCCACGTCAAGACATGTATATCCATTACT
NGN|EPI_ISL_15665411|2020      CCTACGGGCGATGACAGATCCCCTATCCACGGCCACGTCAAGACATGTATATCCATTACT
NGN|EPI_ISL_15370068|2019      CCTACGGGCGATGACAGATCCCCTATCCACGGCCACGTCAAGACATGTATATCCATTACT
NGN|EPI_ISL_15370066|2019      CCTACGGGCGATGACAGATCCCCTATCCACGGCCACGTCAAGACATGTATATCCATTACT
NGN|EPI_ISL_15370082|2020      CCTACGGGCGATGACAGATCCCCTATCCACGGCCACGTCAAGACATGTATATCCATTACT
NGN|EPI_ISL_15370080|2019      CCTACGGGCGATGACAGATCCCCTATCCACGGCCACGTCAAGACATGTATATCCATTACT
NGN|EPI_ISL_15370065|2019      CCTACGGGCGATGACAGATCCCCTATCCACGGCCACGTCAAGACATGTATATCCATTACT
                               ************************************************************

NC_063383.1                    CATTACTGCGTTGACATTTGCTCCATTTTCTAATAGCCATGATACTAAATCTATATAACC
NGN|EPI_ISL_19256236|2023      CATTACTGCGTTGACATTTGCTCCATTTTCTAATAGCCATGATACTAAATCTATATAACC
NGN|EPI_ISL_19256294|2023      CATTACTGCGTTGACATTTGCTCCATTTTCTAATAGCCATGATACTAAATCTATATAACC
NGN|EPI_ISL_19256204|2022      CATTACTGCGTTGACATTTGCTCCATTTTCTAATAGCCATGATACTAAATCTATATAACC
NGN|EPI_ISL_19256281|2022      CATTACTGCGTTGACATTTGCTCCATTTTCTAATAGCCATGATACTAAATCTATATAACC
CRN|EPI_ISL_19256298|2022      CATTACTGCGTTGACATTTGCTCCATTTTCTAATAGCCATGATACTAAATCTATATAACC
NGN|EPI_ISL_15665411|2020      CATTACTGCGTTGACATTTGCTCCATTTTCTAATAGCCATGATACTAAATCTATATAACC
NGN|EPI_ISL_15370068|2019      CATTACTGCGTTGACATTTGCTCCATTTTCTAATAGCCATGATACTAAATCTATATAACC
NGN|EPI_ISL_15370066|2019      CATTACTGCGTTGACATTTGCTCCATTTTCTAATAGCCATGATACTAAATCTATATAACC
NGN|EPI_ISL_15370082|2020      CATTACTGCGTTGACATTTGCTCCATTTTCTAATAGCCATGATACTAAATCTATATAACC
NGN|EPI_ISL_15370080|2019      CATTACTGCGTTGACATTTGCTCCATTTTCTAATAGCCATGATACTAAATCTATATAACC
NGN|EPI_ISL_15370065|2019      CATTACTGCGTTGACATTTGCTCCATTTTCTAATAGCCATGATACTAAATCTATATAACC
                               ************************************************************

NC_063383.1                    TGCATAGATAGCGCGATAAAGCAAGGTCCTTCCACCAGCATCTAGTTGATTGATATCTTC
NGN|EPI_ISL_19256236|2023      TGCATAGATAGCGCGATAAAGCAAGGTCCTTCCACCAGCATCTAGTTGATTGATATCTTC
NGN|EPI_ISL_19256294|2023      TGCATAGATAGCGCGATAAAGCAAGGTCCTTCCACCAGCATCTAGTTGATTGATATCTTC
NGN|EPI_ISL_19256204|2022      TGCATAGATAGCGCGATAAAGCAAGGTCCTTCCACCAGCATCTAGTTGATTGATATCTTC
NGN|EPI_ISL_19256281|2022      TGCATAGATAGCGCGATAAAGCAAGGTCCTTCCACCAGCATCTAGTTGATTGATATCTTC
CRN|EPI_ISL_19256298|2022      TGCATAGATAGCGCGATAAAGCAAGGTCCTTCCACCAGCATCTAGTTGATTGATATCTTC
NGN|EPI_ISL_15665411|2020      TGCATAGATAGCGCGATAAAGCAAGGTCCTTCCACCAGCATCTAGTTGATTGATATCTTC
NGN|EPI_ISL_15370068|2019      TGCATAGATAGCGCGATAAAGCAAGGTCCTTCCACCAGCATCTAGTTGATTGATATCTTC
NGN|EPI_ISL_15370066|2019      TGCATAGATAGCGCGATAAAGCAAGGTCCTTCCACCAGCATCTAGTTGATTGATATCTTC
NGN|EPI_ISL_15370082|2020      TGCATAGATAGCGCGATAAAGCAAGGTCCTTCCACCAGCATCTAGTTGATTGATATCTTC
NGN|EPI_ISL_15370080|2019      TGCATAGATAGCGCGATAAAGCAAGGTCCTTCCACCAGCATCTAGTTGATTGATATCTTC
NGN|EPI_ISL_15370065|2019      TGCATAGATAGCGCGATAAAGCAAGGTCCTTCCACCAGCATCTAGTTGATTGATATCTTC
                               ************************************************************

NC_063383.1                    AATATATGGGATACAAAGCTTATAAATTTCTAATACTGTGGGTTCATCTACAAGGAATCC
NGN|EPI_ISL_19256236|2023      AATATATGGGATACAAAGCTTATAAATTTCTAATACTGTGGGTTCATCTACAAGGAATCC
NGN|EPI_ISL_19256294|2023      AATATATGGGATACAAAGCTTATAAATTTCTAATACTGTGGGTTCATCTACAAGGAATCC
NGN|EPI_ISL_19256204|2022      AATATATGGGATACAAAGCTTATAAATTTCTAATACTGTGGGTTCATCTACAAGGAATCC
NGN|EPI_ISL_19256281|2022      AATATATGGGATACAAAGCTTATAAATTTCTAATACTGTGGGTTCATCTACAAGGAATCC
CRN|EPI_ISL_19256298|2022      AATATATGGGATACAAAGCTTATAAATTTCTAATACTGTGGGTTCATCTACAAGGAATCC
NGN|EPI_ISL_15665411|2020      AATATATGGGATACAAAGCTTATAAATTTCTAATACTGTGGGTTCATCTACAAGGAATCC
NGN|EPI_ISL_15370068|2019      AATATATGGGATACAAAGCTTATAAATTTCTAATACTGTGGGTTCATCTACAAGGAATCC
NGN|EPI_ISL_15370066|2019      AATATATGGGATACAAAGCTTATAAATTTCTAATACTGTGGGTTCATCTACAAGGAATCC
NGN|EPI_ISL_15370082|2020      AATATATGGGATACAAAGCTTATAAATTTCTAATACTGTGGGTTCATCTACAAGGAATCC
NGN|EPI_ISL_15370080|2019      AATATATGGGATACAAAGCTTATAAATTTCTAATACTGTGGGTTCATCTACAAGGAATCC
NGN|EPI_ISL_15370065|2019      AATATATGGGATACAAAGCTTATAAATTTCTAATACTGTGGGTTCATCTACAAGGAATCC
                               ************************************************************

NC_063383.1                    CCTAGTATACTGAATTATTTTATATAGATCTAATTTAACATCATTTTCATCTGGGATACC
NGN|EPI_ISL_19256236|2023      CCTAGTATACTGAATTATTTTATATAGATCTAATTTAACATCATTTTCATCTGGGATACC
NGN|EPI_ISL_19256294|2023      CCTAGTATACTGAATTATTTTATATAGATCTAATTTAACATCATTTTCATCTGGGATACC
NGN|EPI_ISL_19256204|2022      CCTAGTATACTGAATTATTTTATATAGATCTAATTTAACATCATTTTCATCTGGGATACC
NGN|EPI_ISL_19256281|2022      CCTAGTATACTGAATTATTTTATATAGATCTAATTTAACATCATTTTCATCTGGGATACC
CRN|EPI_ISL_19256298|2022      CCTAGTATACTGAATTATTTTATATAGATCTAATTTAACATCATTTTCATCTGGGATACC
NGN|EPI_ISL_15665411|2020      CCTAGTATACTGAATTATTTTATATAGATCTAATTTAACATCATTTTCATCTGGGATACC
NGN|EPI_ISL_15370068|2019      CCTAGTATACTGAATTATTTTATATAGATCTAATTTAACATCATTTTCATCTGGGATACC
NGN|EPI_ISL_15370066|2019      CCTAGTATACTGAATTATTTTATATAGATCTAATTTAACATCATTTTCATCTGGGATACC
NGN|EPI_ISL_15370082|2020      CCTAGTATACTGAATTATTTTATATAGATCTAATTTAACATCATTTTCATCTGGGATACC
NGN|EPI_ISL_15370080|2019      CCTAGTATACTGAATTATTTTATATAGATCTAATTTAACATCATTTTCATCTGGGATACC
NGN|EPI_ISL_15370065|2019      CCTAGTATACTGAATTATTTTATATAGATCTAATTTAACATCATTTTCATCTGGGATACC
                               ************************************************************

NC_063383.1                    ACAATTCAAAATAAACTCAACAACACTACTTTCCTTTTTACATATTCCCCTAAAATAGGC
NGN|EPI_ISL_19256236|2023      ACAATTCAAAATAAACTCAACAACACTACTTTCCTTTTTACATATTCCCCTAAAATAGGC
NGN|EPI_ISL_19256294|2023      ACAATTCAAAATAAACTCAACAACACTACTTTCCTTTTTACATATTCCCCTAAAATAGGC
NGN|EPI_ISL_19256204|2022      ACAATTCAAAATAAACTCAACAACACTACTTTCCTTTTTACATATTCCCCTAAAATAGGC
NGN|EPI_ISL_19256281|2022      ACAATTCAAAATAAACTCAACAACACTACTTTCCTTTTTACATATTCCCCTAAAATAGGC
CRN|EPI_ISL_19256298|2022      ACAATTCAAAATAAACTCAACAACACTACTTTCCTTTTTACATATTCCCCTAAAATAGGC
NGN|EPI_ISL_15665411|2020      ACAATTCAAAATAAACTCAACAACACTACTTTCCTTTTTACATATTCCCCTAAAATAGGC
NGN|EPI_ISL_15370068|2019      ACAATTCAAAATAAACTCAACAACACTACTTTCCTTTTTACATATTCCCCTAAAATAGGC
NGN|EPI_ISL_15370066|2019      ACAATTCAAAATAAACTCAACAACACTACTTTCCTTTTTACATATTCCCCTAAAATAGGC
NGN|EPI_ISL_15370082|2020      ACAATTCAAAATAAACTCAACAACACTACTTTCCTTTTTACATATTCCCCTAAAATAGGC
NGN|EPI_ISL_15370080|2019      ACAATTCAAAATAAACTCAACAACACTACTTTCCTTTTTACATATTCCCCTAAAATAGGC
NGN|EPI_ISL_15370065|2019      ACAATTCAAAATAAACTCAACAACACTACTTTCCTTTTTACATATTCCCCTAAAATAGGC
                               ************************************************************

NC_063383.1                    ATTCAAGCATTCTATTTTATATATTACAGCCCCATGATCTACCATAAGATCAACAATGTC
NGN|EPI_ISL_19256236|2023      ATTCAAGCATTCTATTTTATATATTACAGCCCCATGATCTACCATAAGATCAACAATGTC
NGN|EPI_ISL_19256294|2023      ATTCAAGCATTCTATTTTATATATTACAGCCCCATGATCTACCATAAGATCAACAATGTC
NGN|EPI_ISL_19256204|2022      ATTCAAGCATTCTATTTTATATATTACAGCCCCATGATCTACCATAAGATCAACAATGTC
NGN|EPI_ISL_19256281|2022      ATTCAAGCATTCTATTTTATATATTACAGCCCCATGATCTACCATAAGATCAACAATGTC
CRN|EPI_ISL_19256298|2022      ATTCAAGCATTCTATTTTATATATTACAGCCCCATGATCTACCATAAGATCAACAATGTC
NGN|EPI_ISL_15665411|2020      ATTCAAGCATTCTATTTTATATATTACAGCCCCATGATCTACCATAAGATCAACAATGTC
NGN|EPI_ISL_15370068|2019      ATTCAAGCATTCTATTTTATATATTACAGCCCCATGATCTACCATAAGATCAACAATGTC
NGN|EPI_ISL_15370066|2019      ATTCAAGCATTCTATTTTATATATTACAGCCCCATGATCTACCATAAGATCAACAATGTC
NGN|EPI_ISL_15370082|2020      ATTCAAGCATTCTATTTTATATATTACAGCCCCATGATCTACCATAAGATCAACAATGTC
NGN|EPI_ISL_15370080|2019      ATTCAAGCATTCTATTTTATATATTACAGCCCCATGATCTACCATAAGATCAACAATGTC
NGN|EPI_ISL_15370065|2019      ATTCAAGCATTCTATTTTATATATTACAGCCCCATGATCTACCATAAGATCAACAATGTC
                               ************************************************************

NC_063383.1                    TATTTCTACATATGCATTAGATAGATAGTAAAGTAAGAGATCTTGCACAGAATTACAATT
NGN|EPI_ISL_19256236|2023      TATTTCTACATATGCATTAGATAGATAGTAAAGTAAGAGATCTTGCACAGAATTACAATT
NGN|EPI_ISL_19256294|2023      TATTTCTACATATGCATTAGATAGATAGTAAAGTAAGAGATCTTGCACAGAATTACAATT
NGN|EPI_ISL_19256204|2022      TATTTCTACATATGCATTAGATAGATAGTAAAGTAAGAGATCTTGCACAGAATTACAATT
NGN|EPI_ISL_19256281|2022      TATTTCTACATATGCATTAGATAGATAGTAAAGTAAGAGATCTTGCACAGAATTACAATT
CRN|EPI_ISL_19256298|2022      TATTTCTACATATGCATTAGATAGATAGTAAAGTAAGAGATCTTGCACAGAATTACAATT
NGN|EPI_ISL_15665411|2020      TATTTCTACATATGCATTAGATAGATAGTAAAGTAAGAGATCTTGCACAGAATTACAATT
NGN|EPI_ISL_15370068|2019      TATTTCTACATATGCATTAGATAGATAGTAAAGTAAGAGATCTTGCACAGAATTACAATT
NGN|EPI_ISL_15370066|2019      TATTTCTACATATGCATTAGATAGATAGTAAAGTAAGAGATCTTGCACAGAATTACAATT
NGN|EPI_ISL_15370082|2020      TATTTCTACATATGCATTAGATAGATAGTAAAGTAAGAGATCTTGCACAGAATTACAATT
NGN|EPI_ISL_15370080|2019      TATTTCTACATATGCATTAGATAGATAGTAAAGTAAGAGATCTTGCACAGAATTACAATT
NGN|EPI_ISL_15370065|2019      TATTTCTACATATGCATTAGATAGATAGTAAAGTAAGAGATCTTGCACAGAATTACAATT
                               ************************************************************

NC_063383.1                    CTTAATAATTATAGAGAAAATATCTTCCATATAATTCTTTGACACTAATGCAGATATAAT
NGN|EPI_ISL_19256236|2023      CTTAATAATTATAGAGAAAATATCTTCCATATAATTCTTTGACACTAATGCAGATATAAT
NGN|EPI_ISL_19256294|2023      CTTAATAATTATAGAGAAAATATCTTCCATATAATTCTTTGACACTAATGCAGATATAAT
NGN|EPI_ISL_19256204|2022      CTTAATAATTATAGAGAAAATATCTTCCATATAATTCTTTGACACTAATGCAGATATAAT
NGN|EPI_ISL_19256281|2022      CTTAATAATTATAGAGAAAATATCTTCCATATAATTCTTTGACACTAATGCAGATATAAT
CRN|EPI_ISL_19256298|2022      CTTAATAATTATAGAGAAAATATCTTCCATATAATTCTTTGACACTAATGCAGATATAAT
NGN|EPI_ISL_15665411|2020      CTTAATAATTATAGAGAAAATATCTTCCATATAATTCTTTGACACTAATGCAGATATAAT
NGN|EPI_ISL_15370068|2019      CTTAATAATTATAGAGAAAATATCTTCCATATAATTCTTTGACACTAATGCAGATATAAT
NGN|EPI_ISL_15370066|2019      CTTAATAATTATAGAGAAAATATCTTCCATATAATTCTTTGACACTAATGCAGATATAAT
NGN|EPI_ISL_15370082|2020      CTTAATAATTATAGAGAAAATATCTTCCATATAATTCTTTGACACTAATGCAGATATAAT
NGN|EPI_ISL_15370080|2019      CTTAATAATTATAGAGAAAATATCTTCCATATAATTCTTTGACACTAATGCAGATATAAT
NGN|EPI_ISL_15370065|2019      CTTAATAATTATAGAGAAAATATCTTCCATATAATTCTTTGACACTAATGCAGATATAAT
                               ************************************************************

NC_063383.1                    ATCTTTATATGTAATATATGCAAACAGTCTATCTACTATATACTGATCAATATTATCTCT
NGN|EPI_ISL_19256236|2023      ATCTTTATATGTAATATATGCAAACAGTCTATCTACTATATACTGATCAATATTATCTCT
NGN|EPI_ISL_19256294|2023      ATCTTTATATGTAATATATGCAAACAGTCTATCTACTATATACTGATCAATATTATCTCT
NGN|EPI_ISL_19256204|2022      ATCTTTATATGTAATATATGCAAACAGTCTATCTACTATATACTGATCAATATTATCTCT
NGN|EPI_ISL_19256281|2022      ATCTTTATATGTAATATATGCAAACAGTCTATCTACTATATACTGATCAATATTATCTCT
CRN|EPI_ISL_19256298|2022      ATCTTTATATGTAATATATGCAAACAGTCTATCTACTATATACTGATCAATATTATCTCT
NGN|EPI_ISL_15665411|2020      ATCTTTATATGTAATATATGCAAACAGTCTATCTACTATATACTGATCAATATTATCTCT
NGN|EPI_ISL_15370068|2019      ATCTTTATATGTAATATATGCAAACAGTCTATCTACTATATACTGATCAATATTATCTCT
NGN|EPI_ISL_15370066|2019      ATCTTTATATGTAATATATGCAAACAGTCTATCTACTATATACTGATCAATATTATCTCT
NGN|EPI_ISL_15370082|2020      ATCTTTATATGTAATATATGCAAACAGTCTATCTACTATATACTGATCAATATTATCTCT
NGN|EPI_ISL_15370080|2019      ATCTTTATATGTAATATATGCAAACAGTCTATCTACTATATACTGATCAATATTATCTCT
NGN|EPI_ISL_15370065|2019      ATCTTTATATGTAATATATGCAAACAGTCTATCTACTATATACTGATCAATATTATCTCT
                               ************************************************************

NC_063383.1                    ATGAATCCTAAAATAATCATACAGAACATCTACAGGATCACAAATTGGTTCAAGGAGAAA
NGN|EPI_ISL_19256236|2023      ATGAATCCTAAAATAATCATACAGAACATCTACAGGATCACAAATTGGTTCAAGGAGAAA
NGN|EPI_ISL_19256294|2023      ATGAATCCTAAAATAATCATACAGAACATCTACAGGATCACAAATTGGTTCAAGGAGAAA
NGN|EPI_ISL_19256204|2022      ATGAATCCTAAAATAATCATACAGAACATCTACAGGATCACAAATTGGTTCAAGGAGAAA
NGN|EPI_ISL_19256281|2022      ATGAATCCTAAAATAATCATACAGAACATCTACAGGATCACAAATTGGTTCAAGGAGAAA
CRN|EPI_ISL_19256298|2022      ATGAATCCTAAAATAATCATACAGAACATCTACAGGATCACAAATTGGTTCAAGGAGAAA
NGN|EPI_ISL_15665411|2020      ATGAATCCTAAAATAATCATACAGAACATCTACAGGATCACAAATTGGTTCAAGGAGAAA
NGN|EPI_ISL_15370068|2019      ATGAATCCTAAAATAATCATACAGAACATCTACAGGATCACAAATTGGTTCAAGGAGAAA
NGN|EPI_ISL_15370066|2019      ATGAATCCTAAAATAATCATACAGAACATCTACAGGATCACAAATTGGTTCAAGGAGAAA
NGN|EPI_ISL_15370082|2020      ATGAATCCTAAAATAATCATACAGAACATCTACAGGATCACAAATTGGTTCAAGGAGAAA
NGN|EPI_ISL_15370080|2019      ATGAATCCTAAAATAATCATACAGAACATCTACAGGATCACAAATTGGTTCAAGGAGAAA
NGN|EPI_ISL_15370065|2019      ATGAATCCTAAAATAATCATACAGAACATCTACAGGATCACAAATTGGTTCAAGGAGAAA
                               ************************************************************

NC_063383.1                    TCTATCAAATATTTTCCTGTCAACAACTGGTTCTAGAACATAACAGTCAACACCTAATCC
NGN|EPI_ISL_19256236|2023      TCTATCAAATATTTTCCTGTCAACAACTGGTTCTAGAACATAACAGTCAACACCTAATCC
NGN|EPI_ISL_19256294|2023      TCTATCAAATATTTTCCTGTCAACAACTGGTTCTAGAACATAACAGTCAACACCTAATCC
NGN|EPI_ISL_19256204|2022      TCTATCAAATATTTTCCTGTCAACAACTGGTTCTAGAACATAACAGTCAACACCTAATCC
NGN|EPI_ISL_19256281|2022      TCTATCAAATATTTTCCTGTCAACAACTGGTTCTAGAACATAACAGTCAACACCTAATCC
CRN|EPI_ISL_19256298|2022      TCTATCAAATATTTTCCTGTCAACAACTGGTTCTAGAACATAACAGTCAACACCTAATCC
NGN|EPI_ISL_15665411|2020      TCTATCAAATATTTTCCTGTCAACAACTGGTTCTAGAACATAACAGTCAACACCTAATCC
NGN|EPI_ISL_15370068|2019      TCTATCAAATATTTTCCTGTCAACAACTGGTTCTAGAACATAACAGTCAACACCTAATCC
NGN|EPI_ISL_15370066|2019      TCTATCAAATATTTTCCTGTCAACAACTGGTTCTAGAACATAACAGTCAACACCTAATCC
NGN|EPI_ISL_15370082|2020      TCTATCAAATATTTTCCTGTCAACAACTGGTTCTAGAACATAACAGTCAACACCTAATCC
NGN|EPI_ISL_15370080|2019      TCTATCAAATATTTTCCTGTCAACAACTGGTTCTAGAACATAACAGTCAACACCTAATCC
NGN|EPI_ISL_15370065|2019      TCTATCAAATATTTTCCTGTCAACAACTGGTTCTAGAACATAACAGTCAACACCTAATCC
                               ************************************************************

NC_063383.1                    ATGTTTTTTATAATCATCTACCAAAGATAATGACCAAAGATCGAGGTCGTCGTGAAACTG
NGN|EPI_ISL_19256236|2023      ATGTTTTTTATAATCATCTACCAAAGATAATGACCAAAGATCGAGGTCGTCGTGAAACTG
NGN|EPI_ISL_19256294|2023      ATGTTTTTTATAATCATCTACCAAAGATAATGACCAAAGATCGAGGTCGTCGTGAAACTG
NGN|EPI_ISL_19256204|2022      ATGTTTTTTATAATCATCTACCAAAGATAATGACCAAAGATCGAGGTCGTCGTGAAACTG
NGN|EPI_ISL_19256281|2022      ATGTTTTTTATAATCATCTACCAAAGATAATGACCAAAGATCGAGGTCGTCGTGAAACTG
CRN|EPI_ISL_19256298|2022      ATGTTTTTTATAATCATCTACCAAAGATAATGACCAAAGATCGAGGTCGTCGTGAAACTG
NGN|EPI_ISL_15665411|2020      ATGTTTTTTATAATCATCTACCAAAGATAATGACCAAAGATCGAGGTCGTCGTGAAACTG
NGN|EPI_ISL_15370068|2019      ATGTTTTTTATAATCATCTACCAAAGATAATGACCAAAGATCGAGGTCGTCGTGAAACTG
NGN|EPI_ISL_15370066|2019      ATGTTTTTTATAATCATCTACCAAAGATAATGACCAAAGATCGAGGTCGTCGTGAAACTG
NGN|EPI_ISL_15370082|2020      ATGTTTTTTATAATCATCTACCAAAGATAATGACCAAAGATCGAGGTCGTCGTGAAACTG
NGN|EPI_ISL_15370080|2019      ATGTTTTTTATAATCATCTACCAAAGATAATGACCAAAGATCGAGGTCGTCGTGAAACTG
NGN|EPI_ISL_15370065|2019      ATGTTTTTTATAATCATCTACCAAAGATAATGACCAAAGATCGAGGTCGTCGTGAAACTG
                               ************************************************************

NC_063383.1                    CTCATCGACAGCCATGAAATCTACCGACTCCATGGTGCGAATCGCACTGTCTTATTCGCC
NGN|EPI_ISL_19256236|2023      CTCATCGACAGCCATGAAATCTACCGACTCCATGGTGCGAATCGCACTGTCTTATTCGCC
NGN|EPI_ISL_19256294|2023      CTCATCGACAGCCATGAAATCTACCGACTCCATGGTGCGAATCGCACTGTCTTATTCGCC
NGN|EPI_ISL_19256204|2022      CTCATCGACAGCCATGAAATCTACCGACTCCATGGTGCGAATCGCACTGTCTTATTCGCC
NGN|EPI_ISL_19256281|2022      CTCATCGACAGCCATGAAATCTACCGACTCCATGGTGCGAATCGCACTGTCTTATTCGCC
CRN|EPI_ISL_19256298|2022      CTCATCGACAGCCATGAAATCTACCGACTCCATGGTGCGAATCGCACTGTCTTATTCGCC
NGN|EPI_ISL_15665411|2020      CTCATCGACAGCCATGAAATCTACCGACTCCATGGTGCGAATCGCACTGTCTTATTCGCC
NGN|EPI_ISL_15370068|2019      CTCATCGACAGCCATGAAATCTACCGACTCCATGGTGCGAATCGCACTGTCTTATTCGCC
NGN|EPI_ISL_15370066|2019      CTCATCGACAGCCATGAAATCTACCGACTCCATGGTGCGAATCGCACTGTCTTATTCGCC
NGN|EPI_ISL_15370082|2020      CTCATCGACAGCCATGAAATCTACCGACTCCATGGTGCGAATCGCACTGTCTTATTCGCC
NGN|EPI_ISL_15370080|2019      CTCATCGACAGCCATGAAATCTACCGACTCCATGGTGCGAATCGCACTGTCTTATTCGCC
NGN|EPI_ISL_15370065|2019      CTCATCGACAGCCATGAAATCTACCGACTCCATGGTGCGAATCGCACTGTCTTATTCGCC
                               ************************************************************

NC_063383.1                    ATTGATTTTCATTTTTTATAATTATGTACATGTTTTCCTTCTATTCTCAAGAGTCTACAA
NGN|EPI_ISL_19256236|2023      ATTGATTTTCATTTTTTATAATTATGTACATGTTTTCCTTCTATTCTCAAGAGTCTACAA
NGN|EPI_ISL_19256294|2023      ATTGATTTTCATTTTTTATAATTATGTACATGTTTTCCTTCTATTCTCAAGAGTCTACAA
NGN|EPI_ISL_19256204|2022      ATTGATTTTCATTTTTTATAATTATGTACATGTTTTCCTTCTATTCTCAAGAGTCTACAA
NGN|EPI_ISL_19256281|2022      ATTGATTTTCATTTTTTATAATTATGTACATGTTTTCCTTCTATTCTCAAGAGTCTACAA
CRN|EPI_ISL_19256298|2022      ATTGATTTTCATTTTTTATAATTATGTACATGTTTTCCTTCTATTCTCAAGAGTCTACAA
NGN|EPI_ISL_15665411|2020      ATTGATTTTCATTTTTTATAATTATGTACATGTTTTCCTTCTATTCTCAAGAGTCTACAA
NGN|EPI_ISL_15370068|2019      ATTGATTTTCATTTTTTATAATTATGTACATGTTTTCCTTCTATTCTCAAGAGTCTACAA
NGN|EPI_ISL_15370066|2019      ATTGATTTTCATTTTTTATAATTATGTACATGTTTTCCTTCTATTCTCAAGAGTCTACAA
NGN|EPI_ISL_15370082|2020      ATTGATTTTCATTTTTTATAATTATGTACATGTTTTCCTTCTATTCTCAAGAGTCTACAA
NGN|EPI_ISL_15370080|2019      ATTGATTTTCATTTTTTATAATTATGTACATGTTTTCCTTCTATTCTCAAGAGTCTACAA
NGN|EPI_ISL_15370065|2019      ATTGATTTTCATTTTTTATAATTATGTACATGTTTTCCTTCTATTCTCAAGAGTCTACAA
                               ************************************************************

NC_063383.1                    AAATATATTTTTTCGATATCTAAGTACTAAGTTTTTTTACTGTTTTTGTTACTGTCTTCC
NGN|EPI_ISL_19256236|2023      AAATATATTTTTTCGATATCTAAGTACTAAGTTTTTTTACTGTTTTTGTTACTGTCTTCC
NGN|EPI_ISL_19256294|2023      AAATATATTTTTTCGATATCTAAGTACTAAGTTTTTTTACTGTTTTTGTTACTGTCTTCC
NGN|EPI_ISL_19256204|2022      AAATATATTTTTTCGATATCTAAGTACTAAGTTTTTTTACTGTTTTTGTTACTGTCTTCC
NGN|EPI_ISL_19256281|2022      AAATATATTTTTTCGATATCTAAGTACTAAGTTTTTTTACTGTTTTTGTTACTGTCTTCC
CRN|EPI_ISL_19256298|2022      AAATATATTTTTTCGATATCTAAGTACTAAGTTTTTTTACTGTTTTTGTTACTGTCTTCC
NGN|EPI_ISL_15665411|2020      AAATATATTTTTTCGATATCTAAGTACTAAGTTTTTTTACTGTTTTTGTTACTGTCTTCC
NGN|EPI_ISL_15370068|2019      AAATATATTTTTTCGATATCTAAGTACTAAGTTTTTTTACTGTTTTTGTTACTGTCTTCC
NGN|EPI_ISL_15370066|2019      AAATATATTTTTTCGATATCTAAGTACTAAGTTTTTTTACTGTTTTTGTTACTGTCTTCC
NGN|EPI_ISL_15370082|2020      AAATATATTTTTTCGATATCTAAGTACTAAGTTTTTTTACTGTTTTTGTTACTGTCTTCC
NGN|EPI_ISL_15370080|2019      AAATATATTTTTTCGATATCTAAGTACTAAGTTTTTTTACTGTTTTTGTTACTGTCTTCC
NGN|EPI_ISL_15370065|2019      AAATATATTTTTTCGATATCTAAGTACTAAGTTTTTTTACTGTTTTTGTTACTGTCTTCC
                               ************************************************************

NC_063383.1                    ATTCTTCTAACTAAAGATCTGAGATAAATTATACAATCTTCGCTATCGAACCATTTTTGT
NGN|EPI_ISL_19256236|2023      ATTCTTCTAACTAAAGATCTGAGATAAATTATACAATCTTCGCTATCGAACCATTTTTGT
NGN|EPI_ISL_19256294|2023      ATTCTTCTAACTAAAGATCTGAGATAAATTATACAATCTTCGCTATCGAACCATTTTTGT
NGN|EPI_ISL_19256204|2022      ATTCTTCTAACTAAAGATCTGAGATAAATTATACAATCTTCGCTATCGAACCATTTTTGT
NGN|EPI_ISL_19256281|2022      ATTCTTCTAACTAAAGATCTGAGATAAATTATACAATCTTCGCTATCGAACCATTTTTGT
CRN|EPI_ISL_19256298|2022      ATTCTTCTAACTAAAGATCTGAGATAAATTATACAATCTTCGCTATCGAACCATTTTTGT
NGN|EPI_ISL_15665411|2020      ATTCTTCTAACTAAAGATCTGAGATAAATTATACAATCTTCGCTATCGAACCATTTTTGT
NGN|EPI_ISL_15370068|2019      ATTCTTCTAACTAAAGATCTGAGATAAATTATACAATCTTCGCTATCGAACCATTTTTGT
NGN|EPI_ISL_15370066|2019      ATTCTTCTAACTAAAGATCTGAGATAAATTATACAATCTTCGCTATCGAACCATTTTTGT
NGN|EPI_ISL_15370082|2020      ATTCTTCTAACTAAAGATCTGAGATAAATTATACAATCTTCGCTATCGAACCATTTTTGT
NGN|EPI_ISL_15370080|2019      ATTCTTCTAACTAAAGATCTGAGATAAATTATACAATCTTCGCTATCGAACCATTTTTGT
NGN|EPI_ISL_15370065|2019      ATTCTTCTAACTAAAGATCTGAGATAAATTATACAATCTTCGCTATCGAACCATTTTTGT
                               ************************************************************

NC_063383.1                    AGTCTAAAGCCTGAAGTAATTAACCAACTGTTTTTATTAGTGGCTTTTTTCGATCTATCC
NGN|EPI_ISL_19256236|2023      AGTCTAAAGCCTGAAGTAATTAACCAACTGTTTTTATTAGTGGCTTTTTTCGATCTATCC
NGN|EPI_ISL_19256294|2023      AGTCTAAAGCCTGAAGTAATTAACCAACTGTTTTTATTAGTGGCTTTTTTCGATCTATCC
NGN|EPI_ISL_19256204|2022      AGTCTAAAGCCTGAAGTAATTAACCAACTGTTTTTATTAGTGGCTTTTTTCGATCTATCC
NGN|EPI_ISL_19256281|2022      AGTCTAAAGCCTGAAGTAATTAACCAACTGTTTTTATTAGTGGCTTTTTTCGATCTATCC
CRN|EPI_ISL_19256298|2022      AGTCTAAAGCCTGAAGTAATTAACCAACTGTTTTTATTAGTGGCTTTTTTCGATCTATCC
NGN|EPI_ISL_15665411|2020      AGTCTAAAGCCTGAAGTAATTAACCAACTGTTTTTATTAGTGGCTTTTTTCGATCTATCC
NGN|EPI_ISL_15370068|2019      AGTCTAAAGCCTGAAGTAATTAACCAACTGTTTTTATTAGTGGCTTTTTTCGATCTATCC
NGN|EPI_ISL_15370066|2019      AGTCTAAAGCCTGAAGTAATTAACCAACTGTTTTTATTAGTGGCTTTTTTCGATCTATCC
NGN|EPI_ISL_15370082|2020      AGTCTAAAGCCTGAAGTAATTAACCAACTGTTTTTATTAGTGGCTTTTTTCGATCTATCC
NGN|EPI_ISL_15370080|2019      AGTCTAAAGCCTGAAGTAATTAACCAACTGTTTTTATTAGTGGCTTTTTTCGATCTATCC
NGN|EPI_ISL_15370065|2019      AGTCTAAAGCCTGAAGTAATTAACCAACTGTTTTTATTAGTGGCTTTTTTCGATCTATCC
                               ************************************************************

NC_063383.1                    TCGTCCTCTCATCATCCTTATATTATTATCATTATTATCATAGTCTATTAAACACAAATC
NGN|EPI_ISL_19256236|2023      TCGTCCTCTCATCATCCTTATATTATTATCATTATTATCATAGTCTATTAAACACAAATC
NGN|EPI_ISL_19256294|2023      TCGTCCTCTCATCATCCTTATATTATTATCATTATTATCATAGTCTATTAAACACAAATC
NGN|EPI_ISL_19256204|2022      TCGTCCTCTCATCATCCTTATATTATTATCATTATTATCATAGTCTATTAAACACAAATC
NGN|EPI_ISL_19256281|2022      TCGTCCTCTCATCATCCTTATATTATTATCATTATTATCATAGTCTATTAAACACAAATC
CRN|EPI_ISL_19256298|2022      TCGTCCTCTCATCATCCTTATATTATTATCATTATTATCATAGTCTATTAAACACAAATC
NGN|EPI_ISL_15665411|2020      TCGTCCTCTCATCATCCTTATATTATTATCATTATTATCATAGTCTATTAAACACAAATC
NGN|EPI_ISL_15370068|2019      TCGTCCTCTCATCATCCTTATATTATTATCATTATTATCATAGTCTATTAAACACAAATC
NGN|EPI_ISL_15370066|2019      TCGTCCTCTCATCATCCTTATATTATTATCATTATTATCATAGTCTATTAAACACAAATC
NGN|EPI_ISL_15370082|2020      TCGTCCTCTCATCATCCTTATATTATTATCATTATTATCATAGTCTATTAAACACAAATC
NGN|EPI_ISL_15370080|2019      TCGTCCTCTCATCATCCTTATATTATTATCATTATTATCATAGTCTATTAAACACAAATC
NGN|EPI_ISL_15370065|2019      TCGTCCTCTCATCATCCTTATATTATTATCATTATTATCATAGTCTATTAAACACAAATC
                               ************************************************************

NC_063383.1                    ATCTACGTTTATAACAACATTCTCATTATTAATTAGTTCTGTAGAATATCTTTAATAATT
NGN|EPI_ISL_19256236|2023      ATCTACGTTTATAACAACATTCTCATTATTAATTAGTTCTGTAGAATATCTTTAATAATT
NGN|EPI_ISL_19256294|2023      ATCTACGTTTATAACAACATTCTCATTATTAATTAGTTCTGTAGAATATCTTTAATAATT
NGN|EPI_ISL_19256204|2022      ATCTACGTTTATAACAACATTCTCATTATTAATTAGTTCTGTAGAATATCTTTAATAATT
NGN|EPI_ISL_19256281|2022      ATCTACGTTTATAACAACATTCTCATTATTAATTAGTTCTGTAGAATATCTTTAATAATT
CRN|EPI_ISL_19256298|2022      ATCTACGTTTATAACAACATTCTCATTATTAATTAGTTCTGTAGAATATCTTTAATAATT
NGN|EPI_ISL_15665411|2020      ATCTACGTTTATAACAACATTCTCATTATTAATTAGTTCTGTAGAATATCTTTAATAATT
NGN|EPI_ISL_15370068|2019      ATCTACGTTTATAACAACATTCTCATTATTAATTAGTTCTGTAGAATATCTTTAATAATT
NGN|EPI_ISL_15370066|2019      ATCTACGTTTATAACAACATTCTCATTATTAATTAGTTCTGTAGAATATCTTTAATAATT
NGN|EPI_ISL_15370082|2020      ATCTACGTTTATAACAACATTCTCATTATTAATTAGTTCTGTAGAATATCTTTAATAATT
NGN|EPI_ISL_15370080|2019      ATCTACGTTTATAACAACATTCTCATTATTAATTAGTTCTGTAGAATATCTTTAATAATT
NGN|EPI_ISL_15370065|2019      ATCTACGTTTATAACAACATTCTCATTATTAATTAGTTCTGTAGAATATCTTTAATAATT
                               ************************************************************

NC_063383.1                    TGGCTATACATCTGTTCAATACTATCTATTGATGATTTCTTTTTTAAGACTTAAACTAGT
NGN|EPI_ISL_19256236|2023      TGGCTATACATCTGTTCAATACTATCTATTGATGATTTCTTTTTTAAGACTTAAACTAGT
NGN|EPI_ISL_19256294|2023      TGGCTATACATCTGTTCAATACTATCTATTGATGATTTCTTTTTTAAGACTTAAACTAGT
NGN|EPI_ISL_19256204|2022      TGGCTATACATCTGTTCAATACTATCTATTGATGATTTCTTTTTTAAGACTTAAACTAGT
NGN|EPI_ISL_19256281|2022      TGGCTATACATCTGTTCAATACTATCTATTGATGATTTCTTTTTTAAGACTTAAACTAGT
CRN|EPI_ISL_19256298|2022      TGGCTATACATCTGTTCAATACTATCTATTGATGATTTCTTTTTTAAGACTTAAACTAGT
NGN|EPI_ISL_15665411|2020      TGGCTATACATCTATTCAATACTATCTATTGATGATTTCTTTTTTAAGACTTAAACTAGT
NGN|EPI_ISL_15370068|2019      TGGCTATACATCTGTTCAATACTATCTATTGATGATTTCTTTTTTAAGACTTAAACTAGT
NGN|EPI_ISL_15370066|2019      TGGCTATACATCTGTTCAATACTATCTATTGATGATTTCTTTTTTAAGACTTAAACTAGT
NGN|EPI_ISL_15370082|2020      TGGCTATACATCTGTTCAATACTATCTATTGATGATTTCTTTTTTAAGACTTAAACTAGT
NGN|EPI_ISL_15370080|2019      TGGCTATACATCTGTTCAATACTATCTATTGATGATTTCTTTTTTAAGACTTAAACTAGT
NGN|EPI_ISL_15370065|2019      TGGCTATACATCTGTTCAATACTATCTATTGATGATTTCTTTTTTAAGACTTAAACTAGT
                               *************.**********************************************

NC_063383.1                    TATGGTAATGACGATGAAATCGAGTAGTAACTTCTAATAAAGACTTGATATCATTATCAT
NGN|EPI_ISL_19256236|2023      TATGGTAATGACGATGAAATCGAGTAGTAACTTCTAATAAAGACTTGATATCATTATCAT
NGN|EPI_ISL_19256294|2023      TATGGTAATGACGATGAAATCGAGTAGTAACTTCTAATAAAGACTTGATATCATTATCAT
NGN|EPI_ISL_19256204|2022      TATGGTAATGACGATGAAATCGAGTAGTAACTTCTAATAAAGACTTGATATCATTATCAT
NGN|EPI_ISL_19256281|2022      TATGGTAATGACGATGAAATCGAGTAGTAACTTCTAATAAAGACTTGATATCATTATCAT
CRN|EPI_ISL_19256298|2022      TATGGTAATGACGATGAAATCGAGTAGTAACTTCTAATAAAGACTTGATATCATTATCAT
NGN|EPI_ISL_15665411|2020      TATGGTAATGACGATGAAATCGAGTAGTAACTTCTAATAAAGACTTGATATCATTATCAT
NGN|EPI_ISL_15370068|2019      TATGGTAATGACGATGAAATCGAGTAGTAACTTCTAATAAAGACTTGATATCATTATCAT
NGN|EPI_ISL_15370066|2019      TATGGTAATGACGATGAAATCGAGTAGTAACTTCTAATAAAGACTTGATATCATTATCAT
NGN|EPI_ISL_15370082|2020      TATGGTAATGACGATGAAATCGAGTAGTAACTTCTAATAAAGACTTGATATCATTATCAT
NGN|EPI_ISL_15370080|2019      TATGGTAATGACGATGAAATCGAGTAGTAACTTCTAATAAAGACTTGATATCATTATCAT
NGN|EPI_ISL_15370065|2019      TATGGTAATGACGATGAAATCGAGTAGTAACTTCTAATAAAGACTTGATATCATTATCAT
                               ************************************************************

NC_063383.1                    ATGTTTGATCGTCATAGTTAATAGTGTGGCTAAATGGTACTGTTAATAAGTTTATAGACA
NGN|EPI_ISL_19256236|2023      ATGTTTGATCGTCATAGTTAATAGTGTGGCTAAATGGTACTGTTAATAAGTTTATAGACA
NGN|EPI_ISL_19256294|2023      ATGTTTGATCGTCATAGTTAATAGTGTGGCTAAATGGTACTGTTAATAAGTTTATAGACA
NGN|EPI_ISL_19256204|2022      ATGTTTGATCGTCATAGTTAATAGTGTGGCTAAATGGTACTGTTAATAAGTTTATAGACA
NGN|EPI_ISL_19256281|2022      ATGTTTGATCGTCATAGTTA--AGTGTGGCTAAATGGTACTGTTAATAAGTTTATAGACA
CRN|EPI_ISL_19256298|2022      ATGTTTGATCGTCATAGTTA--AGTGTGGCTAAATGGTACTGTTAATAAGTTTATAGACA
NGN|EPI_ISL_15665411|2020      ATGTTTGATCGTCATAGTTAATAGTGTGGCTAAATGGTACTGTTAATAAGTTTATAGACA
NGN|EPI_ISL_15370068|2019      ATGTTTGATCGTCATAGTTAATAGTGTGGCTAAATGGTACTGTTAATAAGTTTATAGACA
NGN|EPI_ISL_15370066|2019      ATGTTTGATCGTCATAGTTAATAGTGTGGCTAAATGGTACTGTTAATAAGTTTATAGACA
NGN|EPI_ISL_15370082|2020      ATGTTTGATCGTCATAGTTAATAGTGTGGCTAAATGGTACTGTTAATAAGTTTATAGACA
NGN|EPI_ISL_15370080|2019      ATGTTTGATCGTCATAGTTAATAGTGTGGCTAAATGGTACTGTTAATAAGTTTATAGACA
NGN|EPI_ISL_15370065|2019      ATGTTTGATCGTCATAGTTAATAGTGTGGCTAAATGGTACTGTTAATAAGTTTATAGACA
                               ********************  **************************************

NC_063383.1                    ATATCATAGTATTTTCTTTCCAGAATTAGATTATTTTTTTAAATACTGATCCTCACAATT
NGN|EPI_ISL_19256236|2023      ATATCATAGTATTTTCTTTCCAGAATTAGATTATTTTTTTAAATACTGATCCTCACAATT
NGN|EPI_ISL_19256294|2023      ATATCATAGTATTTTCTTTCCAGAATTAGATTATTTTTTTAAATACTGATCCTCACAATT
NGN|EPI_ISL_19256204|2022      ATATCATAGTATTTTCTTTCCAGAATTAGATTATTTTTTTAAATACTGATCCTCACAATT
NGN|EPI_ISL_19256281|2022      ATATCATAGTATTTTCTTTCCAGAATTAGATTATTTTTTTAAATACTGATCCTCACAATT
CRN|EPI_ISL_19256298|2022      ATATCATAGTATTTTCTTTCCAGAATTAGATTATTTTTTTAAATACTGATCCTCACAATT
NGN|EPI_ISL_15665411|2020      ATATCATAGTATTTTCTTTCCAGAATTAGATTATTTTTTTAAATACTGATCCTCACAATT
NGN|EPI_ISL_15370068|2019      ATATCATAGTATTTTCTTTCCAGAATTAGATTATTTTTTTAAATACTGATCCTCACAATT
NGN|EPI_ISL_15370066|2019      ATATCATAGTATTTTCTTTCCAGAATTAGATTATTTTTTTAAATACTGATCCTCACAATT
NGN|EPI_ISL_15370082|2020      ATATCATAGTATTTTCTTTCCAGAATTAGATTATTTTTTTAAATACTGATCCTCACAATT
NGN|EPI_ISL_15370080|2019      ATATCATAGTATTTTCTTTCCAGAATTAGATTATTTTTTTAAATACTGATCCTCACAATT
NGN|EPI_ISL_15370065|2019      ATATCATAGTATTTTCTTTCCAGAATTAGATTATTTTTTTAAATACTGATCCTCACAATT
                               ************************************************************

NC_063383.1                    CCGTGATGTAGCAGTAGTTGGTGCATGGTCTATATCGTTAAAATGTATCATATATAATAG
NGN|EPI_ISL_19256236|2023      CCGTGATGTAGCAGTAGTTGGTGCATGGTCTATATCGTTAAAATGTATCATATATAATAG
NGN|EPI_ISL_19256294|2023      CCGTGATGTAGCAGTAGTTGGTGCATGGTCTATATCGTTAAAATGTATCATATATAATAG
NGN|EPI_ISL_19256204|2022      CCGTGATGTAGCAGTAGTTGGTGCATGGTCTATATCGTTAAAATGTATCATATATAATAG
NGN|EPI_ISL_19256281|2022      CCGTGATGTAGCAGTAGTTGGTGCATGGTCTATATCGTTAAAATGTATCATATATAATAG
CRN|EPI_ISL_19256298|2022      CCGTGATGTAGCAGTAGTTGGTGCATGGTCTATATCGTTAAAATGTATCATATATAATAG
NGN|EPI_ISL_15665411|2020      CCGTGATGTAGCAGTAGTTGGTGCATGGTCTATATCGTTAAAATGTATCATATATAATAG
NGN|EPI_ISL_15370068|2019      CCGTGATGTAGCAGTAGTTGGTGCATGGTCTATATCGTTAAAATGTATCATATATAATAG
NGN|EPI_ISL_15370066|2019      CCGTGATGTAGCAGTAGTTGGTGCATGGTCTATATCGTTAAAATGTATCATATATAATAG
NGN|EPI_ISL_15370082|2020      CCGTGATGTAGCAGTAGTTGGTGCATGGTCTATATCGTTAAAATGTATCATATATAATAG
NGN|EPI_ISL_15370080|2019      CCGTGATGTAGCAGTAGTTGGTGCATGGTCTATATCGTTAAAATGTATCATATATAATAG
NGN|EPI_ISL_15370065|2019      CCGTGATGTAGCAGTAGTTGGTGCATGGTCTATATCGTTAAAATGTATCATATATAATAG
                               ************************************************************

NC_063383.1                    TTTTCTGACGTGGAGTACAGAATTTTCGATTAATGAGTTCATGGTAAGGAAGGGCAAATG
NGN|EPI_ISL_19256236|2023      TTTTCTGACGTGGAGTACAGAATTTTCGATTAATGAGTTCATGGTAAGGAAGGGCAAATG
NGN|EPI_ISL_19256294|2023      TTTTCTGACGTGGAGTACAGAATTTTCGATTAATGAGTTCATGGTAAGGAAGGGCAAATG
NGN|EPI_ISL_19256204|2022      TTTTCTGACGTGGAGTACAGAATTTTCGATTAATGAGTTCATGGTAAGGAAGGGCAAATG
NGN|EPI_ISL_19256281|2022      TTTTCTGACGTGGAGTACAGAATTTTCGATTAATGAGTTCATGGTAAGGAAGGGCAAATG
CRN|EPI_ISL_19256298|2022      TTTTCTGACGTGGAGTACAGAATTTTCGATTAATGAGTTCATGGTAAGGAAGGGCAAATG
NGN|EPI_ISL_15665411|2020      TTTTCTGACGTGGAGTACAGAATTTTCGATTAATGAGTTCATGGTAAGGAAGGGCAAATG
NGN|EPI_ISL_15370068|2019      TTTTCTGACGTGGAGTACAGAATTTTCGATTAATGAGTTCATGGTAAGGAAGGGCAAATG
NGN|EPI_ISL_15370066|2019      TTTTCTGACGTGGAGTACAGAATTTTCGATTAATGAGTTCATGGTAAGGAAGGGCAAATG
NGN|EPI_ISL_15370082|2020      TTTTCTGACGTGGAGTACAGAATTTTCGATTAATGAGTTCATGGTAAGGAAGGGCAAATG
NGN|EPI_ISL_15370080|2019      TTTTCTGACGTGGAGTACAGAATTTTCGATTAATGAGTTCATGGTAAGGAAGGGCAAATG
NGN|EPI_ISL_15370065|2019      TTTTCTGACGTGGAGTACAGAATTTTCGATTAATGAGTTCATGGTAAGGAAGGGCAAATG
                               ************************************************************

NC_063383.1                    CCTGTATATAATATACATAAGTTAATAGTTTTTTATCATATTTTCTAATACCATAATAAA
NGN|EPI_ISL_19256236|2023      CCTGTATATAATATACATAAGTTAATAGTTTTTTATCATATTTTCTAATACCATAATAAA
NGN|EPI_ISL_19256294|2023      CCTGTATATAATATACATAAGTTAATAGTTTTTTATCATATTTTCTAATACCATAATAAA
NGN|EPI_ISL_19256204|2022      CCTGTATATAATATACATAAGTTAATAGTTTTTTATCATATTTTCTAATACCATAATAAA
NGN|EPI_ISL_19256281|2022      CCTGTATATAATATACATAAGTTAATAGTTTTTTATCATATTTTCTAATACCATAATAAA
CRN|EPI_ISL_19256298|2022      CCTGTATATAATATACATAAGTTAATAGTTTTTTATCATATTTTCTAATACCATAATAAA
NGN|EPI_ISL_15665411|2020      CCTGTATATAATATACATAAGTTAATAGTTTTTTATCATATTTTCTAATACCATAATAAA
NGN|EPI_ISL_15370068|2019      CCTGTATATAATATACATAAGTTAATAGTTTTTTATCATATTTTCTAATACCATAATAAA
NGN|EPI_ISL_15370066|2019      CCTGTATATAATATACATAAGTTAATAGTTTTTTATCATATTTTCTAATACCATAATAAA
NGN|EPI_ISL_15370082|2020      CCTGTATATAATATACATAAGTTAATAGTTTTTTATCATATTTTCTAATACCATAATAAA
NGN|EPI_ISL_15370080|2019      CCTGTATATAATATACATAAGTTAATAGTTTTTTATCATATTTTCTAATACCATAATAAA
NGN|EPI_ISL_15370065|2019      CCTGTATATAATATACATAAGTTAATAGTTTTTTATCATATTTTCTAATACCATAATAAA
                               ************************************************************

NC_063383.1                    AATTATCATTATTGCGTTTGGTAGTTCTGCCCTATCATCTATATCACTGTCACTCTCGCT
NGN|EPI_ISL_19256236|2023      AATTATCATTATTGCGTTTGGTAGTTCTGCCCTATCATCTATATCACTGTCACTCTCGCT
NGN|EPI_ISL_19256294|2023      AATTATCATTATTGCGTTTGGTAGTTCTGCCCTATCATCTATATCACTGTCACTCTCGCT
NGN|EPI_ISL_19256204|2022      AATTATCATTATTGCGTTTGGTAGTTCTGCCCTATCATCTATATCACTGTCACTCTCGCT
NGN|EPI_ISL_19256281|2022      AATTATCATTATTGCGTTTGGTAGTTCTGCCCTATCATCTATATCACTGTCACTCTCGCT
CRN|EPI_ISL_19256298|2022      AATTATCATTATTGCGTTTGGTAGTTCTGCCCTATCATCTATATCACTGTCACTCTCGCT
NGN|EPI_ISL_15665411|2020      AATTATCATTATTGCGTTTGGTAGTTCTGCCCTATCATCTATATCACTGTCACTCTCGCT
NGN|EPI_ISL_15370068|2019      AATTATCATTATTGCGTTTGGTAGTTCTGCCCTATCATCTATATCACTGTCACTCTCGCT
NGN|EPI_ISL_15370066|2019      AATTATCATTATTGCGTTTGGTAGTTCTGCCCTATCATCTATATCACTGTCACTCTCGCT
NGN|EPI_ISL_15370082|2020      AATTATCATTATTGCGTTTGGTAGTTCTGCCCTATCATCTATATCACTGTCACTCTCGCT
NGN|EPI_ISL_15370080|2019      AATTATCATTATTGCGTTTGGTAGTTCTGCCCTATCATCTATATCACTGTCACTCTCGCT
NGN|EPI_ISL_15370065|2019      AATTATCATTATTGCGTTTGGTAGTTCTGCCCTATCATCTATATCACTGTCACTCTCGCT
                               ************************************************************

NC_063383.1                    CTCACTATATCTTCTAAAATTACAAACAACTGGATATTCGATAACAGCATTTGTGTAGTT
NGN|EPI_ISL_19256236|2023      CTCACTATATCTTCTAAAATTACAAACAACTGGATATTCGATAACAGCATTTGTGTAGTT
NGN|EPI_ISL_19256294|2023      CTCACTATATCTTCTAAAATTACAAACAACTGGATATTCGATAACAGCATTTGTGTAGTT
NGN|EPI_ISL_19256204|2022      CTCACTATATCTTCTAAAATTACAAACAACTGGATATTCGATAACAGCATTTGTGTAGTT
NGN|EPI_ISL_19256281|2022      CTCACTATATCTTCTAAAATTACAAACAACTGGATATTCGATAACAGCATTTGTGTAGTT
CRN|EPI_ISL_19256298|2022      CTCACTATATCTTCTAAAATTACAAACAACTGGATATTCGATAACAGCATTTGTGTAGTT
NGN|EPI_ISL_15665411|2020      CTCACTATATCTTCTAAAATTACAAACAACTGGATATTCGATAACAGCATTTGTGTAGTT
NGN|EPI_ISL_15370068|2019      CTCACTATATCTTCTAAAATTACAAACAACTGGATATTCGATAACAGCATTTGTGTAGTT
NGN|EPI_ISL_15370066|2019      CTCACTATATCTTCTAAAATTACAAACAACTGGATATTCGATAACAGCATTTGTGTAGTT
NGN|EPI_ISL_15370082|2020      CTCACTATATCTTCTAAAATTACAAACAACTGGATATTCGATAACAGCATTTGTGTAGTT
NGN|EPI_ISL_15370080|2019      CTCACTATATCTTCTAAAATTACAAACAACTGGATATTCGATAACAGCATTTGTGTAGTT
NGN|EPI_ISL_15370065|2019      CTCACTATATCTTCTAAAATTACAAACAACTGGATATTCGATAACAGCATTTGTGTAGTT
                               ************************************************************

NC_063383.1                    TTTGTCTTTTACAGTATATACGTTATTGTCAAAATCTAAACAAATATTAGCATAATACAT
NGN|EPI_ISL_19256236|2023      TTTGTCTTTTACAGTATATACGTTATTGTCAAAATCTAAACAAATATTAGCATAATACAT
NGN|EPI_ISL_19256294|2023      TTTGTCTTTTACAGTATATACGTTATTGTCAAAATCTAAACAAATATTAGCATAATACAT
NGN|EPI_ISL_19256204|2022      TTTGTCTTTTACAGTATATACGTTATTGTCAAAATCTAAACAAATATTAGCATAATACAT
NGN|EPI_ISL_19256281|2022      TTTGTCTTTTACAGTATATACGTTATTGTCAAAATCTAAACAAATATTAGCATAATACAT
CRN|EPI_ISL_19256298|2022      TTTGTCTTTTACAGTATATACGTTATTGTCAAAATCTAAACAAATATTAGCATAATACAT
NGN|EPI_ISL_15665411|2020      TTTGTCTTTTACAGTATATACGTTATTGTCAAAATCTAAACAAATATTAGCATAATACAT
NGN|EPI_ISL_15370068|2019      TTTGTCTTTTACAGTATATACGTTATTGTCAAAATCTAAACAAATATTAGCATAATACAT
NGN|EPI_ISL_15370066|2019      TTTGTCTTTTACAGTATATACGTTATTGTCAAAATCTAAACAAATATTAGCATAATACAT
NGN|EPI_ISL_15370082|2020      TTTGTCTTTTACAGTATATACGTTATTGTCAAAATCTAAACAAATATTAGCATAATACAT
NGN|EPI_ISL_15370080|2019      TTTGTCTTTTACAGTATATACGTTATTGTCAAAATCTAAACAAATATTAGCATAATACAT
NGN|EPI_ISL_15370065|2019      TTTGTCTTTTACAGTATATACGTTATTGTCAAAATCTAAACAAATATTAGCATAATACAT
                               ************************************************************

NC_063383.1                    CTATCTATAAGATCAGGATCCATGTTCGAGCATACTAGCCATGTATATTTGTAACTTCGT
NGN|EPI_ISL_19256236|2023      CTATCTATAAGATCAGGATCCATGTTCGAGCATACTAGCCATGTATATTTGTAACTTCGT
NGN|EPI_ISL_19256294|2023      CTATCTATAAGATCAGGATCCATGTTCGAGCATACTAGCCATGTATATTTGTAACTTCGT
NGN|EPI_ISL_19256204|2022      CTATCTATAAGATCAGGATCCATGTTCGAGCATACTAGCCATGTATATTTGTAACTTCGT
NGN|EPI_ISL_19256281|2022      CTATCTATAAGATCAGGATCCATGTTCGAGCATACTAGCCATGTATATTTGTAACTTCGT
CRN|EPI_ISL_19256298|2022      CTATCTATAAGATCAGGATCCATGTTCGAGCATACTAGCCATGTATATTTGTAACTTCGT
NGN|EPI_ISL_15665411|2020      CTATCTATAAGATCAGGATCCATGTTCGAGCATACTAGCCATGTATATTTGTAACTTCGT
NGN|EPI_ISL_15370068|2019      CTATCTATAAGATCAGGATCCATGTTCGAGCATACTAGCCATGTATATTTGTAACTTCGT
NGN|EPI_ISL_15370066|2019      CTATCTATAAGATCAGGATCCATGTTCGAGCATACTAGCCATGTATATTTGTAACTTCGT
NGN|EPI_ISL_15370082|2020      CTATCTATAAGATCAGGATCCATGTTCGAGCATACTAGCCATGTATATTTGTAACTTCGT
NGN|EPI_ISL_15370080|2019      CTATCTATAAGATCAGGATCCATGTTCGAGCATACTAGCCATGTATATTTGTAACTTCGT
NGN|EPI_ISL_15370065|2019      CTATCTATAAGATCAGGATCCATGTTCGAGCATACTAGCCATGTATATTTGTAACTTCGT
                               ************************************************************

NC_063383.1                    CGTACAGCGTTAGATCAATAGAATAAACAATCGTGTGACGCAACTTTTTTACGATCTAGT
NGN|EPI_ISL_19256236|2023      CGTACAGCGTTAGATCAATAGAATAAACAATCGTGTGACGCAACTTTTTTACGATCTAGT
NGN|EPI_ISL_19256294|2023      CGTACAGCGTTAGATCAATAGAATAAACAATCGTGTGACGCAACTTTTTTACGATCTAGT
NGN|EPI_ISL_19256204|2022      CGTACAGCGTTAGATCAATAGAATAAACAATCGTGTGACGCAACTTTTTTACGATCTAGT
NGN|EPI_ISL_19256281|2022      CGTACAGCGTTAGATCAATAGAATAAACAATCGTGTGACGCAACTTTTTTACGATCTAGT
CRN|EPI_ISL_19256298|2022      CGTACAGCGTTAGATCAATAGAATAAACAATCGTGTGACGCAACTTTTTTACGATCTAGT
NGN|EPI_ISL_15665411|2020      CGTACAGCGTTAGATCAATAGAATAAACAATCGTGTGACGCAACTTTTTTACGATCTAGT
NGN|EPI_ISL_15370068|2019      CGTACAGCGTTAGATCAATAGAATAAACAATCGTGTGACGCAACTTTTTTACGATCTAGT
NGN|EPI_ISL_15370066|2019      CGTACAGCGTTAGATCAATAGAATAAACAATCGTGTGACGCAACTTTTTTACGATCTAGT
NGN|EPI_ISL_15370082|2020      CGTACAGCGTTAGATCAATAGAATAAACAATCGTGTGACGCAACTTTTTTACGATCTAGT
NGN|EPI_ISL_15370080|2019      CGTACAGCGTTAGATCAATAGAATAAACAATCGTGTGACGCAACTTTTTTACGATCTAGT
NGN|EPI_ISL_15370065|2019      CGTACAGCGTTAGATCAATAGAATAAACAATCGTGTGACGCAACTTTTTTACGATCTAGT
                               ************************************************************

NC_063383.1                    TGTATGAGTTTATCGTTTACATAAGCAATTAACGGCTTTAACAGATGATCTGAGTAATAA
NGN|EPI_ISL_19256236|2023      TGTATGAGTTTATCGTTTACATAAGCAATTAACGGCTTTAACAGATGATCTGAGTAATAA
NGN|EPI_ISL_19256294|2023      TGTATGAGTTTATCGTTTACATAAGCAATTAACGGCTTTAACAGATGATCTGAGTAATAA
NGN|EPI_ISL_19256204|2022      TGTATGAGTTTATCGTTTACATAAGCAATTAACGGCTTTAACAGATGATCTGAGTAATAA
NGN|EPI_ISL_19256281|2022      TGTATGAGTTTATCGTTTACATAAGCAATTAACGGCTTTAACAGATGATCTGAGTAATAA
CRN|EPI_ISL_19256298|2022      TGTATGAGTTTATCGTTTACATAAGCAATTAACGGCTTTAACAGATGATCTGAGTAATAA
NGN|EPI_ISL_15665411|2020      TGTATGAGTTTATCGTTTACATAAGCAATTAACGGCTTTAACAGATGATCTGAGTAATAA
NGN|EPI_ISL_15370068|2019      TGTATGAGTTTATCGTTTACATAAGCAATTAACGGCTTTAACAGATGATCTGAGTAATAA
NGN|EPI_ISL_15370066|2019      TGTATGAGTTTATCGTTTACATAAGCAATTAACGGCTTTAACAGATGATCTGAGTAATAA
NGN|EPI_ISL_15370082|2020      TGTATGAGTTTATCGTTTACATAAGCAATTAACGGCTTTAACAGATGATCTGAGTAATAA
NGN|EPI_ISL_15370080|2019      TGTATGAGTTTATCGTTTACATAAGCAATTAACGGCTTTAACAGATGATCTGAGTAATAA
NGN|EPI_ISL_15370065|2019      TGTATGAGTTTATCGTTTACATAAGCAATTAACGGCTTTAACAGATGATCTGAGTAATAA
                               ************************************************************

NC_063383.1                    TATACCTCTGTTATACGTTTAATGTTCACGGTCTTAGTATTTTTAGATATCAATTGTGAT
NGN|EPI_ISL_19256236|2023      TATACCTCTGTTATACGTTTAATGTTCACGGTCTTAGTATTTTTAGATATCAATTGTGAT
NGN|EPI_ISL_19256294|2023      TATACCTCTGTTATACGTTTAATGTTCACGGTCTTAGTATTTTTAGATATCAATTGTGAT
NGN|EPI_ISL_19256204|2022      TATACCTCTGTTATACGTTTAATGTTCACGGTCTTAGTATTTTTAGATATCAATTGTGAT
NGN|EPI_ISL_19256281|2022      TATACCTCTGTTATACGTTTAATGTTCACGGTCTTAGTATTTTTAGATATCAATTGTGAT
CRN|EPI_ISL_19256298|2022      TATACCTCTGTTATACGTTTAATGTTCACGGTCTTAGTATTTTTAGATATCAATTGTGAT
NGN|EPI_ISL_15665411|2020      TATACCTCTGTTATACGTTTAATGTTCACGGTCTTAGTATTTTTAGATATCAATTGTGAT
NGN|EPI_ISL_15370068|2019      TATACCTCTGTTATACGTTTAATGTTCACGGTCTTAGTATTTTTAGATATCAATTGTGAT
NGN|EPI_ISL_15370066|2019      TATACCTCTGTTATACGTTTAATGTTCACGGTCTTAGTATTTTTAGATATCAATTGTGAT
NGN|EPI_ISL_15370082|2020      TATACCTCTGTTATACGTTTAATGTTCACGGTCTTAGTATTTTTAGATATCAATTGTGAT
NGN|EPI_ISL_15370080|2019      TATACCTCTGTTATACGTTTAATGTTCACGGTCTTAGTATTTTTAGATATCAATTGTGAT
NGN|EPI_ISL_15370065|2019      TATACCTCTGTTATACGTTTAATGTTCACGGTCTTAGTATTTTTAGATATCAATTGTGAT
                               ************************************************************

NC_063383.1                    TTACACCATATTCGACTCCCTTGTGTGTAACGTTAGAAATTCTAAATCTATATTATCTAT
NGN|EPI_ISL_19256236|2023      TTACACCATATTCGACTCCCTTGTGTGTAACGTTAGAAATTCTAAATCTATATTATCTAT
NGN|EPI_ISL_19256294|2023      TTACACCATATTCGACTCCCTTGTGTGTAACGTTAGAAATTCTAAATCTATATTATCTAT
NGN|EPI_ISL_19256204|2022      TTACACCATATTCGACTCCCTTGTGTGTAACGTTAGAAATTCTAAATCTATATTATCTAT
NGN|EPI_ISL_19256281|2022      TTACACCATATTCGACTCCCTTGTGTGTAACGTTAGAAATTCTAAATCTATATTATCTAT
CRN|EPI_ISL_19256298|2022      TTACACCATATTCGACTCCCTTGTGTGTAACGTTAGAAATTCTAAATCTATATTATCTAT
NGN|EPI_ISL_15665411|2020      TTACACCATATTCGACTCCCTTGTGTGTAACGTTAGAAATTCTAAATCTATATTATCTAT
NGN|EPI_ISL_15370068|2019      TTACACCATATTCGACTCCCTTGTGTGTAACGTTAGAAATTCTAAATCTATATTATCTAT
NGN|EPI_ISL_15370066|2019      TTACACCATATTCGACTCCCTTGTGTGTAACGTTAGAAATTCTAAATCTATATTATCTAT
NGN|EPI_ISL_15370082|2020      TTACACCATATTCGACTCCCTTGTGTGTAACGTTAGAAATTCTAAATCTATATTATCTAT
NGN|EPI_ISL_15370080|2019      TTACACCATATTCGACTCCCTTGTGTGTAACGTTAGAAATTCTAAATCTATATTATCTAT
NGN|EPI_ISL_15370065|2019      TTACACCATATTCGACTCCCTTGTGTGTAACGTTAGAAATTCTAAATCTATATTATCTAT
                               ************************************************************

NC_063383.1                    TACAGCGTAAAACACATTCAATATTGTATTGTTATTTTTATATTATTTACACAATTAACA
NGN|EPI_ISL_19256236|2023      TACAGCGTAAAACACATTCAATATTGTATTGTTATTTTTATATTATTTACACAATTAACA
NGN|EPI_ISL_19256294|2023      TACAGCGTAAAACACATTCAATATTGTATTGTTATTTTTATATTATTTACACAATTAACA
NGN|EPI_ISL_19256204|2022      TACAGCGTAAAACACATTCAATATTGTATTGTTATTTTTATATTATTTACACAATTAACA
NGN|EPI_ISL_19256281|2022      TACAGCGTAAAACACATTCAATATTGTATTGTTATTTTTATATTATTTACACAATTAACA
CRN|EPI_ISL_19256298|2022      TACAGCGTAAAACACATTCAATATTGTATTGTTATTTTTATATTATTTACACAATTAACA
NGN|EPI_ISL_15665411|2020      TACAGCGTAAAACACATTCAATATTGTATTGTTATTTTTATATTATTTACACAATTAACA
NGN|EPI_ISL_15370068|2019      TACAGCGTAAAACACATTCAATATTGTATTGTTATTTTTATATTATTTACACAATTAACA
NGN|EPI_ISL_15370066|2019      TACAGCGTAAAACACATTCAATATTGTATTGTTATTTTTATATTATTTACACAATTAACA
NGN|EPI_ISL_15370082|2020      TACAGCGTAAAACACATTCAATATTGTATTGTTATTTTTATATTATTTACACAATTAACA
NGN|EPI_ISL_15370080|2019      TACAGCGTAAAACACATTCAATATTGTATTGTTATTTTTATATTATTTACACAATTAACA
NGN|EPI_ISL_15370065|2019      TACAGCGTAAAACACATTCAATATTGTATTGTTATTTTTATATTATTTACACAATTAACA
                               ************************************************************

NC_063383.1                    ATGTATTATTAGTTTATATTACTGAATTAATAATATAAAATTCCCAATCTTGTCATAAAC
NGN|EPI_ISL_19256236|2023      ATGTATTATTAGTTTATATTACTGAATTAATAATATAAAATTCCCAATCTTGTCATAAAC
NGN|EPI_ISL_19256294|2023      ATGTATTATTAGTTTATATTACTGAATTAATAATATAAAATTCCCAATCTTGTCATAAAC
NGN|EPI_ISL_19256204|2022      ATGTATTATTAGTTTATATTACTGAATTAATAATATAAAATTCCCAATCTTGTCATAAAC
NGN|EPI_ISL_19256281|2022      ATGTATTATTAGTTTATATTACTGAATTAATAATATAAAATTCCCAATCTTGTCATAAAC
CRN|EPI_ISL_19256298|2022      ATGTATTATTAGTTTATATTACTGAATTAATAATATAAAATTCCCAATCTTGTCATAAAC
NGN|EPI_ISL_15665411|2020      ATGTATTATTAGTTTATATTACTGAATTAATAATATAAAATTCCCAATCTTGTCATAAAC
NGN|EPI_ISL_15370068|2019      ATGTATTATTAGTTTATATTACTGAATTAATAATATAAAATTCCCAATCTTGTCATAAAC
NGN|EPI_ISL_15370066|2019      ATGTATTATTAGTTTATATTACTGAATTAATAATATAAAATTCCCAATCTTGTCATAAAC
NGN|EPI_ISL_15370082|2020      ATGTATTATTAGTTTATATTACTGAATTAATAATATAAAATTCCCAATCTTGTCATAAAC
NGN|EPI_ISL_15370080|2019      ATGTATTATTAGTTTATATTACTGAATTAATAATATAAAATTCCCAATCTTGTCATAAAC
NGN|EPI_ISL_15370065|2019      ATGTATTATTAGTTTATATTACTGAATTAATAATATAAAATTCCCAATCTTGTCATAAAC
                               ************************************************************

NC_063383.1                    ACAAAATCCATTAAAAATGTCGATAAAATATCTGATGTTGTTGTTCGCTGCTATGATAAT
NGN|EPI_ISL_19256236|2023      ACAAAATCCATTAAAAATGTCGATAAAATATCTGATGTTGTTGTTCGCTGCTATGATAAT
NGN|EPI_ISL_19256294|2023      ACAAAATCCATTAAAAATGTCGATAAAATATCTGATGTTGTTGTTCGCTGCTATGATAAT
NGN|EPI_ISL_19256204|2022      ACAAAATCCATTAAAAATGTCGATAAAATATCTGATGTTGTTGTTCGCTGCTATGATAAT
NGN|EPI_ISL_19256281|2022      ACAAAATCCATTAAAAATGTCGATAAAATATCTGATGTTGTTGTTCGCTGCTATGATAAT
CRN|EPI_ISL_19256298|2022      ACAAAATCCATTAAAAATGTCGATAAAATATCTGATGTTGTTGTTCGCTGCTATGATAAT
NGN|EPI_ISL_15665411|2020      ACAAAATCCATTAAAAATGTCGATAAAATATCTGATGTTGTTGTTCGCTGCTATGATAAT
NGN|EPI_ISL_15370068|2019      ACAAAATCCATTAAAAATGTCGATAAAATATCTGATGTTGTTGTTCGCTGCTATGATAAT
NGN|EPI_ISL_15370066|2019      ACAAAATCCATTAAAAATGTCGATAAAATATCTGATGTTGTTGTTCGCTGCTATGATAAT
NGN|EPI_ISL_15370082|2020      ACAAAATCCATTAAAAATGTCGATAAAATATCTGATGTTGTTGTTCGCTGCTATGATAAT
NGN|EPI_ISL_15370080|2019      ACAAAATCCATTAAAAATGTCGATAAAATATCTGATGTTGTTGTTCGCTGCTATGATAAT
NGN|EPI_ISL_15370065|2019      ACAAAATCCATTAAAAATGTCGATAAAATATCTGATGTTGTTGTTCGCTGCTATGATAAT
                               ************************************************************

NC_063383.1                    CAGATCATTAGCCGATAGTGGTAATGCTATCGAAACAACATCGCCAGAAATTACAAACGC
NGN|EPI_ISL_19256236|2023      CAGATCATTAGCCGATAGTGGTAATGCTATCGAAACAACATCGCCAGAAATTACAAACGC
NGN|EPI_ISL_19256294|2023      CAGATCATTAGCCGATAGTGGTAATGCTATCGAAACAACATCGCCAGAAATTACAAACGC
NGN|EPI_ISL_19256204|2022      CAGATCATTAGCCGATAGTGGTAATGCTATCGAAACAACATCGCCAGAAATTACAAACGC
NGN|EPI_ISL_19256281|2022      CAGATCATTAGCCGATAGTGGTAATGCTATCGAAACAACATCGCCAGAAATTACAAACGC
CRN|EPI_ISL_19256298|2022      CAGATCATTAGCCGATAGTGGTAATGCTATCGAAACAACATCGCCAGAAATTACAAACGC
NGN|EPI_ISL_15665411|2020      CAGATCATTAGCCGATAGTGGTAATGCTATCGAAACAACATCGCCAGAAATTACAAACGC
NGN|EPI_ISL_15370068|2019      CAGATCATTAGCCGATAGTGGTAATGCTATCGAAACAACATCGCCAGAAATTACAAACGC
NGN|EPI_ISL_15370066|2019      CAGATCATTAGCCGATAGTGGTAATGCTATCGAAACAACATCGCCAGAAATTACAAACGC
NGN|EPI_ISL_15370082|2020      CAGATCATTAGCCGATAGTGGTAATGCTATCGAAACAACATCGCCAGAAATTACAAACGC
NGN|EPI_ISL_15370080|2019      CAGATCATTAGCCGATAGTGGTAATGCTATCGAAACAACATCGCCAGAAATTACAAACGC
NGN|EPI_ISL_15370065|2019      CAGATCATTAGCCGATAGTGGTAATGCTATCGAAACAACATCGCCAGAAATTACAAACGC
                               ************************************************************

NC_063383.1                    TACAACAGATATTCCAGCTATCAGATTATGTGGTCCAGAGGGAGATGGATATTGTTTACA
NGN|EPI_ISL_19256236|2023      TACAACAGATATTCCAGCTATCAGATTATGTGGTCCAGAGGGAGATGGATATTGTTTACA
NGN|EPI_ISL_19256294|2023      TACAACAGATATTCCAGCTATCAGATTATGTGGTCCAGAGGGAGATGGATATTGTTTACA
NGN|EPI_ISL_19256204|2022      TACAACAGATATTCCAGCTATCAGATTATGTGGTCCAGAGGGAGATGGATATTGTTTACA
NGN|EPI_ISL_19256281|2022      TACAACAGATATTCCAGCTATCAGATTATGTGGTCCAGAGGGAGATGGATATTGTTTACA
CRN|EPI_ISL_19256298|2022      TACAACAGATATTCCAGCTATCAGATTATGTGGTCCAGAGGGAGATGGATATTGTTTACA
NGN|EPI_ISL_15665411|2020      TACAACAGATATTCCAGCTATCAGATTATGTGGTCCAGAGGGAGATGGATATTGTTTACA
NGN|EPI_ISL_15370068|2019      TACAACAGATATTCCAGCTATCAGATTATGTGGTCCAGAGGGAGATGGATATTGTTTACA
NGN|EPI_ISL_15370066|2019      TACAACAGATATTCCAGCTATCAGATTATGTGGTCCAGAGGGAGATGGATATTGTTTACA
NGN|EPI_ISL_15370082|2020      TACAACAGATATTCCAGCTATCAGATTATGTGGTCCAGAGGGAGATGGATATTGTTTACA
NGN|EPI_ISL_15370080|2019      TACAACAGATATTCCAGCTATCAGATTATGTGGTCCAGAGGGAGATGGATATTGTTTACA
NGN|EPI_ISL_15370065|2019      TACAACAGATATTCCAGCTATCAGATTATGTGGTCCAGAGGGAGATGGATATTGTTTACA
                               ************************************************************

NC_063383.1                    CGGTGACTGTATCCACGCTAGAGATATCGACGGTATGTATTGTAGATGCTCTCATGGTTA
NGN|EPI_ISL_19256236|2023      CGGTGACTGTATCCACGCTAGAGATATCGACGGTATGTATTGTAGATGCTCTCATGGTTA
NGN|EPI_ISL_19256294|2023      CGGTGACTGTATCCACGCTAGAGATATCGACGGTATGTATTGTAGATGCTCTCATGGTTA
NGN|EPI_ISL_19256204|2022      CGGTGACTGTATCCACGCTAGAGATATTGACGGTATGTATTGTAGATGCTCTCATGGTTA
NGN|EPI_ISL_19256281|2022      CGGTGACTGTATCCACGCTAGAGATATCGACGGTATGTATTGTAGATGCTCTCATGGTTA
CRN|EPI_ISL_19256298|2022      CGGTGACTGTATCCACGCTAGAGATATCGACGGTATGTATTGTAGATGCTCTCATGGTTA
NGN|EPI_ISL_15665411|2020      CGGTGACTGTATCCACGCTAGAGATATCGACGGTATGTATTGTAGATGCTCTCATGGTTA
NGN|EPI_ISL_15370068|2019      CGGTGACTGTATCCACGCTAGAGATATCGACGGTATGTATTGTAGATGCTCTCATGGTTA
NGN|EPI_ISL_15370066|2019      CGGTGACTGTATCCACGCTAGAGATATCGACGGTATGTATTGTAGATGCTCTCATGGTTA
NGN|EPI_ISL_15370082|2020      CGGTGACTGTATCCACGCTAGAGATATCGACGGTATGTATTGTAGATGCTCTCATGGTTA
NGN|EPI_ISL_15370080|2019      CGGTGACTGTATCCACGCTAGAGATATCGACGGTATGTATTGTAGATGCTCTCATGGTTA
NGN|EPI_ISL_15370065|2019      CGGTGACTGTATCCACGCTAGAGATATCGACGGTATGTATTGTAGATGCTCTCATGGTTA
                               ***************************.********************************

NC_063383.1                    TACAGGTATTAGATGTCAGCATGTAGTATTAGTAGACTATCAACGTTCAGGAAAACCAGA
NGN|EPI_ISL_19256236|2023      TACAGGTATTAGATGTCAGCATGTAGTATTAGTAGACTATCAACGTTCAGGAAAACCAGA
NGN|EPI_ISL_19256294|2023      TACAGGTATTAGATGTCAGCATGTAGTATTAGTAGACTATCAACGTTCAGGAAAACCAGA
NGN|EPI_ISL_19256204|2022      TACAGGTATTAGATGTCAGCATGTAGTATTAGTAGACTATCAACGTTCAGGAAAACCAGA
NGN|EPI_ISL_19256281|2022      TACAGGTATTAGATGTCAGCATGTAGTATTAGTAGACTATCAACGTTCAGGAAAACCAGA
CRN|EPI_ISL_19256298|2022      TACAGGTATTAGATGTCAGCATGTAGTATTAGTAGACTATCAACGTTCAGGAAAACCAGA
NGN|EPI_ISL_15665411|2020      TACAGGTATTAGATGTCAGCATGTAGTATTAGTAGACTATCAACGTTCAGGAAAACCAGA
NGN|EPI_ISL_15370068|2019      TACAGGTATTAGATGTCAGCATGTAGTATTAGTAGACTATCAACGTTCAGGAAAACCAGA
NGN|EPI_ISL_15370066|2019      TACAGGTATTAGATGTCAGCATGTAGTATTAGTAGACTATCAACGTTCAGGAAAACCAGA
NGN|EPI_ISL_15370082|2020      TACAGGTATTAGATGTCAGCATGTAGTATTAGTAGACTATCAACGTTCAGGAAAACCAGA
NGN|EPI_ISL_15370080|2019      TACAGGTATTAGATGTCAGCATGTAGTATTAGTAGACTATCAACGTTCAGGAAAACCAGA
NGN|EPI_ISL_15370065|2019      TACAGGTATTAGATGTCAGCATGTAGTATTAGTAGACTATCAACGTTCAGGAAAACCAGA
                               ************************************************************

NC_063383.1                    CACTACAACATCATATATCCCATCTCTAGGTATTGTGCTTGTATTAGTAGGCATTATTAT
NGN|EPI_ISL_19256236|2023      CACTACAACATCATATATCCCATCTCTAGGTATTGTGCTTGTATTAGTAGGCATTATTAT
NGN|EPI_ISL_19256294|2023      CACTACAACATCATATATCCCATCTCTAGGTATTGTGCTTGTATTAGTAGGCATTATTAT
NGN|EPI_ISL_19256204|2022      CACTACAACATCATATATCCCATCTCTAGGTATTGTGCTTGTATTAGTAGGCATTATTAT
NGN|EPI_ISL_19256281|2022      CACTACAACATCATATATCCCATCTCTAGGTATTGTGCTTGTATTAGTAGGCATTATTAT
CRN|EPI_ISL_19256298|2022      CACTACAACATCATATATCCCATCTCTAGGTATTGTGCTTGTATTAGTAGGCATTATTAT
NGN|EPI_ISL_15665411|2020      CACTACAACATCATATATCCCATCTCTAGGTATTGTGCTTGTATTAGTAGGCATTATTAT
NGN|EPI_ISL_15370068|2019      CACTACAACATCATATATCCCATCTCTAGGTATTGTGCTTGTATTAGTAGGCATTATTAT
NGN|EPI_ISL_15370066|2019      CACTACAACATCATATATCCCATCTCTAGGTATTGTGCTTGTATTAGTAGGCATTATTAT
NGN|EPI_ISL_15370082|2020      CACTACAACATCATATATCCCATCTCTAGGTATTGTGCTTGTATTAGTAGGCATTATTAT
NGN|EPI_ISL_15370080|2019      CACTACAACATCATATATCCCATCTCTAGGTATTGTGCTTGTATTAGTAGGCATTATTAT
NGN|EPI_ISL_15370065|2019      CACTACAACATCATATATCCCATCTCTAGGTATTGTGCTTGTATTAGTAGGCATTATTAT
                               ************************************************************

NC_063383.1                    TACGTGTTGTCTATTATCTGTTTATATGTTCACTCGAAGAACTAAACTACCTATACAAGA
NGN|EPI_ISL_19256236|2023      TACGTGTTGTCTATTATCTGTTTATATGTTCACTCGAAGAACTAAACTACCTATACAAGA
NGN|EPI_ISL_19256294|2023      TACGTGTTGTCTATTATCTGTTTATATGTTCACTCGAAGAACTAAACTACCTATACAAGA
NGN|EPI_ISL_19256204|2022      TACGTGTTGTCTATTATCTGTTTATATGTTCACTCGAAGAACTAAACTACCTATACAAGA
NGN|EPI_ISL_19256281|2022      TACGTGTTGTCTATTATCTGTTTATATGTTCACTCGAAGAACTAAACTACCTATACAAGA
CRN|EPI_ISL_19256298|2022      TACGTGTTGTCTATTATCTGTTTATATGTTCACTCGAAGAACTAAACTACCTATACAAGA
NGN|EPI_ISL_15665411|2020      TACGTGTTGTCTATTATCTGTTTATATGTTCACTCGAAGAACTAAACTACCTATACAAGA
NGN|EPI_ISL_15370068|2019      TACGTGTTGTCTATTATCTGTTTATATGTTCACTCGAAGAACTAAACTACCTATACAAGA
NGN|EPI_ISL_15370066|2019      TACGTGTTGTCTATTATCTGTTTATATGTTCACTCGAAGAACTAAACTACCTATACAAGA
NGN|EPI_ISL_15370082|2020      TACGTGTTGTCTATTATCTGTTTATATGTTCACTCGAAGAACTAAACTACCTATACAAGA
NGN|EPI_ISL_15370080|2019      TACGTGTTGTCTATTATCTGTTTATATGTTCACTCGAAGAACTAAACTACCTATACAAGA
NGN|EPI_ISL_15370065|2019      TACGTGTTGTCTATTATCTGTTTATATGTTCACTCGAAGAACTAAACTACCTATACAAGA
                               ************************************************************

NC_063383.1                    TATGGTTGTGTTATATTTTTTATAAAATTTTTTTATGAGTATTTTTACAAAAATGTATAT
NGN|EPI_ISL_19256236|2023      TATGGTTGTGTTATATTTTTTATAAAATTTTTTTATGAGTATTTTTACAAAAATGTATAT
NGN|EPI_ISL_19256294|2023      TATGGTTGTGTTATATTTTTTATAAAATTTTTTTATGAGTATTTTTACAAAAATGTATAT
NGN|EPI_ISL_19256204|2022      TATGGTTGTGTTATATTTTTTATAAAATTTTTTTATGAGTATTTTTACAAAAATGTATAT
NGN|EPI_ISL_19256281|2022      TATGGTTGTGTTATATTTTTTATAAAATTTTTTTATGAGTATTTTTACAAAAATGTATAT
CRN|EPI_ISL_19256298|2022      TATGGTTGTGTTATATTTTTTATAAAATTTTTTTATGAGTATTTTTACAAAAATGTATAT
NGN|EPI_ISL_15665411|2020      TATGGTTGTGTTATATTTTTTATAAAATTTTTTTATGAGTATTTTTACAAAAATGTATAT
NGN|EPI_ISL_15370068|2019      TATGGTTGTGTTATATTTTTTATAAAATTTTTTTATGAGTATTTTTACAAAAATGTATAT
NGN|EPI_ISL_15370066|2019      TATGGTTGTGTTATATTTTTTATAAAATTTTTTTATGAGTATTTTTACAAAAATGTATAT
NGN|EPI_ISL_15370082|2020      TATGGTTGTGTTATATTTTTTATAAAATTTTTTTATGAGTATTTTTACAAAAATGTATAT
NGN|EPI_ISL_15370080|2019      TATGGTTGTGTTATATTTTTTATAAAATTTTTTTATGAGTATTTTTACAAAAATGTATAT
NGN|EPI_ISL_15370065|2019      TATGGTTGTGTTATATTTTTTATAAAATTTTTTTATGAGTATTTTTACAAAAATGTATAT
                               ************************************************************

NC_063383.1                    GTATAAAAAAAATACTAAGTATACGATGTATCCTGTATTATTTGTATTTATCTAAACAAT
NGN|EPI_ISL_19256236|2023      GTATAAAAAAAATACTAAGTATACGATGTATCCTGTATTATTTGTATTTATCTAAACAAT
NGN|EPI_ISL_19256294|2023      GTATAAAAAAAATACTAAGTATACGATGTATCCTGTATTATTTGTATTTATCTAAACAAT
NGN|EPI_ISL_19256204|2022      GTATAAAAAAAATACTAAGTATACGATGTATCCTGTATTATTTGTATTTATCTAAACAAT
NGN|EPI_ISL_19256281|2022      GTATAAAAAAAATACTAAGTATACGATGTATCCTGTATTATTTGTATTTATCTAAACAAT
CRN|EPI_ISL_19256298|2022      GTATAAAAAAAATACTAAGTATACGATGTATCCTGTATTATTTGTATTTATCTAAACAAT
NGN|EPI_ISL_15665411|2020      GTATAAAAAAAATACTAAGTATACGATGTATCCTGTATTATTTGTATTTATCTAAACAAT
NGN|EPI_ISL_15370068|2019      GTATAAAAAAAATACTAAGTATACGATGTATCCTGTATTATTTGTATTTATCTAAACAAT
NGN|EPI_ISL_15370066|2019      GTATAAAAAAAATACTAAGTATACGATGTATCCTGTATTATTTGTATTTATCTAAACAAT
NGN|EPI_ISL_15370082|2020      GTATAAAAAAAATACTAAGTATACGATGTATCCTGTATTATTTGTATTTATCTAAACAAT
NGN|EPI_ISL_15370080|2019      GTATAAAAAAAATACTAAGTATACGATGTATCCTGTATTATTTGTATTTATCTAAACAAT
NGN|EPI_ISL_15370065|2019      GTATAAAAAAAATACTAAGTATACGATGTATCCTGTATTATTTGTATTTATCTAAACAAT
                               ************************************************************

NC_063383.1                    ACTTCTGCCTCTAGATGGGATACAAAAATTTTTTATTTCAGCATATTAAAGTAAAATCTA
NGN|EPI_ISL_19256236|2023      ACTTCTGCCTCTAGATGGGATACAAAAATTTTTTATTTCAGCATATTAAAGTAAAATCTA
NGN|EPI_ISL_19256294|2023      ACTTCTGCCTCTAGATGGGATACAAAAATTTTTTATTTCAGCATATTAAAGTAAAATCTA
NGN|EPI_ISL_19256204|2022      ACTTCTGCCTCTAGATGGGATACAAAAATTTTTTATTTCAGCATATTAAAGTAAAATCTA
NGN|EPI_ISL_19256281|2022      ACTTCTGCCTCTAGATGGGATACAAAAATTTTTTATTTCAGCATATTAAAGTAAAATCTA
CRN|EPI_ISL_19256298|2022      ACTTCTGCCTCTAGATGGGATACAAAAATTTTTTATTTCAGCATATTAAAGTAAAATCTA
NGN|EPI_ISL_15665411|2020      ACTTCTGCCTCTAGATGGGATACAAAAATTTTTTATTTCAGCATATTAAAGTAAAATCTA
NGN|EPI_ISL_15370068|2019      ACTTCTGCCTCTAGATGGGATACAAAAATTTTTTATTTCAGCATATTAAAGTAAAATCTA
NGN|EPI_ISL_15370066|2019      ACTTCTGCCTCTAGATGGGATACAAAAATTTTTTATTTCAGCATATTAAAGTAAAATCTA
NGN|EPI_ISL_15370082|2020      ACTTCTGCCTCTAGATGGGATACAAAAATTTTTTATTTCAGCATATTAAAGTAAAATCTA
NGN|EPI_ISL_15370080|2019      ACTTCTGCCTCTAGATGGGATACAAAAATTTTTTATTTCAGCATATTAAAGTAAAATCTA
NGN|EPI_ISL_15370065|2019      ACTTCTGCCTCTAGATGGGATACAAAAATTTTTTATTTCAGCATATTAAAGTAAAATCTA
                               ************************************************************

NC_063383.1                    GTTACCTTGAAAATGAATACAGTGGGTGGTTCCGTATCACCAGTAAGAACATAATAGTCG
NGN|EPI_ISL_19256236|2023      GTTACCTTGAAAATGAATACAGTGGGTGGTTCCGTATCACCAGTAAGAACATAATAGTCG
NGN|EPI_ISL_19256294|2023      GTTACCTTGAAAATGAATACAGTGGGTGGTTCCGTATCACCAGTAAGAACATAATAGTCG
NGN|EPI_ISL_19256204|2022      GTTACCTTGAAAATGAATACAGTGGGTGGTTCCGTATCACCAGTAAGAACATAATAGTCG
NGN|EPI_ISL_19256281|2022      GTTACCTTGAAAATGAATACAGTGGGTGGTTCCGTATCACCAGTAAGAACATAATAGTCG
CRN|EPI_ISL_19256298|2022      GTTACCTTGAAAATGAATACAGTGGGTGGTTCCGTATCACCAGTAAGAACATAATAGTCG
NGN|EPI_ISL_15665411|2020      GTTACCTTGAAAATGAATACAGTGGGTGGTTCCGTATCACCAGTAAGAACATAATAGTCG
NGN|EPI_ISL_15370068|2019      GTTACCTTGAAAATGAATACAGTGGGTGGTTCCGTATCACCAGTAAGAACATAATAGTCG
NGN|EPI_ISL_15370066|2019      GTTACCTTGAAAATGAATACAGTGGGTGGTTCCGTATCACCAGTAAGAACATAATAGTCG
NGN|EPI_ISL_15370082|2020      GTTACCTTGAAAATGAATACAGTGGGTGGTTCCGTATCACCAGTAAGAACATAATAGTCG
NGN|EPI_ISL_15370080|2019      GTTACCTTGAAAATGAATACAGTGGGTGGTTCCGTATCACCAGTAAGAACATAATAGTCG
NGN|EPI_ISL_15370065|2019      GTTACCTTGAAAATGAATACAGTGGGTGGTTCCGTATCACCAGTAAGAACATAATAGTCG
                               ************************************************************

NC_063383.1                    AATACAGTATCCGATTGAGATTTTGCATACAATACTAGTCTAGAAAGAAATTTGTAATCA
NGN|EPI_ISL_19256236|2023      AATACAGTATCCGATTGAGATTTTGCATACAATACTAGTCTAGAAAGAAATTTGTAATCA
NGN|EPI_ISL_19256294|2023      AATACAGTATCCGATTGAGATTTTGCATACAATACTAGTCTAGAAAGAAATTTGTAATCA
NGN|EPI_ISL_19256204|2022      AATACAGTATCCGATTGAGATTTTGCATACAATACTAGTCTAGAAAGAAATTTGTAATCA
NGN|EPI_ISL_19256281|2022      AATACAGTATCCGATTGAGATTTTGCATACAATACTAGTCTAGAAAGAAATTTGTAATCA
CRN|EPI_ISL_19256298|2022      AATACAGTATCCGATTGAGATTTTGCATACAATACTAGTCTAGAAAGAAATTTGTAATCA
NGN|EPI_ISL_15665411|2020      AATACAGTATCCGATTGAGATTTTGCATACAATACTAGTCTAGAAAGAAATTTGTAATCA
NGN|EPI_ISL_15370068|2019      AATACAGTATCCGATTGAGATTTTGCATACAATACTAGTCTAGAAAGAAATTTGTAATCA
NGN|EPI_ISL_15370066|2019      AATACAGTATCCGATTGAGATTTTGCATACAATACTAGTCTAGAAAGAAATTTGTAATCA
NGN|EPI_ISL_15370082|2020      AATACAGTATCCGATTGAGATTTTGCATACAATACTAGTCTAGAAAGAAATTTGTAATCA
NGN|EPI_ISL_15370080|2019      AATACAGTATCCGATTGAGATTTTGCATACAATACTAGTCTAGAAAGAAATTTGTAATCA
NGN|EPI_ISL_15370065|2019      AATACAGTATCCGATTGAGATTTTGCATACAATACTAGTCTAGAAAGAAATTTGTAATCA
                               ************************************************************

NC_063383.1                    TCCTCTGTGACAGGAGTCCATATATCTGTATCATCGTCTAGTTTTTATCAGTGTCCTATG
NGN|EPI_ISL_19256236|2023      TCCTCTGTGACAGGAGTCCATATATCTGTATCATCGTCTAGTTTTTATCAGTGTCCTATG
NGN|EPI_ISL_19256294|2023      TCCTCTGTGACAGGAGTCCATATATCTGTATCATCGTCTAGTTTTTATCAGTGTCCTATG
NGN|EPI_ISL_19256204|2022      TCCTCTGTGACAGGAGTCCATATATCTGTATCATCGTCTAGTTTTTATCAGTGTCCTATG
NGN|EPI_ISL_19256281|2022      TCCTCTGTGACAGGAGTCCATATATCTGTATCATCGTCTAGTTTTTATCAGTGTCCTATA
CRN|EPI_ISL_19256298|2022      TCCTCTGTGACAGGAGTCCATATATCTGTATCATCGTCTAGTTTTTATCAGTGTCCTATA
NGN|EPI_ISL_15665411|2020      TCCTCTGTGACAGGAGTCCATATATCTGTATCATCGTCTAGTTTTTATCAGTGTCCTATG
NGN|EPI_ISL_15370068|2019      TCCTCTGTGACAGGAGTCCATATATCTGTATCATCGTCTAGTTTTTATCAGTGTCCTATG
NGN|EPI_ISL_15370066|2019      TCCTCTGTGACAGGAGTCCATATATCTGTATCATCGTCTAGTTTTTATCAGTGTCCTATG
NGN|EPI_ISL_15370082|2020      TCCTCTGTGACAGGAGTCCATATATCTGTATCATCGTCTAGTTTTTATCAGTGTCCTATG
NGN|EPI_ISL_15370080|2019      TCCTCTGTGACAGGAGTCCATATATCTGTATCATCGTCTAGTTTTTATCAGTGTCCTATG
NGN|EPI_ISL_15370065|2019      TCCTCTGTGACAGGAGTCCATATATCTGTATCATCGTCTAGTTTTTATCAGTGTCCTATG
                               ***********************************************************.

NC_063383.1                    CTATATTCCTGTTATCATCATTAGTTAATGAAAATAACTCTCGTGCTTCAGAAAAGTCAA
NGN|EPI_ISL_19256236|2023      CTATATTCCTGTTATCATCATTAGTTAATGAAAATAACTCTCGTGCTTCAGAAAAGTCAA
NGN|EPI_ISL_19256294|2023      CTATATTCCTGTTATCATCATTAGTTAATGAAAATAACTCTCGTGCTTCAGAAAAGTCAA
NGN|EPI_ISL_19256204|2022      CTATATTCCTGTTATCATCATTAGTTAATGAAAATAACTCTCGTGCTTCAGAAAAGTCAA
NGN|EPI_ISL_19256281|2022      CTATATTCCTGTTATCATCATTAGTTAATGAAAATAACTCTCGTGCTTCAGAAAAGTCAA
CRN|EPI_ISL_19256298|2022      CTATATTCCTGTTATCATCATTAGTTAATGAAAATAACTCTCGTGCTTCAGAAAAGTCAA
NGN|EPI_ISL_15665411|2020      CTATATTCCTGTTATCATCATTAGTTAATGAAAATAACTCTCGTGCTTCAGAAAAGTCAA
NGN|EPI_ISL_15370068|2019      CTATATTCCTGTTATCATCATTAGTTAATGAAAATAACTCTCGTGCTTCAGAAAAGTCAA
NGN|EPI_ISL_15370066|2019      CTATATTCCTGTTATCATCATTAGTTAATGAAAATAACTCTTGTGCTTCAGAAAAGTCAA
NGN|EPI_ISL_15370082|2020      CTATATTCCTGTTATCATCATTAGTTAATGAAAATAACTCTCGTGCTTCAGAAAAGTCAA
NGN|EPI_ISL_15370080|2019      CTATATTCCTGTTATCATCATTAGTTAATGAAAATAACTCTCGTGCTTCAGAAAAGTCAA
NGN|EPI_ISL_15370065|2019      CTATATTCCTGTTATCATCATTAGTTAATGAAAATAACTCTCGTGCTTCAGAAAAGTCAA
                               *****************************************.******************

NC_063383.1                    ATATTGTATCCATACATATATCTCCAAAACTATCACTTATACGTTTATCTTTAACGAACA
NGN|EPI_ISL_19256236|2023      ATATTGTATCCATACATATATCTCCAAAACTATCACTTATACGTTTATCTTTAACGAACA
NGN|EPI_ISL_19256294|2023      ATATTGTATCCATACATATATCTCCAAAACTATCACTTATACGTTTATCTTTAACGAACA
NGN|EPI_ISL_19256204|2022      ATATTGTATCCATACATATATCTCCAAAACTATCACTTATACGTTTATCTTTAACGAACA
NGN|EPI_ISL_19256281|2022      ATATTGTATCCATACATATATCTCCAAAACTATCACTTATACGTTTATCTTTAACGAACA
CRN|EPI_ISL_19256298|2022      ATATTGTATCCATACATATATCTCCAAAACTATCACTTATACGTTTATCTTTAACGAACA
NGN|EPI_ISL_15665411|2020      ATATTGTATCCATACATATATCTCCAAAACTATCACTTATACGTTTATCTTTAACGAACA
NGN|EPI_ISL_15370068|2019      ATATTGTATCCATACATATATCTCCAAAACTATCACTTATACGTTTATCTTTAACGAACA
NGN|EPI_ISL_15370066|2019      ATATTGTATCCATACATATATCTCCAAAACTATCACTTATACGTTTATCTTTAACGAACA
NGN|EPI_ISL_15370082|2020      ATATTGTATCCATACATATATCTCCAAAACTATCACTTATACGTTTATCTTTAACGAACA
NGN|EPI_ISL_15370080|2019      ATATTGTATCCATACATATATCTCCAAAACTATCACTTATACGTTTATCTTTAACGAACA
NGN|EPI_ISL_15370065|2019      ATATTGTATCCATACATATATCTCCAAAACTATCACTTATACGTTTATCTTTAACGAACA
                               ************************************************************

NC_063383.1                    TATACCTAGATGGTTATTTACTAACAGACATTTTTTCAAGATCTATTGACAATAACTCCT
NGN|EPI_ISL_19256236|2023      TATACCTAGATGGTTATTTACTAACAGACATTTTTTCAAGATCTATTGACAATAACTCCT
NGN|EPI_ISL_19256294|2023      TATACCTAGATGGTTATTTACTAACAGACATTTTTTCAAGATCTATTGACAATAACTCCT
NGN|EPI_ISL_19256204|2022      TATACCTAGATGGTTATTTACTAACAGACATTTTTTCAAGATCTATTGACAATAACTCCT
NGN|EPI_ISL_19256281|2022      TATACCTAGATGGTTATTTACTAACAGACATTTTTTCAAGATCTATTGACAATAACTCCT
CRN|EPI_ISL_19256298|2022      TATACCTAGATGGTTATTTACTAACAGACATTTTTTCAAGATCTATTGACAATAACTCCT
NGN|EPI_ISL_15665411|2020      TATACCTAGATGGTTATTTACTAACAGACATTTTTTCAAGATCTATTGACAATAACTCCT
NGN|EPI_ISL_15370068|2019      TATACCTAGATGGTTATTTACTAACAGACATTTTTTCAAGATCTATTGACAATAACTCCT
NGN|EPI_ISL_15370066|2019      TATACCTAGATGGTTATTTACTAACAGACATTTTTTCAAGATCTATTGACAATAACTCCT
NGN|EPI_ISL_15370082|2020      TATACCTAGATGGTTATTTACTAACAGACATTTTTTCAAGATCTATTGACAATAACTCCT
NGN|EPI_ISL_15370080|2019      TATACCTAGATGGTTATTTACTAACAGACATTTTTTCAAGATCTATTGACAATAACTCCT
NGN|EPI_ISL_15370065|2019      TATACCTAGATGGTTATTTACTAACAGACATTTTTTCAAGATCTATTGACAATAACTCCT
                               ************************************************************

NC_063383.1                    ATAGTTTCCACATCAACCAAGTAATGATCATCTATTGTTATATAACAATAACATAACTCT
NGN|EPI_ISL_19256236|2023      ATAGTTTCCACATCAACCAAGTAATGATCATCTATTGTTATATAACAATAACATAACTCT
NGN|EPI_ISL_19256294|2023      ATAGTTTCCACATCAACCAAGTAATGATCATCTATTGTTATATAACAATAACATAACTCT
NGN|EPI_ISL_19256204|2022      ATAGTTTCCACATCAACCAAGTAATGATCATCTATTGTTATATAACAATAACATAACTCT
NGN|EPI_ISL_19256281|2022      ATAGTTTCCACATCAACCAAGTAATGATCATCTATTGTTATATAACAATAACATAACTCT
CRN|EPI_ISL_19256298|2022      ATAGTTTCCACATCAACCAAGTAATGATCATCTATTGTTATATAACAATAACATAACTCT
NGN|EPI_ISL_15665411|2020      ATAGTTTCCACATCAACCAAGTAATGATCATCTATTGTTATATAACAATAACATAACTCT
NGN|EPI_ISL_15370068|2019      ATAGTTTCCACATCAACCAAGTAATGATCATCTATTGTTATATAACAATAACATAACTCT
NGN|EPI_ISL_15370066|2019      ATAGTTTCCACATCAACCAAGTAATGATCATCTATTGTTATATAACAATAACATAACTCT
NGN|EPI_ISL_15370082|2020      ATAGTTTCCACATCAACCAAGTAATGATCATCTATTGTTATATAACAATAACATAACTCT
NGN|EPI_ISL_15370080|2019      ATAGTTTCCACATCAACCAAGTAATGATCATCTATTGTTATATAACAATAACATAACTCT
NGN|EPI_ISL_15370065|2019      ATAGTTTCCACATCAACCAAGTAATGATCATCTATTGTTATATAACAATAACATAACTCT
                               ************************************************************

NC_063383.1                    TTTCCATTTTTATCAGTATCTATATCAACGTCGTTGTAGTGAATAGTAGTCATTGATCTA
NGN|EPI_ISL_19256236|2023      TTTCCATTTTTATCAGTATCTATATCAACGTCGTTGTAGTGAATAGTAGTCATTGATCTA
NGN|EPI_ISL_19256294|2023      TTTCCATTTTTATCAGTATCTATATCAACGTCGTTGTAGTGAATAGTAGTCATTGATCTA
NGN|EPI_ISL_19256204|2022      TTTCCATTTTTATCAGTATCTATATCAACGTCGTTGTAGTGAATAGTAGTCATTGATCTA
NGN|EPI_ISL_19256281|2022      TTTCCATTTTTATCAGTATCTATATCAACGTCGTTGTAGTGAATAGTAGTCATTGATCTA
CRN|EPI_ISL_19256298|2022      TTTCCATTTTTATCAGTATCTATATCAACGTCGTTGTAGTGAATAGTAGTCATTGATCTA
NGN|EPI_ISL_15665411|2020      TTTCCATTTTTATCAGTATCTATATCAACGTCGTTGTAGTGAATAGTAGTCATTGATCTA
NGN|EPI_ISL_15370068|2019      TTTCCATTTTTATCAGTATCTATATCAACGTCGTTGTAGTGAATAGTAGTCATTGATCTA
NGN|EPI_ISL_15370066|2019      TTTCCATTTTTATCAGTATCTATATCAACGTCGTTGTAGTGAATAGTAGTCATTGATCTA
NGN|EPI_ISL_15370082|2020      TTTCCATTTTTATCAGTATCTATATCAACGTCGTTGTAGTGAATAGTAGTCATTGATCTA
NGN|EPI_ISL_15370080|2019      TTTCCATTTTTATCAGTATCTATATCAACGTCGTTGTAGTGAATAGTAGTCATTGATCTA
NGN|EPI_ISL_15370065|2019      TTTCCATTTTTATCAGTATCTATATCAACGTCGTTGTAGTGAATAGTAGTCATTGATCTA
                               ************************************************************

NC_063383.1                    TTATATGAAACGGATATGTCTAGTTAATATTTTCTTTGATTTAAAGTCTATAGTCTTTAC
NGN|EPI_ISL_19256236|2023      TTATATGAAACGGATATGTCTAGTTAATATTTTCTTTGATTTAAAGTCTATAGTCTTTAC
NGN|EPI_ISL_19256294|2023      TTATATGAAACGGATATGTCTAGTTAATATTTTCTTTGATTTAAAGTCTATAGTCTTTAC
NGN|EPI_ISL_19256204|2022      TTATATGAAACGGATATGTCTAGTTAATATTTTCTTTGATTTAAAGTCTATAGTCTTTAC
NGN|EPI_ISL_19256281|2022      TTATATGAAACGGATATGTCTAGTTAATATTTTCTTTGATTTAAAGTCTATAGTCTTTAC
CRN|EPI_ISL_19256298|2022      TTATATGAAACGGATATGTCTAGTTAATATTTTCTTTGATTTAAAGTCTATAGTCTTTAC
NGN|EPI_ISL_15665411|2020      TTATATGAAACGGATATGTCTAGTTAATATTTTCTTTGATTTAAAGTCTATAGTCTTTAC
NGN|EPI_ISL_15370068|2019      TTATATGAAACGGATATGTCTAGTTAATATTTTCTTTGATTTAAAGTCTATAGTCTTTAC
NGN|EPI_ISL_15370066|2019      TTATATGAAACGGATATGTCTAGTTAATATTTTCTTTGATTTAAAGTCTATAGTCTTTAC
NGN|EPI_ISL_15370082|2020      TTATATGAAACGGATATGTCTAGTTAATATTTTCTTTGATTTAAAGTCTATAGTCTTTAC
NGN|EPI_ISL_15370080|2019      TTATATGAAACGGATATGTCTAGTTAATATTTTCTTTGATTTAAAGTCTATAGTCTTTAC
NGN|EPI_ISL_15370065|2019      TTATATGAAACGGATATGTCTAGTTAATATTTTCTTTGATTTAAAGTCTATAGTCTTTAC
                               ************************************************************

NC_063383.1                    AAACATAATATCCTTATCCGACTTTATATTTCCTGTAGGGTGGCATAATTTTATTCTGCC
NGN|EPI_ISL_19256236|2023      AAACATAATATCCTTATCCGACTTTATATTTCCTGTAGGGTGGCATAATTTTATTCTGCC
NGN|EPI_ISL_19256294|2023      AAACATAATATCCTTATCCGACTTTATATTTCCTGTAGGGTGGCATAATTTTATTCTGCC
NGN|EPI_ISL_19256204|2022      AAACATAATATCCTTATCCGACTTTATATTTCCTGTAGGGTGGCATAATTTTATTCTGCC
NGN|EPI_ISL_19256281|2022      AAACATAATATCCTTATCCGACTTTATATTTCCTGTAGGGTGGCATAATTTTATTCTGCC
CRN|EPI_ISL_19256298|2022      AAACATAATATCCTTATCCGACTTTATATTTCCTGTAGGGTGGCATAATTTTATTCTGCC
NGN|EPI_ISL_15665411|2020      AAACATAATATCCTTATCCGACTTTATATTTCCTGTAGGGTGGCATAATTTTATTCTGCC
NGN|EPI_ISL_15370068|2019      AAACATAATATCCTTATCCGACTTTATATTTCCTGTAGGGTGGCATAATTTTATTCTGCC
NGN|EPI_ISL_15370066|2019      AAACATAATATCCTTATCCGACTTTATATTTCCTGTAGGGTGGCATAATTTTATTCTGCC
NGN|EPI_ISL_15370082|2020      AAACATAATATCCTTATCCGACTTTATATTTCCTGTAGGGTGGCATAATTTTATTCTGCC
NGN|EPI_ISL_15370080|2019      AAACATAATATCCTTATCCGACTTTATATTTCCTGTAGGGTGGCATAATTTTATTCTGCC
NGN|EPI_ISL_15370065|2019      AAACATAATATCCTTATCCGACTTTATATTTCCTGTAGGGTGGCATAATTTTATTCTGCC
                               ************************************************************

NC_063383.1                    TCCACAATCAGTGTTTCCAAATATATTACTAGACAATATTCCATATAGTTATTAGTTAAG
NGN|EPI_ISL_19256236|2023      TCCACAATCAGTGTTTCCAAATATATTACTAGACAATATTCCATATAGTTATTAGTTAAG
NGN|EPI_ISL_19256294|2023      TCCACAATCAGTGTTTCCAAATATATTACTAGACAATATTCCATATAGTTATTAGTTAAG
NGN|EPI_ISL_19256204|2022      TCCACAATCAGTGTTTCCAAATATATTACTAGACAATATTCCATATAGTTATTAGTTAAG
NGN|EPI_ISL_19256281|2022      TCCACAATCAGTGTTTCCAAATATATTACTAGACAATATTCCATATAGTTATTAGTTAAG
CRN|EPI_ISL_19256298|2022      TCCACAATCAGTGTTTCCAAATATATTACTAGACAATATTCCATATAGTTATTAGTTAAG
NGN|EPI_ISL_15665411|2020      TCCACAATCAGTGTTTCCAAATATATTACTAGACAATATTCCATATAGTTATTAGTTAAG
NGN|EPI_ISL_15370068|2019      TCCACAATCAGTGTTTCCAAATATATTACTAGACAATATTCCATATAGTTATTAGTTAAG
NGN|EPI_ISL_15370066|2019      TCCACAATCAGTGTTTCCAAATATATTACTAGACAATATTCCATATAGTTATTAGTTAAG
NGN|EPI_ISL_15370082|2020      TCCACAATCAGTGTTTCCAAATATATTACTAGACAATATTCCATATAGTTATTAGTTAAG
NGN|EPI_ISL_15370080|2019      TCCACAATCAGTGTTTCCAAATATATTACTAGACAATATTCCATATAGTTATTAGTTAAG
NGN|EPI_ISL_15370065|2019      TCCACAATCAGTGTTTCCAAATATATTACTAGACAATATTCCATATAGTTATTAGTTAAG
                               ************************************************************

NC_063383.1                    GGACCCAATTAGAACACGTACGCGCTTATTCATCATTTGGATCGTATTTCATAAAAGTTA
NGN|EPI_ISL_19256236|2023      GGACCCAATTAGAACACGTACGCGCTTATTCATCATTTGGATCGTATTTCATAAAAGTTA
NGN|EPI_ISL_19256294|2023      GGACCCAATTAGAACACGTACGCGCTTATTCATCATTTGGATCGTATTTCATAAAAGTTA
NGN|EPI_ISL_19256204|2022      GGACCCAATTAGAACACGTACGCGCTTATTCATCATTTGGATCGTATTTCATAAAAGTTA
NGN|EPI_ISL_19256281|2022      GGACCCAATTAGAACACGTACGCGCTTATTCATCATTTGGATCGTATTTCATAAAAGTTA
CRN|EPI_ISL_19256298|2022      GGACCCAATTAGAACACGTACGCGCTTATTCATCATTTGGATCGTATTTCATAAAAGTTA
NGN|EPI_ISL_15665411|2020      GGACCCAATTAGAACACGTACGCGCTTATTCATCATTTGGATCGTATTTCATAAAAGTTA
NGN|EPI_ISL_15370068|2019      GGACCCAATTAGAACACGTACGCGCTTATTCATCATTTGGATCGTATTTCATAAAAGTTA
NGN|EPI_ISL_15370066|2019      GGACCCAATTAGAACACGTACGCGCTTATTCATCATTTGGATCGTATTTCATAAAAGTTA
NGN|EPI_ISL_15370082|2020      GGACCCAATTAGAACACGTACGCGCTTATTCATCATTTGGATCGTATTTCATAAAAGTTA
NGN|EPI_ISL_15370080|2019      GGACCCAATTAGAACACGTACGCGCTTATTCATCATTTGGATCGTATTTCATAAAAGTTA
NGN|EPI_ISL_15370065|2019      GGACCCAATTAGAACACGTACGCGCTTATTCATCATTTGGATCGTATTTCATAAAAGTTA
                               ************************************************************

NC_063383.1                    TTATGTTATAGATGTCAACACATTCTACATTTTTTTAATTGTCTATATAGTATTTTTCTG
NGN|EPI_ISL_19256236|2023      TTATGTTATAGATGTCAACACATTCTACATTTTTTTAATTGTCTATATAGTATTTTTCTG
NGN|EPI_ISL_19256294|2023      TTATGTTATAGATGTCAACACATTCTACATTTTTTTAATTGTCTATATAGTATTTTTCTG
NGN|EPI_ISL_19256204|2022      TTATGTTATAGATGTCAACACATTCTACATTTTTTTAATTGTCTATATAGTATTTTTCTG
NGN|EPI_ISL_19256281|2022      TTATGTTATCGATGTCAACACATTCTACATTTTTTTAATTGTCTATATAGTATTTTTCTG
CRN|EPI_ISL_19256298|2022      TTATGTTATCGATGTCAACACATTCTACATTTTTTTAATTGTCTATATAGTATTTTTCTG
NGN|EPI_ISL_15665411|2020      TTATGTTATAGATGTCAACACATTCTACATTTTTTTAATTGTCTATATAGTATTTTTCTG
NGN|EPI_ISL_15370068|2019      TTATGTTATAGATGTCAACACATTCTACATTTTTTTAATTGTCTATATAGTATTTTTCTG
NGN|EPI_ISL_15370066|2019      TTATGTTATAGATGTCAACACATTCTACATTTTTTTAATTGTCTATATAGTATTTTTCTG
NGN|EPI_ISL_15370082|2020      TTATGTTATAGATGTCAACACATTCTACATTTTTTTAATTGTCTATATAGTATTTTTCTG
NGN|EPI_ISL_15370080|2019      TTATGTTATAGATGTCAACACATTCTACATTTTTTTAATTGTCTATATAGTATTTTTCTG
NGN|EPI_ISL_15370065|2019      TTATGTTATAGATGTCAACACATTCTACATTTTTTTAATTGTCTATATAGTATTTTTCTG
                               ********* **************************************************

NC_063383.1                    ATATTTTCTATAATATCAGAATTGTCTTCCATAGGAAGTTGTATACTATTCGGAATCAGT
NGN|EPI_ISL_19256236|2023      ATATTTTCTATAATATCAGAATTGTCTTCCATAGGAAGTTGTATACTATTCGGAATCAGT
NGN|EPI_ISL_19256294|2023      ATATTTTCTATAATATCAGAATTGTCTTCCATAGGAAGTTGTATACTATTCGGAATCAGT
NGN|EPI_ISL_19256204|2022      ATATTTTCTATAATATCAGAATTGTCTTCCATAGGAAGTTGTATACTATTCGGAATCAGT
NGN|EPI_ISL_19256281|2022      ATATTTTCTATAATATCAGAATTGTCTTCCATAGGAAGTTGTATACTATTCGGAATCAGT
CRN|EPI_ISL_19256298|2022      ATATTTTCTATAATATCAGAATTGTCTTCCATAGGAAGTTGTATACTATTCGGAATCAGT
NGN|EPI_ISL_15665411|2020      ATATTTTCTATAATATCAGAATTGTCTTCCATAGGAAGTTGTATACTATTCGGAATCAGT
NGN|EPI_ISL_15370068|2019      ATATTTTCTATAATATCAGAATTGTCTTCCATAGGAAGTTGTATACTATTCGGAATCAGT
NGN|EPI_ISL_15370066|2019      ATATTTTCTATAATATCAGAATTGTCTTCCATAGGAAGTTGTATACTATTCGGAATCAGT
NGN|EPI_ISL_15370082|2020      ATATTTTCTATAATATCAGAATTGTCTTCCATAGGAAGTTGTATACTATTCGGAATCAGT
NGN|EPI_ISL_15370080|2019      ATATTTTCTATAATATCAGAATTGTCTTCCATAGGAAGTTGTATACTATTCGGAATCAGT
NGN|EPI_ISL_15370065|2019      ATATTTTCTATAATATCAGAATTGTCTTCCATAGGAAGTTGTATACTATTCGGAATCAGT
                               ************************************************************

NC_063383.1                    TACATGTTTAAATAATTCTCTGATGTCATTCCTTATACAATCAAATTCATTATTAAACAG
NGN|EPI_ISL_19256236|2023      TACATGTTTAAATAATTCTCTGATGTCATTCCTTATACAATCAAATTCATTATTAAACAG
NGN|EPI_ISL_19256294|2023      TACATGTTTAAATAATTCTCTGATGTCATTCCTTATACAATCAAATTCATTATTAAACAG
NGN|EPI_ISL_19256204|2022      TACATGTTTAAATAATTCTCTGATGTCATTCCTTATACAATCAAATTCATTATTAAACAG
NGN|EPI_ISL_19256281|2022      TACATGTTTAAATAATTCTCTGATGTCATTCCTTATACAATCAAATTCATTATTAAACAG
CRN|EPI_ISL_19256298|2022      TACATGTTTAAATAATTCTCTGATGTCATTCCTTATACAATCAAATTCATTATTAAACAG
NGN|EPI_ISL_15665411|2020      TACATGTTTAAATAATTCTCTGATGTCATTCCTTATACAATCAAATTCATTATTAAACAG
NGN|EPI_ISL_15370068|2019      TACATGTTTAAATAATTCTCTGATGTCATTCCTTATACAATCAAATTCATTATTAAACAG
NGN|EPI_ISL_15370066|2019      TACATGTTTAAATAATTCTCTGATGTCATTCCTTATACAATCAAATTCATTATTAAACAG
NGN|EPI_ISL_15370082|2020      TACATGTTTAAATAATTCTCTGATGTCATTCCTTATACAATCAAATTCATTATTAAACAG
NGN|EPI_ISL_15370080|2019      TACATGTTTAAATAATTCTCTGATGTCATTCCTTATACAATCAAATTCATTATTAAACAG
NGN|EPI_ISL_15370065|2019      TACATGTTTAAATAATTCTCTGATGTCATTCCTTATACAATCAAATTCATTATTAAACAG
                               ************************************************************

NC_063383.1                    TTTAATAGTCTGTAGACCTTTATCGTCGTACATATCCATTGTCTTATTAGTTACGCTTAT
NGN|EPI_ISL_19256236|2023      TTTAATAGTCTGTAGACCTTTATCGTCGTACATATCCATTGTCTTATTAGTTACGCTTAT
NGN|EPI_ISL_19256294|2023      TTTAATAGTCTGTAGACCTTTATCGTCGTACATATCCATTGTCTTATTAGTTACGCTTAT
NGN|EPI_ISL_19256204|2022      TTTAATAGTCTGTAGACCTTTATCGTCGTACATATCCATTGTCTTATTAGTTACGCTTAT
NGN|EPI_ISL_19256281|2022      TTTAATAGTCTGTAGACCTTTATCGTCGTACATATCCATTGTCTTATTAGTTACGCTTAT
CRN|EPI_ISL_19256298|2022      TTTAATAGTCTGTAGACCTTTATCGTCGTACATATCCATTGTCTTATTAGTTACGCTTAT
NGN|EPI_ISL_15665411|2020      TTTAATAGTCTGTAGACCTTTATCGTCGTACATATCCATTGTCTTATTAGTTACGCTTAT
NGN|EPI_ISL_15370068|2019      TTTAATAGTCTGTAGACCTTTATCGTCGTACATATCCATTGTCTTATTAGTTACGCTTAT
NGN|EPI_ISL_15370066|2019      TTTAATAGTCTGTAGACCTTTATCGTCGTACATATCCATTGTCTTATTAGTTACGCTTAT
NGN|EPI_ISL_15370082|2020      TTTAATAGTCTGTAGACCTTTATCGTCGTACATATCCATTGTCTTATTAGTTACGCTTAT
NGN|EPI_ISL_15370080|2019      TTTAATAGTCTGTAGACCTTTATCGTCGTACATATCCATTGTCTTATTAGTTACGCTTAT
NGN|EPI_ISL_15370065|2019      TTTAATAGTCTGTAGACCTTTATCGTCGTACATATCCATTGTCTTATTAGTTACGCTTAT
                               ************************************************************

NC_063383.1                    TTTTATGGGTTTTACGTTGCTTTATTATATTTTATAATAATGATTGTTTGACAATGTCGT
NGN|EPI_ISL_19256236|2023      TTTTATGGGTTTTACGTTGCTTTATTATATTTTATAATAATGATTGTTTGACAATGTCGT
NGN|EPI_ISL_19256294|2023      TTTTATGGGTTTTACGTTGCTTTATTATATTTTATAATAATGATTGTTTGACAATGTCGT
NGN|EPI_ISL_19256204|2022      TTTTATGGGTTTTACGTTGCTTTATTATATTTTATAATAATGATTGTTTGACAATGTCGT
NGN|EPI_ISL_19256281|2022      TTTTATGGGTTTTACGTTGCTTTATTATATTTTATAATAATGATTGTTTGACAATGTCGT
CRN|EPI_ISL_19256298|2022      TTTTATGGGTTTTACGTTGCTTTATTATATTTTATAATAATGATTGTTTGACAATGTCGT
NGN|EPI_ISL_15665411|2020      TTTTATGGGTTTTACGTTGCTTTATTATATTTTATAATAATGATTGTTTGACAATGTCGT
NGN|EPI_ISL_15370068|2019      TTTTATGGGTTTTACGTTGCTTTATTATATTTTATAATAATGATTGTTTGACAATGTCGT
NGN|EPI_ISL_15370066|2019      TTTTATGGGTTTTACGTTGCTTTATTATATTTTATAATAATGATTGTTTGACAATGTCGT
NGN|EPI_ISL_15370082|2020      TTTTATGGGTTTTACGTTGCTTTATTATATTTTATAATAATGATTGTTTGACAATGTCGT
NGN|EPI_ISL_15370080|2019      TTTTATGGGTTTTACGTTGCTTTATTATATTTTATAATAATGATTGTTTGACAATGTCGT
NGN|EPI_ISL_15370065|2019      TTTTATGGGTTTTACGTTGCTTTATTATATTTTATAATAATGATTGTTTGACAATGTCGT
                               ************************************************************

NC_063383.1                    AGTATAGATATATTATTAGAGGAGGTATAATTATAAAAAGTTTCTGAGTACGATGTTATA
NGN|EPI_ISL_19256236|2023      AGTATAGATATATTATTAGAGGAGGTATAATTATAAAAAGTTTCTGAGTACGATGTTATA
NGN|EPI_ISL_19256294|2023      AGTATAGATATATTATTAGAGGAGGTATAATTATAAAAAGTTTCTGAGTACGATGTTATA
NGN|EPI_ISL_19256204|2022      AGTATAGATATATTATTAGAGGAGGTATAATTATAAAAAGTTTCTGAGTACGATGTTATA
NGN|EPI_ISL_19256281|2022      AGTATAGATATATTATTAGAGGAGGTATAATTATAAAAAGTTTCTGAGTACGATGTTATA
CRN|EPI_ISL_19256298|2022      AGTATAGATATATTATTAGAGGAGGTATAATTATAAAAAGTTTCTGAGTACGATGTTATA
NGN|EPI_ISL_15665411|2020      AGTATAGATATATTATTAGAGGAGGTATAATTATAAAAAGTTTCTGAGTACGATGTTATA
NGN|EPI_ISL_15370068|2019      AGTATAGATATATTATTAGAGGAGGTATAATTATAAAAAGTTTCTGAGTACGATGTTATA
NGN|EPI_ISL_15370066|2019      AGTATAGATATATTATTAGAGGAGGTATAATTATAAAAAGTTTCTGAGTACGATGTTATA
NGN|EPI_ISL_15370082|2020      AGTATAGATATATTATTAGAGGAGGTATAATTATAAAAAGTTTCTGAGTACGATGTTATA
NGN|EPI_ISL_15370080|2019      AGTATAGATATATTATTAGAGGAGGTATAATTATAAAAAGTTTCTGAGTACGATGTTATA
NGN|EPI_ISL_15370065|2019      AGTATAGATATATTATTAGAGGAGGTATAATTATAAAAAGTTTCTGAGTACGATGTTATA
                               ************************************************************

NC_063383.1                    AGAGGAGAGGACACATTAACATCATACATCAATTAACTACATTCTTATAACATTGTAATC
NGN|EPI_ISL_19256236|2023      AGAGGAGAGGACACATTAACATCATACATCAATTAACTACATTCTTATAACATTGTAATC
NGN|EPI_ISL_19256294|2023      AGAGGAGAGGACACATTAACATCATACATCAATTAACTACATTCTTATAACATTGTAATC
NGN|EPI_ISL_19256204|2022      AGAGGAGAGGACACATTAACATCATACATCAATTAACTACATTCTTATAACATTGTAATC
NGN|EPI_ISL_19256281|2022      AGAGGAGAGGACACATTAACATCATACATCAATTAACTACATTCTTATAACATTGTAATC
CRN|EPI_ISL_19256298|2022      AGAGGAGAGGACACATTAACATCATACATCAATTAACTACATTCTTATAACATTGTAATC
NGN|EPI_ISL_15665411|2020      AGAGGAGAGGACACATTAACATCATACATCAATTAACTACATTCTTATAACATTGTAATC
NGN|EPI_ISL_15370068|2019      AGAGGAGAGGACACATTAACATCATACATCAATTAACTACATTCTTATAACATTGTAATC
NGN|EPI_ISL_15370066|2019      AGAGGAGAGGACACATTAACATCATACATCAATTAACTACATTCTTATAACATTGTAATC
NGN|EPI_ISL_15370082|2020      AGAGGAGAGGACACATTAACATCATACATCAATTAACTACATTCTTATAACATTGTAATC
NGN|EPI_ISL_15370080|2019      AGAGGAGAGGACACATTAACATCATACATCAATTAACTACATTCTTATAACATTGTAATC
NGN|EPI_ISL_15370065|2019      AGAGGAGAGGACACATTAACATCATACATCAATTAACTACATTCTTATAACATTGTAATC
                               ************************************************************

NC_063383.1                    AAAAGAATTGCAATTTTGATGTATAACAACTGTCAATGGAATTGTATATTACAAATTACG
NGN|EPI_ISL_19256236|2023      AAAAGAATTGCAATTTTGATGTATAACAACTGTCAATGGAATTGTATATTACAAATTACG
NGN|EPI_ISL_19256294|2023      AAAAGAATTGCAATTTTGATGTATAACAACTGTCAATGGAATTGTATATTACAAATTACG
NGN|EPI_ISL_19256204|2022      AAAAGAATTGCAATTTTGATGTATAACAACTGTCAATGGAATTGTATATTACAAATTACG
NGN|EPI_ISL_19256281|2022      AAAAGAATTGCAATTTTGATGTATAACAACTGTCAATGGAATTGTATATTACAAATTACG
CRN|EPI_ISL_19256298|2022      AAAAGAATTGCAATTTTGATGTATAACAACTGTCAATGGAATTGTATATTACAAATTACG
NGN|EPI_ISL_15665411|2020      AAAAGAATTGCAATTTTGATGTATAACAACTGTCAATGGAATTGTATATTACAAATTACG
NGN|EPI_ISL_15370068|2019      AAAAGAATTGCAATTTTGATGTATAACAACTGTCAATGGAATTGTATATTACAAATTACG
NGN|EPI_ISL_15370066|2019      AAAAGAATTGCAATTTTGATGTATAACAACTGTCAATGGAATTGTATATTACAAATTACG
NGN|EPI_ISL_15370082|2020      AAAAGAATTGCAATTTTGATGTATAACAACTGTCAATGGAATTGTATATTACAAATTACG
NGN|EPI_ISL_15370080|2019      AAAAGAATTGCAATTTTGATGTATAACAACTGTCAATGGAATTGTATATTACAAATTACG
NGN|EPI_ISL_15370065|2019      AAAAGAATTGCAATTTTGATGTATAACAACTGTCAATGGAATTGTATATTACAAATTACG
                               ************************************************************

NC_063383.1                    GTATGTTGTAACAACAAATACCGATCGGTAATTGTCTCTGCCGCTGTAATAGAATTAATT
NGN|EPI_ISL_19256236|2023      GTATGTTGTAACAACAAATACCGATCGGTAATTGTCTCTGCCGCTGTAATAGAATTAATT
NGN|EPI_ISL_19256294|2023      GTATGTTGTAACAACAAATACCGATCGGTAATTGTCTCTGCCGCTGTAATAGAATTAATT
NGN|EPI_ISL_19256204|2022      GTATGTTGTAACAACAAATACCGATCGGTAATTGTCTCTGCCGCTGTAATAGAATTAATT
NGN|EPI_ISL_19256281|2022      GTATGTTGTAACAACAAATACCGATCGGTAATTGTCTCTGCCGCTGTAATAGAATTAATT
CRN|EPI_ISL_19256298|2022      GTATGTTGTAACAACAAATACCGATCGGTAATTGTCTCTGCCGCTGTAATAGAATTAATT
NGN|EPI_ISL_15665411|2020      GTATGTTGTAACAACAAATACCGATCGGTAATTGTCTCTGCCGCTGTAATAGAATTAATT
NGN|EPI_ISL_15370068|2019      GTATGTTGTAACAACAAATACCGATCGGTAATTGTCTCTGCCGCTGTAATAGAATTAATT
NGN|EPI_ISL_15370066|2019      GTATGTTGTAACAACAAATACCGATCGGTAATTGTCTCTGCCGCTGTAATAGAATTAATT
NGN|EPI_ISL_15370082|2020      GTATGTTGTAACAACAAATACCGATCGGTAATTGTCTCTGCCGCTGTAATAGAATTAATT
NGN|EPI_ISL_15370080|2019      GTATGTTGTAACAACAAATACCGATCGGTAATTGTCTCTGCCGCTGTAATAGAATTAATT
NGN|EPI_ISL_15370065|2019      GTATGTTGTAACAACAAATACCGATCGGTAATTGTCTCTGCCGCTGTAATAGAATTAATT
                               ************************************************************

NC_063383.1                    ATATATCTATTACACCGGCCTTGTATCATAATAAAGTTGTGGTAGTATGATCTCCATATT
NGN|EPI_ISL_19256236|2023      ATATATCTATTACACCGGCCTTGTATCATAATAAAGTTGTGGTAGTATGATCTCCATATT
NGN|EPI_ISL_19256294|2023      ATATATCTATTACACCGGCCTTGTATCATAATAAAGTTGTGGTAGTATGATCTCCATATT
NGN|EPI_ISL_19256204|2022      ATATATCTATTACACCGGCCTTGTATCATAATAAAGTTGTGGTAGTATGATCTCCATATT
NGN|EPI_ISL_19256281|2022      ATATATCTATTACACCGGCCTTGTATCATAATAAAGTTGTGGTAGTATGATCTCCATATT
CRN|EPI_ISL_19256298|2022      ATATATCTATTACACCGGCCTTGTATCATAATAAAGTTGTGGTAGTATGATCTCCATATT
NGN|EPI_ISL_15665411|2020      ATATATCTATTACACCGGCCTTGTATCATAATAAAGTTGTGGTAGTATGATCTCCATATT
NGN|EPI_ISL_15370068|2019      ATATATCTATTACACCGGCCTTGTATCATAATAAAGTTGTGGTAGTATGATCTCCATATT
NGN|EPI_ISL_15370066|2019      ATATATCTATTACACCGGCCTTGTATCATAATAAAGTTGTGGTAGTATGATCTCCATATT
NGN|EPI_ISL_15370082|2020      ATATATCTATTACACCGGCCTTGTATCATAATAAAGTTGTGGTAGTATGATCTCCATATT
NGN|EPI_ISL_15370080|2019      ATATATCTATTACACCGGCCTTGTATCATAATAAAGTTGTGGTAGTATGATCTCCATATT
NGN|EPI_ISL_15370065|2019      ATATATCTATTACACCGGCCTTGTATCATAATAAAGTTGTGGTAGTATGATCTCCATATT
                               ************************************************************

NC_063383.1                    TATAATTTAGTACTTTGTATTTAGTTTTTTTGGAATCATAAAAAAAGTTTTACTAATTTA
NGN|EPI_ISL_19256236|2023      TATAATTTAGTACTTTGTATTTAGTTTTTTTGGAATCATAAAAAAAGTTTTACTAATTTA
NGN|EPI_ISL_19256294|2023      TATAATTTAGTACTTTGTATTTAGTTTTTTTGGAATCATAAAAAAAGTTTTACTAATTTA
NGN|EPI_ISL_19256204|2022      TATAATTTAGTACTTTGTATTTAGTTTTTTTGGAATCATAAAAAAAGTTTTACTAATTTA
NGN|EPI_ISL_19256281|2022      TATAATTTAGTACTTTGTATTTAGTTTTTTTGGAATCATAAAAAAAGTTTTACTAATTTA
CRN|EPI_ISL_19256298|2022      TATAATTTAGTACTTTGTATTTAGTTTTTTTGGAATCATAAAAAAAGTTTTACTAATTTA
NGN|EPI_ISL_15665411|2020      TATAATTTAGTACTTTGTATTTAGTTTTTTTGGAATCATAAAAAAAGTTTTACTAATTTA
NGN|EPI_ISL_15370068|2019      TATAATTTAGTACTTTGTATTTAGTTTTTTTGGAATCATAAAAAAAGTTTTACTAATTTA
NGN|EPI_ISL_15370066|2019      TATAATTTAGTACTTTGTATTTAGTTTTTTTGGAATCATAAAAAAAGTTTTACTAATTTA
NGN|EPI_ISL_15370082|2020      TATAATTTAGTACTTTGTATTTAGTTTTTTTGGAATCATAAAAAAAGTTTTACTAATTTA
NGN|EPI_ISL_15370080|2019      TATAATTTAGTACTTTGTATTTAGTTTTTTTGGAATCATAAAAAAAGTTTTACTAATTTA
NGN|EPI_ISL_15370065|2019      TATAATTTAGTACTTTGTATTTAGTTTTTTTGGAATCATAAAAAAAGTTTTACTAATTTA
                               ************************************************************

NC_063383.1                    AAATTTAAAAAGTATTTACATTTTTCACTGTTTAGTCGCGGATATGGAATTCGATCCTGT
NGN|EPI_ISL_19256236|2023      AAATTTAAAAAGTATTTACATTTTTCACTGTTTAGTCGCGGATATGGAATTCGATCCTGT
NGN|EPI_ISL_19256294|2023      AAATTTAAAAAGTATTTACATTTTTCACTGTTTAGTCGCGGATATGGAATTCGATCCTGT
NGN|EPI_ISL_19256204|2022      AAATTTAAAAAGTATTTACATTTTTCACTGTTTAGTCGCGGATATGGAATTCGATCCTGT
NGN|EPI_ISL_19256281|2022      AAATTTAAAAAGTATTTACATTTTTCACTGTTTAGTCGCGGATATGGAATTCGATCCTGT
CRN|EPI_ISL_19256298|2022      AAATTTAAAAAGTATTTACATTTTTCACTGTTTAGTCGCGGATATGGAATTCGATCCTGT
NGN|EPI_ISL_15665411|2020      AAATTTAAAAAGTATTTACATTTTTCACTGTTTAGTCGCGGATATGGAATTCGATCCTGT
NGN|EPI_ISL_15370068|2019      AAATTTAAAAAGTATTTACATTTTTCACTGTTTAGTCGCGGATATGGAATTCGATCCTGT
NGN|EPI_ISL_15370066|2019      AAATTTAAAAAGTATTTACATTTTTCACTGTTTAGTCGCGGATATGGAATTCGATCCTGT
NGN|EPI_ISL_15370082|2020      AAATTTAAAAAGTATTTACATTTTTCACTGTTTAGTCGCGGATATGGAATTCGATCCTGT
NGN|EPI_ISL_15370080|2019      AAATTTAAAAAGTATTTACATTTTTCACTGTTTAGTCGCGGATATGGAATTCGATCCTGT
NGN|EPI_ISL_15370065|2019      AAATTTAAAAAGTATTTACATTTTTCACTGTTTAGTCGCGGATATGGAATTCGATCCTGT
                               ************************************************************

NC_063383.1                    CAAAATCAATACATCATCTATAGATCATGTAACAATATTACAATACATAGATGAACCAAA
NGN|EPI_ISL_19256236|2023      CAAAATCAATACATCATCTATAGATCATGTAACAATATTACAATACATAGATGAACCAAA
NGN|EPI_ISL_19256294|2023      CAAAATCAATACATCATCTATAGATCATGTAACAATATTACAATACATAGATGAACCAAA
NGN|EPI_ISL_19256204|2022      CAAAATCAATACATCATCTATAGATCATGTAACAATATTACAATACATAGATGAACCAAA
NGN|EPI_ISL_19256281|2022      CAAAATCAATACATCATCTATAGATCATGTAACAATATTACAATACATAGATGAACCAAA
CRN|EPI_ISL_19256298|2022      CAAAATCAATACATCATCTATAGATCATGTAACAATATTACAATACATAGATGAACCAAA
NGN|EPI_ISL_15665411|2020      CAAAATCAATACATCATCTATAGATCATGTAACAATATTACAATACATAGATGAACCAAA
NGN|EPI_ISL_15370068|2019      CAAAATCAATACATCATCTATAGATCATGTAACAATATTACAATACATAGATGAACCAAA
NGN|EPI_ISL_15370066|2019      CAAAATCAATACATCATCTATAGATCATGTAACAATATTACAATACATAGATGAACCAAA
NGN|EPI_ISL_15370082|2020      CAAAATCAATACATCATCTATAGATCATGTAACAATATTACAATACATAGATGAACCAAA
NGN|EPI_ISL_15370080|2019      CAAAATCAATACATCATCTATAGATCATGTAACAATATTACAATACATAGATGAACCAAA
NGN|EPI_ISL_15370065|2019      CAAAATCAATACATCATCTATAGATCATGTAACAATATTACAATACATAGATGAACCAAA
                               ************************************************************

NC_063383.1                    TGATATAAGACTAACAGTATGCATTATCCGAAATGTTAATAACATTACATATTATATCAA
NGN|EPI_ISL_19256236|2023      TGATATAAGACTAACAGTATGCATTATCCGAAATGTTAATAACATTACATATTATATCAA
NGN|EPI_ISL_19256294|2023      TGATATAAGACTAACAGTATGCATTATCCGAAATGTTAATAACATTACATATTATATCAA
NGN|EPI_ISL_19256204|2022      TGATATAAGACTAACAGTATGCATTATCCGAAATGTTAATAACATTACATATTATATCAA
NGN|EPI_ISL_19256281|2022      TGATATAAGACTAACAGTATGCATTATCCGAAATGTTAATAACATTACATATTATATCAA
CRN|EPI_ISL_19256298|2022      TGATATAAGACTAACAGTATGCATTATCCGAAATGTTAATAACATTACATATTATATCAA
NGN|EPI_ISL_15665411|2020      TGATATAAGACTAACAGTATGCATTATCCGAAATGTTAATAACATTACATATTATATCAA
NGN|EPI_ISL_15370068|2019      TGATATAAGACTAACAGTATGCATTATCCGAAATGTTAATAACATTACATATTATATCAA
NGN|EPI_ISL_15370066|2019      TGATATAAGACTAACAGTATGCATTATCCGAAATGTTAATAACATTACATATTATATCAA
NGN|EPI_ISL_15370082|2020      TGATATAAGACTAACAGTATGCATTATCCGAAATGTTAATAACATTACATATTATATCAA
NGN|EPI_ISL_15370080|2019      TGATATAAGACTAACAGTATGCATTATCCGAAATGTTAATAACATTACATATTATATCAA
NGN|EPI_ISL_15370065|2019      TGATATAAGACTAACAGTATGCATTATCCGAAATGTTAATAACATTACATATTATATCAA
                               ************************************************************

NC_063383.1                    TATCACAAAAATAAATCCACATTTGGCTAATCGATTTCGGGCTTGGAAAAAACGTATCGC
NGN|EPI_ISL_19256236|2023      TATCACAAAAATAAATCCACATTTGGCTAATCGATTTCGGGCTTGGAAAAAACGTATCGC
NGN|EPI_ISL_19256294|2023      TATCACAAAAATAAATCCACATTTGGCTAATCGATTTCGGGCTTGGAAAAAACGTATCGC
NGN|EPI_ISL_19256204|2022      TATCACAAAAATAAATCCACATTTGGCTAATCGATTTCGGGCTTGGAAAAAACGTATCGC
NGN|EPI_ISL_19256281|2022      TATCACAAAAATAAATCCACATTTGGCTAATCGATTTCGGGCTTGGAAAAAACGTATCGC
CRN|EPI_ISL_19256298|2022      TATCACAAAAATAAATCCACATTTGGCTAATCGATTTCGGGCTTGGAAAAAACGTATCGC
NGN|EPI_ISL_15665411|2020      TATCACAAAAATAAATCCACATTTGGCTAATCGATTTCGGGCTTGGAAAAAACATATCGC
NGN|EPI_ISL_15370068|2019      TATCACAAAAATAAATCCACATTTGGCTAATCGATTTCGGGCTTGGAAAAAACGTATCGC
NGN|EPI_ISL_15370066|2019      TATCACAAAAATAAATCCACATTTGGCTAATCGATTTCGGGCTTGGAAAAAACGTATCGC
NGN|EPI_ISL_15370082|2020      TATCACAAAAATAAATCCACATTTGGCTAATCGATTTCGGGCTTGGAAAAAACGTATCGC
NGN|EPI_ISL_15370080|2019      TATCACAAAAATAAATCCACATTTGGCTAATCGATTTCGGGCTTGGAAAAAACGTATCGC
NGN|EPI_ISL_15370065|2019      TATCACAAAAATAAATCCACATTTGGCTAATCGATTTCGGGCTTGGAAAAAACGTATCGC
                               *****************************************************.******

NC_063383.1                    CGGAAGGGACTATATGACTAACTTATCTAGAGATACAGGAATACAACAATCAAAACTTAC
NGN|EPI_ISL_19256236|2023      CGGAAGGGACTATATGACTAACTTATCTAGAGATACAGGAATACAACAATCAAAACTTAC
NGN|EPI_ISL_19256294|2023      CGGAAGGGACTATATGACTAACTTATCTAGAGATACAGGAATACAACAATCAAAACTTAC
NGN|EPI_ISL_19256204|2022      CGGAAGGGACTATATGACTAACTTATCTAGAGATACAGGAATACAACAATCAAAACTTAC
NGN|EPI_ISL_19256281|2022      CGGAAGGGACTATATGACTAACTTATCTAGAGATACAGGAATACAACAATCAAAACTTAC
CRN|EPI_ISL_19256298|2022      CGGAAGGGACTATATGACTAACTTATCTAGAGATACAGGAATACAACAATCAAAACTTAC
NGN|EPI_ISL_15665411|2020      CGGAAGGGACTATATGACTAACTTATCTAGAGATACAGGAATACAACAATCAAAACTTAC
NGN|EPI_ISL_15370068|2019      CGGAAGGGACTATATGACTAACTTATCTAGAGATACAGGAATACAACAATCAAAACTTAC
NGN|EPI_ISL_15370066|2019      CGGAAGGGACTATATGACTAACTTATCTAGAGATACAGGAATACAACAATCAAAACTTAC
NGN|EPI_ISL_15370082|2020      CGGAAGGGACTATATGACTAACTTATCTAGAGATACAGGAATACAACAATCAAAACTTAC
NGN|EPI_ISL_15370080|2019      CGGAAGGGACTATATGACTAACTTATCTAGAGATACAGGAATACAACAATCAAAACTTAC
NGN|EPI_ISL_15370065|2019      CGGAAGGGACTATATGACTAACTTATCTAGAGATACAGGAATACAACAATCAAAACTTAC
                               ************************************************************

NC_063383.1                    TGAAACTATACGTAACTGTCAAAAAAATAAAAACATATATGGTCTATATATACACTACAA
NGN|EPI_ISL_19256236|2023      TGAAACTATACGTAACTGTCAAAAAAATAAAAACATATATGGTCTATATATACACTACAA
NGN|EPI_ISL_19256294|2023      TGAAACTATACGTAACTGTCAAAAAAATAAAAACATATATGGTCTATATATACACTACAA
NGN|EPI_ISL_19256204|2022      TGAAACTATACGTAACTGTCAAAAAAATAAAAACATATATGGTCTATATATACACTACAA
NGN|EPI_ISL_19256281|2022      TGAAACTATACGTAACTGTCAAAAAAATAAAAACATATATGGTCTATATATACACTACAA
CRN|EPI_ISL_19256298|2022      TGAAACTATACGTAACTGTCAAAAAAATAAAAACATATATGGTCTATATATACACTACAA
NGN|EPI_ISL_15665411|2020      TGAAACTATACGTAACTGTCAAAAAAATAAAAACATATATGGTCTATATATACACTACAA
NGN|EPI_ISL_15370068|2019      TGAAACTATACGTAACTGTCAAAAAAATAAAAACATATATGGTCTATATATACACTACAA
NGN|EPI_ISL_15370066|2019      TGAAACTATACGTAACTGTCAAAAAAATAAAAACATATATGGTCTATATATACACTACAA
NGN|EPI_ISL_15370082|2020      TGAAACTATACGTAACTGTCAAAAAAATAAAAACATATATGGTCTATATATACACTACAA
NGN|EPI_ISL_15370080|2019      TGAAACTATACGTAACTGTCAAAAAAATAAAAACATATATGGTCTATATATACACTACAA
NGN|EPI_ISL_15370065|2019      TGAAACTATACGTAACTGTCAAAAAAATAAAAACATATATGGTCTATATATACACTACAA
                               ************************************************************

NC_063383.1                    TTTAGTTATTAATGTGGTTATTGATTGGATAACCGATGTGATTGTTCAATCAATATTAAG
NGN|EPI_ISL_19256236|2023      TTTAGTTATTAATGTGGTTATTGATTGGATAACCGATGTGATTGTTCAATCAATATTAAG
NGN|EPI_ISL_19256294|2023      TTTAGTTATTAATGTGGTTATTGATTGGATAACCGATGTGATTGTTCAATCAATATTAAG
NGN|EPI_ISL_19256204|2022      TTTAGTTATTAATGTGGTTATTGATTGGATAACCGATGTGATTGTTCAATCAATATTAAG
NGN|EPI_ISL_19256281|2022      TTTAGTTATTAATGTGGTTATTGATTGGATAACCGATGTGATTGTTCAATCAATATTAAG
CRN|EPI_ISL_19256298|2022      TTTAGTTATTAATGTGGTTATTGATTGGATAACCGATGTGATTGTTCAATCAATATTAAG
NGN|EPI_ISL_15665411|2020      TTTAGTTATTAATGTGGTTATTGATTGGATAACCGATGTGATTGTTCAATCAATATTAAG
NGN|EPI_ISL_15370068|2019      TTTAGTTATTAATGTGGTTATTGATTGGATAACCGATGTGATTGTTCAATCAATATTAAG
NGN|EPI_ISL_15370066|2019      TTTAGTTATTAATGTGGTTATTGATTGGATAACCGATGTGATTGTTCAATCAATATTAAG
NGN|EPI_ISL_15370082|2020      TTTAGTTATTAATGTGGTTATTGATTGGATAACCGATGTGATTGTTCAATCAATATTAAG
NGN|EPI_ISL_15370080|2019      TTTAGTTATTAATGTGGTTATTGATTGGATAACCGATGTGATTGTTCAATCAATATTAAG
NGN|EPI_ISL_15370065|2019      TTTAGTTATTAATGTGGTTATTGATTGGATAACCGATGTGATTGTTCAATCAATATTAAG
                               ************************************************************

NC_063383.1                    AGGGTTGGTAAATTGGTACATAGCTAATAATACATATACTCCAAATACACCCAATAATAC
NGN|EPI_ISL_19256236|2023      AGGGTTGGTAAATTGGTACATAGCTAATAATACATATACTCCAAATACACCCAATAATAC
NGN|EPI_ISL_19256294|2023      AGGGTTGGTAAATTGGTACATAGCTAATAATACATATACTCCAAATACACCCAATAATAC
NGN|EPI_ISL_19256204|2022      AGGGTTGGTAAATTGGTACATAGCTAATAATACATATACTCCAAATACACCCAATAATAC
NGN|EPI_ISL_19256281|2022      AGGGTTGGTAAATTGGTACATAGCTAATAATACATATACTCCAAATACACCCAATAATAC
CRN|EPI_ISL_19256298|2022      AGGGTTGGTAAATTGGTACATAGCTAATAATACATATACTCCAAATACACCCAATAATAC
NGN|EPI_ISL_15665411|2020      AGGGTTGGTAAATTGGTACATAGCTAATAATACATATACTCCAAATACACCCAATAATAC
NGN|EPI_ISL_15370068|2019      AGGGTTGGTAAATTGGTACATAGCTAATAATACATATACTCCAAATACACCCAATAATAC
NGN|EPI_ISL_15370066|2019      AGGGTTGGTAAATTGGTACATAGCTAATAATACATATACTCCAAATACACCCAATAATAC
NGN|EPI_ISL_15370082|2020      AGGGTTGGTAAATTGGTACATAGCTAATAATACATATACTCCAAATACACCCAATAATAC
NGN|EPI_ISL_15370080|2019      AGGGTTGGTAAATTGGTACATAGCTAATAATACATATACTCCAAATACACCCAATAATAC
NGN|EPI_ISL_15370065|2019      AGGGTTGGTAAATTGGTACATAGCTAATAATACATATACTCCAAATACACCCAATAATAC
                               ************************************************************

NC_063383.1                    TACAACCATTTCTGAGTTGGATATCATCAAAATACTGGATAAATACGAGGACATGTATAG
NGN|EPI_ISL_19256236|2023      TACAACCATTTCTGAGTTGGATATCATCAAAATACTGGATAAATACGAGGACATGTATAG
NGN|EPI_ISL_19256294|2023      TACAACCATTTCTGAGTTGGATATCATCAAAATACTGGATAAATACGAGGACATGTATAG
NGN|EPI_ISL_19256204|2022      TACAACCATTTCTGAGTTGGATATCATCAAAATACTGGATAAATACGAGGACATGTATAG
NGN|EPI_ISL_19256281|2022      TACAACCATTTCTGAGTTGGATATCATCAAAATACTGGATAAATACGAGGACATGTATAG
CRN|EPI_ISL_19256298|2022      TACAACCATTTCTGAGTTGGATATCATCAAAATACTGGATAAATACGAGGACATGTATAG
NGN|EPI_ISL_15665411|2020      TACAACCATTTCTGAGTTGGATATCATCAAAATACTGGATAAATACGAGGACATGTATAG
NGN|EPI_ISL_15370068|2019      TACAACCATTTCTGAGTTGGATATCATCAAAATACTGGATAAATACGAGGACATGTATAG
NGN|EPI_ISL_15370066|2019      TACAACCATTTCTGAGTTGGATATCATCAAAATACTGGATAAATACGAGGACATGTATAG
NGN|EPI_ISL_15370082|2020      TACAACCATTTCTGAGTTGGATATCATCAAAATACTGGATAAATACGAGGACATGTATAG
NGN|EPI_ISL_15370080|2019      TACAACCATTTCTGAGTTGGATATCATCAAAATACTGGATAAATACGAGGACATGTATAG
NGN|EPI_ISL_15370065|2019      TACAACCATTTCTGAGTTGGATATCATCAAAATACTGGATAAATACGAGGACATGTATAG
                               ************************************************************

NC_063383.1                    AGTAAGTAAAGAAAAAGAATGTGGAATTTGCTATGAAGTTGTTTACTCAAAACGATTAGA
NGN|EPI_ISL_19256236|2023      AGTAAGTAAAGAAAAAGAATGTGGAATTTGCTATGAAGTTGTTTACTCAAAACGATTAGA
NGN|EPI_ISL_19256294|2023      AGTAAGTAAAGAAAAAGAATGTGGAATTTGCTATGAAGTTGTTTACTCAAAACGATTAGA
NGN|EPI_ISL_19256204|2022      AGTAAGTAAAGAAAAAGAATGTGGAATTTGCTATGAAGTTGTTTACTCAAAACGATTAGA
NGN|EPI_ISL_19256281|2022      AGTAAGTAAAGAAAAAGAATGTGGAATTTGCTATGAAGTTGTTTACTCAAAACGATTAGA
CRN|EPI_ISL_19256298|2022      AGTAAGTAAAGAAAAAGAATGTGGAATTTGCTATGAAGTTGTTTACTCAAAACGATTAGA
NGN|EPI_ISL_15665411|2020      AGTAAGTAAAGAAAAAGAATGTGGAATTTGCTATGAAGTTGTTTACTCAAAACGATTAGA
NGN|EPI_ISL_15370068|2019      AGTAAGTAAAGAAAAAGAATGTGGAATTTGCTATGAAGTTGTTTACTCAAAACGATTAGA
NGN|EPI_ISL_15370066|2019      AGTAAGTAAAGAAAAAGAATGTGGAATTTGCTATGAAGTTGTTTACTCAAAACGATTAGA
NGN|EPI_ISL_15370082|2020      AGTAAGTAAAGAAAAAGAATGTGGAATTTGCTATGAAGTTGTTTACTCAAAACGATTAGA
NGN|EPI_ISL_15370080|2019      AGTAAGTAAAGAAAAAGAATGTGGAATTTGCTATGAAGTTGTTTACTCAAAACGATTAGA
NGN|EPI_ISL_15370065|2019      AGTAAGTAAAGAAAAAGAATGTGGAATTTGCTATGAAGTTGTTTACTCAAAACGATTAGA
                               ************************************************************

NC_063383.1                    AAACGATAGATACTTTGGTTTATTGGATTCGTGTAATCATATATTTTGCATAACATGTAT
NGN|EPI_ISL_19256236|2023      AAACGATAGATACTTTGGTTTATTGGATTCGTGTAATCATATATTTTGCATAACATGTAT
NGN|EPI_ISL_19256294|2023      AAACGATAGATACTTTGGTTTATTGGATTCGTGTAATCATATATTTTGCATAACATGTAT
NGN|EPI_ISL_19256204|2022      AAACGATAGATACTTTGGTTTATTGGATTCGTGTAATCATATATTTTGCATAACATGTAT
NGN|EPI_ISL_19256281|2022      AAACGATAGATACTTTGGTTTATTGGATTCGTGTAATCATATATTTTGCATAACATGTAT
CRN|EPI_ISL_19256298|2022      AAACGATAGATACTTTGGTTTATTGGATTCGTGTAATCATATATTTTGCATAACATGTAT
NGN|EPI_ISL_15665411|2020      AAACGATAGATACTTTGGTTTATTGGATTCGTGTAATCATATATTTTGCATAACATGTAT
NGN|EPI_ISL_15370068|2019      AAACGATAGATACTTTGGTTTATTGGATTCGTGTAATCATATATTTTGCATAACATGTAT
NGN|EPI_ISL_15370066|2019      AAACGATAGATACTTTGGTTTATTGGATTCGTGTAATCATATATTTTGCATAACATGTAT
NGN|EPI_ISL_15370082|2020      AAACGATAGATACTTTGGTTTATTGGATTCGTGTAATCATATATTTTGCATAACATGTAT
NGN|EPI_ISL_15370080|2019      AAACGATAGATACTTTGGTTTATTGGATTCGTGTAATCATATATTTTGCATAACATGTAT
NGN|EPI_ISL_15370065|2019      AAACGATAGATACTTTGGTTTATTGGATTCGTGTAATCATATATTTTGCATAACATGTAT
                               ************************************************************

NC_063383.1                    CAATATATGGCATAGAACACGAAGAGAAACCGGTGCGTCAGATAATTGTCCTATATGCCG
NGN|EPI_ISL_19256236|2023      CAATATATGGCATAGAACACGAAGAGAAACCGGTGCGTCAGATAATTGTCCTATATGCCG
NGN|EPI_ISL_19256294|2023      CAATATATGGCATAGAACACGAAGAGAAACCGGTGCGTCAGATAATTGTCCTATATGCCG
NGN|EPI_ISL_19256204|2022      CAATATATGGCATAGAACACGAAGAGAAACCGGTGCGTCAGATAATTGTCCTATATGCCG
NGN|EPI_ISL_19256281|2022      CAATATATGGCATAGAACACGAAGAGAAACCGGTGCGTCAGATAATTGTCCTATATGCCG
CRN|EPI_ISL_19256298|2022      CAATATATGGCATAGAACACGAAGAGAAACCGGTGCGTCAGATAATTGTCCTATATGCCG
NGN|EPI_ISL_15665411|2020      CAATATATGGCATAGAACACGAAGAGAAACCGGTGCGTCAGATAATTGTCCTATATGCCG
NGN|EPI_ISL_15370068|2019      CAATATATGGCATAGAACACGAAGAGAAACCGGTGCGTCAGATAATTGTCCTATATGCCG
NGN|EPI_ISL_15370066|2019      CAATATATGGCATAGAACACGAAGAGAAACCGGTGCGTCAGATAATTGTCCTATATGCCG
NGN|EPI_ISL_15370082|2020      CAATATATGGCATAGAACACGAAGAGAAACCGGTGCGTCAGATAATTGTCCTATATGCCG
NGN|EPI_ISL_15370080|2019      CAATATATGGCATAGAACACGAAGAGAAACCGGTGCGTCAGATAATTGTCCTATATGCCG
NGN|EPI_ISL_15370065|2019      CAATATATGGCATAGAACACGAAGAGAAACCGGTGCGTCAGATAATTGTCCTATATGCCG
                               ************************************************************

NC_063383.1                    TACACGTTTTAAAAAAATAACAATGAGCAAGTTCTATAAGCTAGTTAACTAATAAATAAA
NGN|EPI_ISL_19256236|2023      TACACGTTTTAAAAAAATAACAATGAGCAAGTTCTATAAGCTAGTTAACTAATAAATAAA
NGN|EPI_ISL_19256294|2023      TACACGTTTTAAAAAAATAACAATGAGCAAGTTCTATAAGCTAGTTAACTAATAAATAAA
NGN|EPI_ISL_19256204|2022      TACACGTTTTAAAAAAATAACAATGAGCAAGTTCTATAAGCTAGTTAACTAATAAATAAA
NGN|EPI_ISL_19256281|2022      TACACGTTTTAAAAAAATAACAATGAGCAAGTTCTATAAGCTAGTTAACTAATAAATAAA
CRN|EPI_ISL_19256298|2022      TACACGTTTTAAAAAAATAACAATGAGCAAGTTCTATAAGCTAGTTAACTAATAAATAAA
NGN|EPI_ISL_15665411|2020      TACACGTTTTAAAAAAATAACAATGAGCAAGTTCTATAAGCTAGTTAACTAATAAATAAA
NGN|EPI_ISL_15370068|2019      TACACGTTTTAAAAAAATAACAATGAGCAAGTTCTATAAGCTAGTTAACTAATAAATAAA
NGN|EPI_ISL_15370066|2019      TACACGTTTTAAAAAAATAACAATGAGCAAGTTCTATAAGCTAGTTAACTAATAAATAAA
NGN|EPI_ISL_15370082|2020      TACACGTTTTAAAAAAATAACAATGAGCAAGTTCTATAAGCTAGTTAACTAATAAATAAA
NGN|EPI_ISL_15370080|2019      TACACGTTTTAAAAAAATAACAATGAGCAAGTTCTATAAGCTAGTTAACTAATAAATAAA
NGN|EPI_ISL_15370065|2019      TACACGTTTTAAAAAAATAACAATGAGCAAGTTCTATAAGCTAGTTAACTAATAAATAAA
                               ************************************************************

NC_063383.1                    AAGTTTAATTATCGACGATATATGTCGTTATTTTTCTCTCATATGAAAGATTAATTTGAT
NGN|EPI_ISL_19256236|2023      AAGTTTAATTATCGACGATATATGTCGTTATTTTTCTCTCATATGAAAGATTAATTTGAT
NGN|EPI_ISL_19256294|2023      AAGTTTAATTATCGACGATATATGTCGTTATTTTTCTCTCATATGAAAGATTAATTTGAT
NGN|EPI_ISL_19256204|2022      AAGTTTAATTATCGACGATATATGTCGTTATTTTTCTCTCATATGAAAGATTAATTTGAT
NGN|EPI_ISL_19256281|2022      AAGTTTAATTATCGACGATATATGTCGTTATTTTTCTCTCATATGAAAGATTAATTTGAT
CRN|EPI_ISL_19256298|2022      AAGTTTAATTATCGACGATATATGTCGTTATTTTTCTCTCATATGAAAGATTAATTTGAT
NGN|EPI_ISL_15665411|2020      AAGTTTAATTATCGACGATATATGTCGTTATTTTTCTCTCATATGAAAGATTAATTTGAT
NGN|EPI_ISL_15370068|2019      AAGTTTAATTATCGACGATATATGTCGTTATTTTTCTCTCATATGAAAGATTAATTTGAT
NGN|EPI_ISL_15370066|2019      AAGTTTAATTATCGACGATATATGTCGTTATTTTTCTCTCATATGAAAGATTAATTTGAT
NGN|EPI_ISL_15370082|2020      AAGTTTAATTATCGACGATATATGTCGTTATTTTTCTCTCATATGAAAGATTAATTTGAT
NGN|EPI_ISL_15370080|2019      AAGTTTAATTATCGACGATATATGTCGTTATTTTTCTCTCATATGAAAGATTAATTTGAT
NGN|EPI_ISL_15370065|2019      AAGTTTAATTATCGACGATATATGTCGTTATTTTTCTCTCATATGAAAGATTAATTTGAT
                               ************************************************************

NC_063383.1                    TCTAATATAATCTTCAGTATTGGATGAATCTCAATTCAAATTAATTCCATTAGATTAGAT
NGN|EPI_ISL_19256236|2023      TCTAATATAATCTTCAGTATTGGATGAATCTCAATTCAAATTAATTCCATTAGATTAGAT
NGN|EPI_ISL_19256294|2023      TCTAATATAATCTTCAGTATTGGATGAATCTCAATTCAAATTAATTCCATTAGATTAGAT
NGN|EPI_ISL_19256204|2022      TCTAATATAATCTTCAGTATTGGATGAATCTCAATTCAAATTAATTCCATTAGATTAGAT
NGN|EPI_ISL_19256281|2022      TCTAATATAATCTTCAGTATTGGATGAATCTCAATTCAAATTAATTCCATTAGATTAGAT
CRN|EPI_ISL_19256298|2022      TCTAATATAATCTTCAGTATTGGATGAATCTCAATTCAAATTAATTCCATTAGATTAGAT
NGN|EPI_ISL_15665411|2020      TCTAATATAATCTTCAGTATTGGATGAATCTCAATTCAAATTAATTCCATTAGATTAGAT
NGN|EPI_ISL_15370068|2019      TCTAATATAATCTTCAGTATTGGATGAATCTCAATTCAAATTAATTCCATTAGATTAGAT
NGN|EPI_ISL_15370066|2019      TCTAATATAATCTTCAGTATTGGATGAATCTCAATTCAAATTAATTCCATTAGATTAGAT
NGN|EPI_ISL_15370082|2020      TCTAATATAATCTTCAGTATTGGATGAATCTCAATTCAAATTAATTCCATTAGATTAGAT
NGN|EPI_ISL_15370080|2019      TCTAATATAATCTTCAGTATTGGATGAATCTCAATTCAAATTAATTCCATTAGATTAGAT
NGN|EPI_ISL_15370065|2019      TCTAATATAATCTTCAGTATTGGATGAATCTCAATTCAAATTAATTCCATTAGATTAGAT
                               ************************************************************

NC_063383.1                    TAGATTAGATCATAAATAAAAATAGTAGCACGCACTACTTCAGCCAAATATTCTTTTTTG
NGN|EPI_ISL_19256236|2023      TAGATTAGATCATAAATAAAAATAGTAGCACGCACTACTTCAGCCAAATATTCTTTTTTG
NGN|EPI_ISL_19256294|2023      TAGATTAGATCATAAATAAAAATAGTAGCACGCACTACTTCAGCCAAATATTCTTTTTTG
NGN|EPI_ISL_19256204|2022      TAGATTAGATCATAAATAAAAATAGTAGCACGCACTACTTCAGCCAAATATTCTTTTTTG
NGN|EPI_ISL_19256281|2022      TAGATTAGATCATAAATAAAAATAGTAGCACGCACTACTTCAGCCAAATATTCTTTTTTG
CRN|EPI_ISL_19256298|2022      TAGATTAGATCATAAATAAAAATAGTAGCACGCACTACTTCAGCCAAATATTCTTTTTTG
NGN|EPI_ISL_15665411|2020      TAGATTAGATCATAAATAAAAATAGTAGCACGCACTACTTCAGCCAAATATTCTTTTTTG
NGN|EPI_ISL_15370068|2019      TAGATTAGATCATAAATAAAAATAGTAGCACGCACTACTTCAGCCAAATATTCTTTTTTG
NGN|EPI_ISL_15370066|2019      TAGATTAGATCATAAATAAAAATAGTAGCACGCACTACTTCAGCCAAATATTCTTTTTTG
NGN|EPI_ISL_15370082|2020      TAGATTAGATCATAAATAAAAATAGTAGCACGCACTACTTCAGCCAAATATTCTTTTTTG
NGN|EPI_ISL_15370080|2019      TAGATTAGATCATAAATAAAAATAGTAGCACGCACTACTTCAGCCAAATATTCTTTTTTG
NGN|EPI_ISL_15370065|2019      TAGATTAGATCATAAATAAAAATAGTAGCACGCACTACTTCAGCCAAATATTCTTTTTTG
                               ************************************************************

NC_063383.1                    AAACGCCATCTAGCGTAATGAGAACACAAGTGAACCTATAATGAGCAAATTTATTAGTAT
NGN|EPI_ISL_19256236|2023      AAACGCCATCTAGCGTAATGAGAACACAAGTGAACCTATAATGAGCAAATTTATTAGTAT
NGN|EPI_ISL_19256294|2023      AAACGCCATCTAGCGTAATGAGAACACAAGTGAACCTATAATGAGCAAATTTATTAGTAT
NGN|EPI_ISL_19256204|2022      AAACGCCATCTAGCGTAATGAGAACACAAGTGAACCTATAATGAGCAAATTTATTAGTAT
NGN|EPI_ISL_19256281|2022      AAACGCCATCTAGCGTAATGAGAACACAAGTGAACCTATAATGAGCAAATTTATTAGTAT
CRN|EPI_ISL_19256298|2022      AAACGCCATCTAGCGTAATGAGAACACAAGTGAACCTATAATGAGCAAATTTATTAGTAT
NGN|EPI_ISL_15665411|2020      AAACGCCATCTAGCGTAATGAGAACACAAGTGAACCTATAATGAGCAAATTTATTAGTAT
NGN|EPI_ISL_15370068|2019      AAACGCCATCTAGCGTAATGAGAACACAAGTGAACCTATAATGAGCAAATTTATTAGTAT
NGN|EPI_ISL_15370066|2019      AAACGCCATCTAGCGTAATGAGAACACAAGTGAACCTATAATGAGCAAATTTATTAGTAT
NGN|EPI_ISL_15370082|2020      AAACGCCATCTAGCGTAATGAGAACACAAGTGAACCTATAATGAGCAAATTTATTAGTAT
NGN|EPI_ISL_15370080|2019      AAACGCCATCTAGCGTAATGAGAACACAAGTGAACCTATAATGAGCAAATTTATTAGTAT
NGN|EPI_ISL_15370065|2019      AAACGCCATCTAGCGTAATGAGAACACAAGTGAACCTATAATGAGCAAATTTATTAGTAT
                               ************************************************************

NC_063383.1                    CGGTTACATGAAGGACTTTACGTAGAGTGGTGATTCCTCCATCTGTGGTACGAACGGTTT
NGN|EPI_ISL_19256236|2023      CGGTTACATGAAGGACTTTACGTAGAGTGGTGATTCCTCCATCTGTGGTACGAACGGTTT
NGN|EPI_ISL_19256294|2023      CGGTTACATGAAGGACTTTACGTAGAGTGGTGATTCCTCCATCTGTGGTACGAACGGTTT
NGN|EPI_ISL_19256204|2022      CGGTTACATGAAGGACTTTACGTAGAGTGGTGATTCCTCCATCTGTGGTACGAACGGTTT
NGN|EPI_ISL_19256281|2022      CGGTTACATGAAGGACTTTACGTAGAGTGGTGATTCCTCCATCTGTGGTACGAACGGTTT
CRN|EPI_ISL_19256298|2022      CGGTTACATGAAGGACTTTACGTAGAGTGGTGATTCCTCCATCTGTGGTACGAACGGTTT
NGN|EPI_ISL_15665411|2020      CGGTTACATGAAGGACTTTACGTAGAGTGGTGATTCCTCCATCTGTGGTACGAACGGTTT
NGN|EPI_ISL_15370068|2019      CGGTTACATGAAGGACTTTACGTAGAGTGGTGATTCCTCCATCTGTGGTACGAACGGTTT
NGN|EPI_ISL_15370066|2019      CGGTTACATGAAGGACTTTACGTAGAGTGGTGATTCCTCCATCTGTGGTACGAACGGTTT
NGN|EPI_ISL_15370082|2020      CGGTTACATGAAGGACTTTACGTAGAGTGGTGATTCCTCCATCTGTGGTACGAACGGTTT
NGN|EPI_ISL_15370080|2019      CGGTTACATGAAGGACTTTACGTAGAGTGGTGATTCCTCCATCTGTGGTACGAACGGTTT
NGN|EPI_ISL_15370065|2019      CGGTTACATGAAGGACTTTACGTAGAGTGGTGATTCCTCCATCTGTGGTACGAACGGTTT
                               ************************************************************

NC_063383.1                    CATCTTCTTTGATGCCACCACCCAGATGTTCTATAAACTTGGTATCCTCGTCCGATTTCA
NGN|EPI_ISL_19256236|2023      CATCTTCTTTGATGCCACCACCCAGATGTTCTATAAACTTGGTATCCTCGTCCGATTTCA
NGN|EPI_ISL_19256294|2023      CATCTTCTTTGATGCCACCACCCAGATGTTCTATAAACTTGGTATCCTCGTCCGATTTCA
NGN|EPI_ISL_19256204|2022      CATCTTCTTTGATGCCACCACCCAGATGTTCTATAAACTTGGTATCCTCGTCCGATTTCA
NGN|EPI_ISL_19256281|2022      CATCTTCTTTGATGCCACCACCCAGATGTTCTATAAACTTGGTATCCTCGTCCGATTTCA
CRN|EPI_ISL_19256298|2022      CATCTTCTTTGATGCCACCACCCAGATGTTCTATAAACTTGGTATCCTCGTCCGATTTCA
NGN|EPI_ISL_15665411|2020      CATCTTCTTTGATGCCACCACCCAGATGTTCTATAAACTTGGTATCCTCGTCCGATTTCA
NGN|EPI_ISL_15370068|2019      CATCTTCTTTGATGCCACCACCCAGATGTTCTATAAACTTGGTATCCTCGTCCGATTTCA
NGN|EPI_ISL_15370066|2019      CATCTTCTTTGATGCCACCACCCAGATGTTCTATAAACTTGGTATCCTCGTCCGATTTCA
NGN|EPI_ISL_15370082|2020      CATCTTCTTTGATGCCACCACCCAGATGTTCTATAAACTTGGTATCCTCGTCCGATTTCA
NGN|EPI_ISL_15370080|2019      CATCTTCTTTGATGCCACCACCCAGATGTTCTATAAACTTGGTATCCTCGTCCGATTTCA
NGN|EPI_ISL_15370065|2019      CATCTTCTTTGATGCCACCACCCAGATGTTCTATAAACTTGGTATCCTCGTCCGATTTCA
                               ************************************************************

NC_063383.1                    TATCATTTGCCAACCAATACATATAGCTAAACCCAGGCATACGTTCCACACATCCGGAAC
NGN|EPI_ISL_19256236|2023      TATCATTTGCCAACCAATACATATAGCTAAACCCAGGCATACGTTCCACACATCCGGAAC
NGN|EPI_ISL_19256294|2023      TATCATTTGCCAACCAATACATATAGCTAAACCCAGGCATACGTTCCACACATCCGGAAC
NGN|EPI_ISL_19256204|2022      TATCATTTGCCAACCAATACATATAGCTAAACCCAGGCATACGTTCCACACATCCGGAAC
NGN|EPI_ISL_19256281|2022      TATCATTTGCCAACCAATACATATAGCTAAACCCAGGCATACGTTCCACACATCCGGAAC
CRN|EPI_ISL_19256298|2022      TATCATTTGCCAACCAATACATATAGCTAAACCCAGGCATACGTTCCACACATCCGGAAC
NGN|EPI_ISL_15665411|2020      TATCATTTGCCAACCAATACATATAGCTAAACCCAGGCATACGTTCCACACATCCGGAAC
NGN|EPI_ISL_15370068|2019      TATCATTTGCCAACCAATACATATAGCTAAACCCAGGCATACGTTCCACACATCCGGAAC
NGN|EPI_ISL_15370066|2019      TATCATTTGCCAACCAATACATATAGCTAAACCCAGGCATACGTTCCACACATCCGGAAC
NGN|EPI_ISL_15370082|2020      TATCATTTGCCAACCAATACATATAGCTAAACCCAGGCATACGTTCCACACATCCGGAAC
NGN|EPI_ISL_15370080|2019      TATCATTTGCCAACCAATACATATAGCTAAACCCAGGCATACGTTCCACACATCCGGAAC
NGN|EPI_ISL_15370065|2019      TATCATTTGCCAACCAATACATATAGCTAAACCCAGGCATACGTTCCACACATCCGGAAC
                               ************************************************************

NC_063383.1                    AATGAAATTCTCCAGAAGATGTTACAATGGCTAGATTTGGACATTTGGTTTCAACCGCGT
NGN|EPI_ISL_19256236|2023      AATGAAATTCTCCAGAAGATGTTACAATGGCTAGATTTGGACATTTGGTTTCAACCGCGT
NGN|EPI_ISL_19256294|2023      AATGAAATTCTCCAGAAGATGTTACAATGGCTAGATTTGGACATTTGGTTTCAACCGCGT
NGN|EPI_ISL_19256204|2022      AATGAAATTCTCCAGAAGATGTTACAATGGCTAGATTTGGACATTTGGTTTCAACCGCGT
NGN|EPI_ISL_19256281|2022      AATGAAATTCTCCAGAAGATGTTACAATGGCTAGATTTGGACATTTGGTTTCAACCGCGT
CRN|EPI_ISL_19256298|2022      AATGAAATTCTCCAGAAGATGTTACAATGGCTAGATTTGGACATTTGGTTTCGACCGCGT
NGN|EPI_ISL_15665411|2020      AATGAAATTCTCCAGAAGATGTTACAATGGCTAGATTTGGACATTTGGTTTCAACCGCGT
NGN|EPI_ISL_15370068|2019      AATGAAATTCTCCAGAAGATGTTACAATGGCTAGATTTGGACATTTGGTTTCAACCGCGT
NGN|EPI_ISL_15370066|2019      AATGAAATTCTCCAGAAGATGTTACAATGGCTAGATTTGGACATTTGGTTTCAACCGCGT
NGN|EPI_ISL_15370082|2020      AATGAAATTCTCCAGAAGATGTTACAATGGCTAGATTTGGACATTTGGTTTCAACCGCGT
NGN|EPI_ISL_15370080|2019      AATGAAATTCTCCAGAAGATGTTACAATGGCTAGATTTGGACATTTGGTTTCAACCGCGT
NGN|EPI_ISL_15370065|2019      AATGAAATTCTCCAGAAGATGTTACAATGGCTAGATTTGGACATTTGGTTTCAACCGCGT
                               ****************************************************.*******

NC_063383.1                    TAACATATGAGTGAACACACCCATACATGAAAGCGATGAGAAATAGGATTCTCATCTTGC
NGN|EPI_ISL_19256236|2023      TAACATATGAGTGAACACACCCATACATGAAAGCGATGAGAAATAGGATTCTCATCTTGC
NGN|EPI_ISL_19256294|2023      TAACATATGAGTGAACACACCCATACATGAAAGCGATGAGAAATAGGATTCTCATCTTGC
NGN|EPI_ISL_19256204|2022      TAACATATGAGTGAACACACCCATACATGAAAGCGATGAGAAATAGGATTCTCATCTTGC
NGN|EPI_ISL_19256281|2022      TAACATATGAGTGAACACACCCATACATGAAAGCGATGAGAAATAGGATTCTCATCTTGC
CRN|EPI_ISL_19256298|2022      TAACATATGAGTGAACACACCCATACATGAAAGCGATGAGAAATAGGATTCTCATCTTGC
NGN|EPI_ISL_15665411|2020      TAACATATGAGTGAACACACCCATACATGAAAGCGATGAGAAATAGGATTCTCATCTTGC
NGN|EPI_ISL_15370068|2019      TAACATATGAGTGAACACACCCATACATGAAAGCGATGAGAAATAGGATTCTCATCTTGC
NGN|EPI_ISL_15370066|2019      TAACATATGAGTGAACACACCCATACATGAAAGCGATGAGAAATAGGATTCTCATCTTGC
NGN|EPI_ISL_15370082|2020      TAACATATGAGTGAACACACCCATACATGAAAGCGATGAGAAATAGGATTCTCATCTTGC
NGN|EPI_ISL_15370080|2019      TAACATATGAGTGAACACACCCATACATGAAAGCGATGAGAAATAGGATTCTCATCTTGC
NGN|EPI_ISL_15370065|2019      TAACATATGAGTGAACACACCCATACATGAAAGCGATGAGAAATAGGATTCTCATCTTGC
                               ************************************************************

NC_063383.1                    CAAAATATCACTATAAAAAATTTATTTATCAATTTTAAAGGTATAAAAAAATACTTATTG
NGN|EPI_ISL_19256236|2023      CAAAATATCACTATAAAAAATTTATTTATCAATTTTAAAGGTATAAAAAAATACTTATTG
NGN|EPI_ISL_19256294|2023      CAAAATATCACTATAAAAAATTTATTTATCAATTTTAAAGGTATAAAAAAATACTTATTG
NGN|EPI_ISL_19256204|2022      CAAAATATCACTATAAAAAATTTATTTATCAATTTTAAAGGTATAAAAAAATACTTATTG
NGN|EPI_ISL_19256281|2022      CAAAATATCACTATAAAAAATTTATTTATCAATTTTAAAGGTATAAAAAAATACTTATTG
CRN|EPI_ISL_19256298|2022      CAAAATATCACTATAAAAAATTTATTTATCAATTTTAAAGGTATAAAAAAATACTTATTG
NGN|EPI_ISL_15665411|2020      CAAAATATCACTATAAAAAATTTATTTATCAATTTTAAAGGTATAAAAAAATACTTATTG
NGN|EPI_ISL_15370068|2019      CAAAATATCACTATAAAAAATTTATTTATCAATTTTAAAGGTATAAAAAAATACTTATTG
NGN|EPI_ISL_15370066|2019      CAAAATATCACTATAAAAAATTTATTTATCAATTTTAAAGGTATAAAAAAATACTTATTG
NGN|EPI_ISL_15370082|2020      CAAAATATCACTATAAAAAATTTATTTATCAATTTTAAAGGTATAAAAAAATACTTATTG
NGN|EPI_ISL_15370080|2019      CAAAATATCACTATAAAAAATTTATTTATCAATTTTAAAGGTATAAAAAAATACTTATTG
NGN|EPI_ISL_15370065|2019      CAAAATATCACTATAAAAAATTTATTTATCAATTTTAAAGGTATAAAAAAATACTTATTG
                               ************************************************************

NC_063383.1                    TTGCTCGAATATTTTGTATTTGATGGTATACGGAAGATTAGAAATGTAGGTATTATCATC
NGN|EPI_ISL_19256236|2023      TTGCTCGAATATTTTGTATTTGATGGTATACGGAAGATTAGAAATGTAGGTATTATCATC
NGN|EPI_ISL_19256294|2023      TTGCTCGAATATTTTGTATTTGATGGTATACGGAAGATTAGAAATGTAGGTATTATCATC
NGN|EPI_ISL_19256204|2022      TTGCTCGAATATTTTGTATTTGATGGTATACGGAAGATTAGAAATGTAGGTATTATCATC
NGN|EPI_ISL_19256281|2022      TTGCTCGAATATTTTGTATTTGATGGTATACGGAAGATTAGAAATGTAGGTATTATCATC
CRN|EPI_ISL_19256298|2022      TTGCTCGAATATTTTGTATTTGATGGTATACGGAAGATTAGAAATGTAGGTATTATCATC
NGN|EPI_ISL_15665411|2020      TTGCTCGAATATTTTGTATTTGATGGTATACGGAAGATTAGAAATGTAGGTATTATCATC
NGN|EPI_ISL_15370068|2019      TTGCTCGAATATTTTGTATTTGATGGTATACGGAAGATTAGAAATGTAGGTATTATCATC
NGN|EPI_ISL_15370066|2019      TTGCTCGAATATTTTGTATTTGATGGTATACGGAAGATTAGAAATGTAGGTATTATCATC
NGN|EPI_ISL_15370082|2020      TTGCTCGAATATTTTGTATTTGATGGTATACGGAAGATTAGAAATGTAGGTATTATCATC
NGN|EPI_ISL_15370080|2019      TTGCTCGAATATTTTGTATTTGATGGTATACGGAAGATTAGAAATGTAGGTATTATCATC
NGN|EPI_ISL_15370065|2019      TTGCTCGAATATTTTGTATTTGATGGTATACGGAAGATTAGAAATGTAGGTATTATCATC
                               ************************************************************

NC_063383.1                    AACTGATTTTATGATGGTTTTATGAATTTTATTATGCTTCACTATTGCATCGGAAATAAT
NGN|EPI_ISL_19256236|2023      AACTGATTTTATGATGGTTTTATGAATTTTATTATGCTTCACTATTGCATCGGAAATAAT
NGN|EPI_ISL_19256294|2023      AACTGATTTTATGATGGTTTTATGAATTTTATTATGCTTCACTATTGCATCGGAAATAAT
NGN|EPI_ISL_19256204|2022      AACTGATTTTATGATGGTTTTATGAATTTTATTATGCTTCACTATTGCATCGGAAATAAT
NGN|EPI_ISL_19256281|2022      AACTGATTTTATGATGGTTTTATGAATTTTATTATGCTTCACTATTGCATCGGAAATAAT
CRN|EPI_ISL_19256298|2022      AACTGATTTTATGATGGTTTTATGAATTTTATTATGCTTCACTATTGCATCGGAAATAAT
NGN|EPI_ISL_15665411|2020      AACTGATTTTATGATGGTTTTATGAATTTTATTATGCTTCACTATTGCATCGGAAATAAT
NGN|EPI_ISL_15370068|2019      AACTGATTTTATGATGGTTTTATGAATTTTATTATGCTTCACTATTGCATCGGAAATAAT
NGN|EPI_ISL_15370066|2019      AACTGATTTTATGATGGTTTTATGAATTTTATTATGCTTCACTATTGCATCGGAAATAAT
NGN|EPI_ISL_15370082|2020      AACTGATTTTATGATGGTTTTATGAATTTTATTATGCTTCACTATTGCATCGGAAATAAT
NGN|EPI_ISL_15370080|2019      AACTGATTTTATGATGGTTTTATGAATTTTATTATGCTTCACTATTGCATCGGAAATAAT
NGN|EPI_ISL_15370065|2019      AACTGATTTTATGATGGTTTTATGAATTTTATTATGCTTCACTATTGCATCGGAAATAAT
                               ************************************************************

NC_063383.1                    ATCATATGCTTCCACGTATATTTTATTTTGTTTTGACTCATAATACGCACGTAATTCTGG
NGN|EPI_ISL_19256236|2023      ATCATATGCTTCCACGTATATTTTATTTTGTTTTGACTCATAATACGCACGTAATTCTGG
NGN|EPI_ISL_19256294|2023      ATCATATGCTTCCACGTATATTTTATTTTGTTTTGACTCATAATACGCACGTAATTCTGG
NGN|EPI_ISL_19256204|2022      ATCATATGCTTCCACGTATATTTTATTTTGTTTTGACTCATAATACGCACGTAATTCTGG
NGN|EPI_ISL_19256281|2022      ATCATATGCTTCCACGTATATTTTATTTTGTTTTGACTCATAATACGCACGTAATTCTGG
CRN|EPI_ISL_19256298|2022      ATCATATGCTTCCACGTATATTTTATTTTGTTTTGACTCATAATACGCACGTAATTCTGG
NGN|EPI_ISL_15665411|2020      ATCATATGCTTCCACGTATATTTTATTTTGTTTTGACTCATAATACGCACGTAATTCTGG
NGN|EPI_ISL_15370068|2019      ATCATATGCTTCCACGTATATTTTATTTTGTTTTGACTCATAATACGCACGTAATTCTGG
NGN|EPI_ISL_15370066|2019      ATCATATGCTTCCACGTATATTTTATTTTGTTTTGACTCATAATACGCACGTAATTCTGG
NGN|EPI_ISL_15370082|2020      ATCATATGCTTCCACGTATATTTTATTTTGTTTTGACTCATAATACGCACGTAATTCTGG
NGN|EPI_ISL_15370080|2019      ATCATATGCTTCCACGTATATTTTATTTTGTTTTGACTCATAATACGCACGTAATTCTGG
NGN|EPI_ISL_15370065|2019      ATCATATGCTTCCACGTATATTTTATTTTGTTTTGACTCATAATACGCACGTAATTCTGG
                               ************************************************************

NC_063383.1                    ATTATTGGCATATCGATGAATAATTTTAGCTCCATGCTCAGTAAATATTAATGAGAACAT
NGN|EPI_ISL_19256236|2023      ATTATTGGCATATCGATGAATAATTTTAGCTCCATGCTCAGTAAATATTAATGAGAACAT
NGN|EPI_ISL_19256294|2023      ATTATTGGCATATCGATGAATAATTTTAGCTCCATGCTCAGTAAATATTAATGAGAACAT
NGN|EPI_ISL_19256204|2022      ATTATTGGCATATCGATGAATAATTTTAGCTCCATGCTCAGTAAATATTAATGAGAACAT
NGN|EPI_ISL_19256281|2022      ATTATTGGCATATCGATGAATAATTTTAGCTCCATGCTCAGTAAATATTAATGAGAACAT
CRN|EPI_ISL_19256298|2022      ATTATTGGCATATCGATGAATAATTTTAGCTCCATGCTCAGTAAATATTAATGAGAACAT
NGN|EPI_ISL_15665411|2020      ATTATTGGCATATCGATGAATAATTTTAGCTCCATGCTCAGTAAATATTAATGAGAACAT
NGN|EPI_ISL_15370068|2019      ATTATTGGCATATCGATGAATAATTTTAGCTCCATGCTCAGTAAATATTAATGAGAACAT
NGN|EPI_ISL_15370066|2019      ATTATTGGCATATCGATGAATAATTTTAGCTCCATGCTCAGTAAATATTAATGAGAACAT
NGN|EPI_ISL_15370082|2020      ATTATTGGCATATCGATGAATAATTTTAGCTCCATGCTCAGTAAATATTAATGAGAACAT
NGN|EPI_ISL_15370080|2019      ATTATTGGCATATCGATGAATAATTTTAGCTCCATGCTCAGTAAATATTAATGAGAACAT
NGN|EPI_ISL_15370065|2019      ATTATTGGCATATCGATGAATAATTTTAGCTCCATGCTCAGTAAATATTAATGAGAACAT
                               ************************************************************

NC_063383.1                    AGTGTTGCCTCCTACCATTATTTTTTTCATCTCATTCAATTCTTGATTGCAGAGATCTAT
NGN|EPI_ISL_19256236|2023      AGTGTTGCCTCCTACCATTATTTTTTTCATCTCATTCAATTCTTGATTGCAGAGATCTAT
NGN|EPI_ISL_19256294|2023      AGTGTTGCCTCCTACCATTATTTTTTTCATCTCATTCAATTCTTGATTGCAGAGATCTAT
NGN|EPI_ISL_19256204|2022      AGTGTTGCCTCCTACCATTATTTTTTTCATCTCATTCAATTCTTGATTGCAGAGATCTAT
NGN|EPI_ISL_19256281|2022      AGTGTTGCCTCCTACCATTATTTTTTTCATCTCATTCAATTCTTGATTGCAGAGATCTAT
CRN|EPI_ISL_19256298|2022      AGTGTTGCCTCCTACCATTATTTTTTTCATCTCATTCAATTCTTGATTGCAGAGATCTAT
NGN|EPI_ISL_15665411|2020      AGTGTTGCCTCCTACCATTATTTTTTTCATCTCATTCAATTCTTGATTGCAGAGATCTAT
NGN|EPI_ISL_15370068|2019      AGTGTTGCCTCCTACCATTATTTTTTTCATCTCATTCAATTCTTGATTGCAGAGATCTAT
NGN|EPI_ISL_15370066|2019      AGTGTTGCCTCCTACCATTATTTTTTTCATCTCATTCAATTCTTGATTGCAGAGATCTAT
NGN|EPI_ISL_15370082|2020      AGTGTTGCCTCCTACCATTATTTTTTTCATCTCATTCAATTCTTGATTGCAGAGATCTAT
NGN|EPI_ISL_15370080|2019      AGTGTTGCCTCCTACCATTATTTTTTTCATCTCATTCAATTCTTGATTGCAGAGATCTAT
NGN|EPI_ISL_15370065|2019      AGTGTTGCCTCCTACCATTATTTTTTTCATCTCATTCAATTCTTGATTGCAGAGATCTAT
                               ************************************************************

NC_063383.1                    ATAATCATTATAGCGTTGACTTATGGACTCTGGAATCTTAGACGATGTACAGTCATCTAT
NGN|EPI_ISL_19256236|2023      ATAATCATTATAGCGTTGACTTATGGACTCTGGAATCTTAGACGATGTACAGTCATCTAT
NGN|EPI_ISL_19256294|2023      ATAATCATTATAGCGTTGACTTATGGACTCTGGAATCTTAGACGATGTACAGTCATCTAT
NGN|EPI_ISL_19256204|2022      ATAATCATTATAGCGTTGACTTATGGACTCTGGAATCTTAGACGATGTACAGTCATCTAT
NGN|EPI_ISL_19256281|2022      ATAATCATTATAGCGTTGACTTATGGACTCTGGAATCTTAGACGATGTACAGTCATCTAT
CRN|EPI_ISL_19256298|2022      ATAATCATTATAGCGTTGACTTATGGACTCTGGAATCTTAGACGATGTACAGTCATCTAT
NGN|EPI_ISL_15665411|2020      ATAATCATTATAGCGTTGACTTATGGACTCTGGAATCTTAGACGATGTACAGTCATCTAT
NGN|EPI_ISL_15370068|2019      ATAATCATTATAGCGTTGACTTATGGACTCTGGAATCTTAGACGATGTACAGTCATCTAT
NGN|EPI_ISL_15370066|2019      ATAATCATTATAGCGTTGACTTATGGACTCTGGAATCTTAGACGATGTACAGTCATCTAT
NGN|EPI_ISL_15370082|2020      ATAATCATTATAGCGTTGACTTATGGACTCTGGAATCTTAGACGATGTACAGTCATCTAT
NGN|EPI_ISL_15370080|2019      ATAATCATTATAGCGTTGACTTATGGACTCTGGAATCTTAGACGATGTACAGTCATCTAT
NGN|EPI_ISL_15370065|2019      ATAATCATTATAGCGTTGACTTATGGACTCTGGAATCTTAGACGATGTACAGTCATCTAT
                               ************************************************************

NC_063383.1                    AATCATGGTATATTTAATACATTGTTTTATAGCATAGGCATTATCTACGATATTAGATAC
NGN|EPI_ISL_19256236|2023      AATCATGGTATATTTAATACATTGTTTTATAGCATAGGCATTATCTACGATATTAGATAC
NGN|EPI_ISL_19256294|2023      AATCATGGTATATTTAATACATTGTTTTATAGCATAGGCATTATCTACGATATTAGATAC
NGN|EPI_ISL_19256204|2022      AATCATGGTATATTTAATACATTGTTTTATAGCATAGGCATTATCTACGATATTAGATAC
NGN|EPI_ISL_19256281|2022      AATCATGGTATATTTAATACATTGTTTTATAGCATAGGCATTATCTACGATATTAGATAC
CRN|EPI_ISL_19256298|2022      AATCATGGTATATTTAATACATTGTTTTATAGCATAGGCATTATCTACGATATTAGATAC
NGN|EPI_ISL_15665411|2020      AATCATGGTATATTTAATACATTGTTTTATAGCATAGGCATTATCTACGATATTAGATAC
NGN|EPI_ISL_15370068|2019      AATCATGGTATATTTAATACATTGTTTTATAGCATAGGCATTATCTACGATATTAGATAC
NGN|EPI_ISL_15370066|2019      AATCATGGTATATTTAATACATTGTTTTATAGCATAGGCATTATCTACGATATTAGATAC
NGN|EPI_ISL_15370082|2020      AATCATGGTATATTTAATACATTGTTTTATAGCATAGGCATTATCTACGATATTAGATAC
NGN|EPI_ISL_15370080|2019      AATCATGGTATATTTAATACATTGTTTTATAGCATAGGCATTATCTACGATATTAGATAC
NGN|EPI_ISL_15370065|2019      AATCATGGTATATTTAATACATTGTTTTATAGCATAGGCATTATCTACGATATTAGATAC
                               ************************************************************

NC_063383.1                    TTCACTCAATGAATCAATCACACAATCTAATGTAGGTTTATGACATAATAGCATTTTCAG
NGN|EPI_ISL_19256236|2023      TTCACTCAATGAATCAATCACACAATCTAATGTAGGTTTATGACATAATAGCATTTTCAG
NGN|EPI_ISL_19256294|2023      TTCACTCAATGAATCAATCACACAATCTAATGTAGGTTTATGACATAATAGCATTTTCAG
NGN|EPI_ISL_19256204|2022      TTCACTCAATGAATCAATCACACAATCTAATGTAGGTTTATGACATAATAGCATTTTCAG
NGN|EPI_ISL_19256281|2022      TTCACTCAATGAATCAATCACACAATCTAATGTAGGTTTATGACATAATAGCATTTTCAG
CRN|EPI_ISL_19256298|2022      TTCACTCAATGAATCAATCACACAATCTAATGTAGGTTTATGACATAATAGCATTTTCAG
NGN|EPI_ISL_15665411|2020      TTCACTCAATGAATCAATCACACAATCTAATGTAGGTTTATGACATAATAGCATTTTCAG
NGN|EPI_ISL_15370068|2019      TTCACTCAATGAATCAATCACACAATCTAATGTAGGTTTATGACATAATAGCATTTTCAG
NGN|EPI_ISL_15370066|2019      TTCACTCAATGAATCAATCACACAATCTAATGTAGGTTTATGACATAATAGCATTTTCAG
NGN|EPI_ISL_15370082|2020      TTCACTCAATGAATCAATCACACAATCTAATGTAGGTTTATGACATAATAGCATTTTCAG
NGN|EPI_ISL_15370080|2019      TTCACTCAATGAATCAATCACACAATCTAATGTAGGTTTATGACATAATAGCATTTTCAG
NGN|EPI_ISL_15370065|2019      TTCACTCAATGAATCAATCACACAATCTAATGTAGGTTTATGACATAATAGCATTTTCAG
                               ************************************************************

NC_063383.1                    CAGTTCAATGTTTCTAGATTCGTTGATGGCAATGGTTATACATGTATATCCGTTATTTGA
NGN|EPI_ISL_19256236|2023      CAGTTCAATGTTTCTAGATTCGTTGATGGCAATGGTTATACATGTATATCCGTTATTTGA
NGN|EPI_ISL_19256294|2023      CAGTTCAATGTTTCTAGATTCGTTGATGGCAATGGTTATACATGTATATCCGTTATTTGA
NGN|EPI_ISL_19256204|2022      CAGTTCAATGTTTCTAGATTCGTTGATGGCAATGGTTATACATGTATATCCGTTATTTGA
NGN|EPI_ISL_19256281|2022      CAGTTCAATGTTTCTAGATTCGTTGATGGCAATGGTTATACATGTATATCCGTTATTTGA
CRN|EPI_ISL_19256298|2022      CAGTTCAATGTTTCTAGATTCGTTGATGGCAATGGTTATACATGTATATCCGTTATTTGA
NGN|EPI_ISL_15665411|2020      CAGTTCAATGTTTCTAGATTCGTTGATGGCAATGGTTATACATGTATATCCGTTATTTGA
NGN|EPI_ISL_15370068|2019      CAGTTCAATGTTTCTAGATTCGTTGATGGCAATGGTTATACATGTATATCCGTTATTTGA
NGN|EPI_ISL_15370066|2019      CAGTTCAATGTTTCTAGATTCGTTGATGGCAATGGTTATACATGTATATCCGTTATTTGA
NGN|EPI_ISL_15370082|2020      CAGTTCAATGTTTCTAGATTCGTTGATGGCAATGGTTATACATGTATATCCGTTATTTGA
NGN|EPI_ISL_15370080|2019      CAGTTCAATGTTTCTAGATTCGTTGATGGCAATGGTTATACATGTATATCCGTTATTTGA
NGN|EPI_ISL_15370065|2019      CAGTTCAATGTTTCTAGATTCGTTGATGGCAATGGTTATACATGTATATCCGTTATTTGA
                               ************************************************************

NC_063383.1                    TCTAATGTTGACATCTGAACCGGATTCTAGCAGTAAAGATACTAGAGATTGTTTATTATA
NGN|EPI_ISL_19256236|2023      TCTAATGTTGACATCTGAACCGGATTCTAGCAGTAAAGATACTAGAGATTGTTTATTATA
NGN|EPI_ISL_19256294|2023      TCTAATGTTGACATCTGAACCGGATTCTAGCAGTAAAGATACTAGAGATTGTTTATTATA
NGN|EPI_ISL_19256204|2022      TCTAATGTTGACATCTGAACCGGATTCTAGCAGTAAAGATACTAGAGATTGTTTATTATA
NGN|EPI_ISL_19256281|2022      TCTAATGTTGACATCTGAACCGGATTCTAGCAGTAAAGATACTAGAGATTGTTTATTATA
CRN|EPI_ISL_19256298|2022      TCTAATGTTGACATCTGAACCGGATTCTAGCAGTAAAGATACTAGAGATTGTTTATTATA
NGN|EPI_ISL_15665411|2020      TCTAATGTTGACATCTGAACCGGATTCTAGCAGTAAAGATACTAGAGATTGTTTATTATA
NGN|EPI_ISL_15370068|2019      TCTAATGTTGACATCTGAACCGGATTCTAGCAGTAAAGATACTAGAGATTGTTTATTATA
NGN|EPI_ISL_15370066|2019      TCTAATGTTGACATCTGAACCGGATTCTAGCAGTAAAGATACTAGAGATTGTTTATTATA
NGN|EPI_ISL_15370082|2020      TCTAATGTTGACATCTGAACCGGATTCTAGCAGTAAAGATACTAGAGATTGTTTATTATA
NGN|EPI_ISL_15370080|2019      TCTAATGTTGACATCTGAACCGGATTCTAGCAGTAAAGATACTAGAGATTGTTTATTATA
NGN|EPI_ISL_15370065|2019      TCTAATGTTGACATCTGAACCGGATTCTAGCAGTAAAGATACTAGAGATTGTTTATTATA
                               ************************************************************

NC_063383.1                    TCTAACAGCCTTGTGAAGAAGTGTTTCTCCTCGTTTGTCAATCATGTTAATGTCTTTAAG
NGN|EPI_ISL_19256236|2023      TCTAACAGCCTTGTGAAGAAGTGTTTCTCCTCGTTTGTCAATCATGTTAATGTCTTTAAG
NGN|EPI_ISL_19256294|2023      TCTAACAGCCTTGTGAAGAAGTGTTTCTCCTCGTTTGTCAATCATGTTAATGTCTTTAAG
NGN|EPI_ISL_19256204|2022      TCTAACAGCCTTGTGAAGAAGTGTTTCTCCTCGTTTGTCAATCATGTTAATGTCTTTAAG
NGN|EPI_ISL_19256281|2022      TCTAACAGCCTTGTGAAGAAGTGTTTCTCCTCGTTTGTCAATCATGTTAATGTCTTTAAG
CRN|EPI_ISL_19256298|2022      TCTAACAGCCTTGTGAAGAAGTGTTTCTCCTCGTTTGTCAATCATGTTAATGTCTTTAAG
NGN|EPI_ISL_15665411|2020      TCTAACAGCCTTGTGAAGAAGTGTTTCTCCTCGTTTGTCAATCATGTTAATGTCTTTAAG
NGN|EPI_ISL_15370068|2019      TCTAACAGCCTTGTGAAGAAGTGTTTCTCCTCGTTTGTCAATCATGTTAATGTCTTTAAG
NGN|EPI_ISL_15370066|2019      TCTAACAGCCTTGTGAAGAAGTGTTTCTCCTCGTTTGTCAATCATGTTAATGTCTTTAAG
NGN|EPI_ISL_15370082|2020      TCTAACAGCCTTGTGAAGAAGTGTTTCTCCTCGTTTGTCAATCATGTTAATGTCTTTAAG
NGN|EPI_ISL_15370080|2019      TCTAACAGCCTTGTGAAGAAGTGTTTCTCCTCGTTTGTCAATCATGTTAATGTCTTTAAG
NGN|EPI_ISL_15370065|2019      TCTAACAGCCTTGTGAAGAAGTGTTTCTCCTTGTTTGTCAATCATGTTAATGTCTTTAAG
                               *******************************.****************************

NC_063383.1                    ATAAGGTAGACAAATGTTTATAGTACTAAGAATTGGGCAAACATAAGACATGTCACAAAG
NGN|EPI_ISL_19256236|2023      ATAAGGTAGACAAATGTTTATAGTACTAAGAATTGGGCAAACATAAGACATGTCACAAAG
NGN|EPI_ISL_19256294|2023      ATAAGGTAGACAAATGTTTATAGTACTAAGAATTGGGCAAACATAAGACATGTCACAAAG
NGN|EPI_ISL_19256204|2022      ATAAGGTAGACAAATGTTTATAGTACTAAGAATTGGGCAAACATAAGACATGTCACAAAG
NGN|EPI_ISL_19256281|2022      ATAAGGTAGACAAATGTTTATAGTACTAAGAATTGGGCAAACATAAGACATGTCACAAAG
CRN|EPI_ISL_19256298|2022      ATAAGGTAGACAAATGTTTATAGTACTAAGAATTGGGCAAACATAAGACATGTCACAAAG
NGN|EPI_ISL_15665411|2020      ATAAGGTAGACAAATGTTTATAGTACTAAGAATTGGGCAAACATAAGACATGTCACAAAG
NGN|EPI_ISL_15370068|2019      ATAAGGTAGACAAATGTTTATAGTACTAAGAATTGGGCAAACATAAGACATGTCACAAAG
NGN|EPI_ISL_15370066|2019      ATAAGGTAGACAAATGTTTATAGTACTAAGAATTGGGCAAACATAAGACATGTCACAAAG
NGN|EPI_ISL_15370082|2020      ATAAGGTAGACAAATGTTTATAGTACTAAGAATTGGGCAAACATAAGACATGTCACAAAG
NGN|EPI_ISL_15370080|2019      ATAAGGTAGACAAATGTTTATAGTACTAAGAATTGGGCAAACATAAGACATGTCACAAAG
NGN|EPI_ISL_15370065|2019      ATAAGGTAGACAAATGTTTATAGTACTAAGAATTGGGCAAACATAAGACATGTCACAAAG
                               ************************************************************

NC_063383.1                    ACCCTTTTTGTATGTATAAGTGTAGAAATTATAACATCCATAGTTGGATTCACATAGGTG
NGN|EPI_ISL_19256236|2023      ACCCTTTTTGTATGTATAAGTGTAGAAATTATAACATCCATAGTTGGATTCACATAGGTG
NGN|EPI_ISL_19256294|2023      ACCCTTTTTGTATGTATAAGTGTAGAAATTATAACATCCATAGTTGGATTCACATAGGTG
NGN|EPI_ISL_19256204|2022      ACCCTTTTTGTATGTATAAGTGTAGAAATTATAACATCCATAGTTGGATTCACATAGGTG
NGN|EPI_ISL_19256281|2022      ACCCTTTTTGTATGTATAAGTGTAGAAATTATAACATCCATAGTTGGATTCACATAGGTG
CRN|EPI_ISL_19256298|2022      ACCCTTTTTGTATGTATAAGTGTAGAAATTATAACATCCATAGTTGGATTCACATAGGTG
NGN|EPI_ISL_15665411|2020      ACCCTTTTTGTATGTATAAGTGTAGAAATTATAACATCCATAGTTGGATTCACATAGGTG
NGN|EPI_ISL_15370068|2019      ACCCTTTTTGTATGTATAAGTGTAGAAATTATAACATCCATAGTTGGATTCACATAGGTG
NGN|EPI_ISL_15370066|2019      ACCCTTTTTGTATGTATAAGTGTAGAAATTATAACATCCATAGTTGGATTCACATAGGTG
NGN|EPI_ISL_15370082|2020      ACCCTTTTTGTATGTATAAGTGTAGAAATTATAACATCCATAGTTGGATTCACATAGGTG
NGN|EPI_ISL_15370080|2019      ACCCTTTTTGTATGTATAAGTGTAGAAATTATAACATCCATAGTTGGATTCACATAGGTG
NGN|EPI_ISL_15370065|2019      ACCCTTTTTGTATGTATAAGTGTAGAAATTATAACATCCATAGTTGGATTCACATAGGTG
                               ************************************************************

NC_063383.1                    TCCAATCGGGATCTCTCCATCATCGAGATGATTGACGGCATCTCCCCCTTCCTTTTTTAG
NGN|EPI_ISL_19256236|2023      TCCAATCGGGATCTCTCCATCATCGAGATGATTGACGGCATCTCCCCCTTCCTTTTTTAG
NGN|EPI_ISL_19256294|2023      TCCAATCGGGATCTCTCCATCATCGAGATGATTGACGGCATCTCCCCCTTCCTTTTTTAG
NGN|EPI_ISL_19256204|2022      TCCAATCGGGATCTCTCCATCATCGAGATGATTGACGGCATCTCCCCCTTCCTTTTTTAG
NGN|EPI_ISL_19256281|2022      TCCAATCGGGATCTCTCCATCATCGAGATGATTGACGGCATCTCCCCCTTCCTTTTTTAG
CRN|EPI_ISL_19256298|2022      TCCAATCGGGATCTCTCCATCATCGAGATGATTGACGGCATCTCCCCCTTCCTTTTTTAG
NGN|EPI_ISL_15665411|2020      TCCAATCGGGATCTCTCCATCATCGAGATGATTGACGGCATCTCCCCCTTCCTTTTTTAG
NGN|EPI_ISL_15370068|2019      TCCAATCGGGATCTCTCCATCATCGAGATGATTGACGGCATCTCCCCCTTCCTTTTTTAG
NGN|EPI_ISL_15370066|2019      TCCAATCGGGATCTCTCCATCATCGAGATGATTGACGGCATCTCCCCCTTCCTTTTTTAG
NGN|EPI_ISL_15370082|2020      TCCAATCGGGATCTCTCCATCATCGAGATGATTGACGGCATCTCCCCCTTCCTTTTTTAG
NGN|EPI_ISL_15370080|2019      TCCAATCGGGATCTCTCCATCATCGAGATGATTGACGGCATCTCCCCCTTCCTTTTTTAG
NGN|EPI_ISL_15370065|2019      TCCAATCGGGATCTCTCCATCATCGAGATGATTGACGGCATCTCCCCCTTCCTTTTTTAG
                               ************************************************************

NC_063383.1                    TAGATATTTCATCGTGTAAGAATCAATATTAATATTTCTAAAGTATCTGTGTATAGCCTC
NGN|EPI_ISL_19256236|2023      TAGATATTTCATCGTGTAAGAATCAATATTAATATTTCTAAAGTATCTGTGTATAGCCTC
NGN|EPI_ISL_19256294|2023      TAGATATTTCATCGTGTAAGAATCAATATTAATATTTCTAAAGTATCTGTGTATAGCCTC
NGN|EPI_ISL_19256204|2022      TAGATATTTCATCGTGTAAGAATCAATATTAATATTTCTAAAGTATCTGTGTATAGCCTC
NGN|EPI_ISL_19256281|2022      TAGATATTTCATCGTGTAAGAATCAATATTAATATTTCTAAAGTATCTGTGTATAGCCTC
CRN|EPI_ISL_19256298|2022      TAGATATTTCATCGTGTAAGAATCAATATTAATATTTCTAAAGTATCTGTGTATAGCCTC
NGN|EPI_ISL_15665411|2020      TAGATATTTCATCGTGTAAGAATCAATATTAATATTTCTAAAGTATCTGTGTATAGCCTC
NGN|EPI_ISL_15370068|2019      TAGATATTTCATCGTGTAAGAATCAATATTAATATTTCTAAAGTATCTGTGTATAGCCTC
NGN|EPI_ISL_15370066|2019      TAGATATTTCATCGTGTAAGAATCAATATTAATATTTCTAAAGTATCTGTGTATAGCCTC
NGN|EPI_ISL_15370082|2020      TAGATATTTCATCGTGTAAGAATCAATATTAATATTTCTAAAGTATCTGTGTATAGCCTC
NGN|EPI_ISL_15370080|2019      TAGATATTTCATCGTGTAAGAATCAATATTAATATTTCTAAAGTATCTGTGTATAGCCTC
NGN|EPI_ISL_15370065|2019      TAGATATTTCATCGTGTAAGAATCAATATTAATATTTCTAAAGTATCTGTGTATAGCCTC
                               ************************************************************

NC_063383.1                    TTTATTTACCACAGCTCCATATTCCAACATGCATTCCACTAGAGGGATATCGATATCGCC
NGN|EPI_ISL_19256236|2023      TTTATTTACCACAGCTCCATATTCCAACATGCATTCCACTAGAGGGATATCGATATCGCC
NGN|EPI_ISL_19256294|2023      TTTATTTACCACAGCTCCATATTCCAACATGCATTCCACTAGAGGGATATCGATATTGCC
NGN|EPI_ISL_19256204|2022      TTTATTTACCACAGCTCCATATTCCAACATGCATTCCACTAGAGGGATATCGATATCGCC
NGN|EPI_ISL_19256281|2022      TTTATTTACCACAGCTCCATATTCCAACATGCATTCCACTAGAGGGATATCGATATCGCC
CRN|EPI_ISL_19256298|2022      TTTATTTACCACAGCTCCATATTCCAACATGCATTCCACTAGAGGGATATCGATATCGCC
NGN|EPI_ISL_15665411|2020      TTTATTTACCACAGCTCCATATTCCAACATGCATTCCACTAGAGGGATATCGATATCGCC
NGN|EPI_ISL_15370068|2019      TTTATTTACCACAGCTCCATATTCCAACATGCATTCCACTAGAGGGATATCGATATCGCC
NGN|EPI_ISL_15370066|2019      TTTATTTACCACAGCTCCATATTCCAACATGCATTCCACTAGAGGGATATCGATATCGCC
NGN|EPI_ISL_15370082|2020      TTTATTTACCACAGCTCCATATTCCAACATGCATTCCACTAGAGGGATATCGATATCGCC
NGN|EPI_ISL_15370080|2019      TTTATTTACCACAGCTCCATATTCCAACATGCATTCCACTAGAGGGATATCGATATCGCC
NGN|EPI_ISL_15370065|2019      TTTATTTACCACAGCTCCATATTCCAACATGCATTCCACTAGAGGGATATCGATATCGCC
                               ********************************************************.***

NC_063383.1                    GAATGTCATATACTCAATTAGTATATGTTGGAGGACATCCGAGTTCATTGTTTTCAATAT
NGN|EPI_ISL_19256236|2023      GAATGTCATATACTCAATTAGTATATGTTGGAGGACATCCGAGTTCATTGTTTTCAATAT
NGN|EPI_ISL_19256294|2023      GAATGTCATATACTCAATTAGTATATGTTGGAGGACATCCGAGTTCATTGTTTTCAATAT
NGN|EPI_ISL_19256204|2022      GAATGTCATATACTCAATTAGTATATGTTGGAGGACATCCGAGTTCATTGTTTTCAATAT
NGN|EPI_ISL_19256281|2022      GAATGTCATATACTCAATTAGTATATGTTGGAGGACATCCGAGTTCATTGTTTTCAATAT
CRN|EPI_ISL_19256298|2022      GAATGTCATATACTCAATTAGTATATGTTGGAGGACATCCGAGTTCATTGTTTTCAATAT
NGN|EPI_ISL_15665411|2020      GAATGTCATATACTCAATTAGTATATGTTGGAGGACATCCGAGTTCATTGTTTTCAATAT
NGN|EPI_ISL_15370068|2019      GAATGTCATATACTCAATTAGTATATGTTGGAGGACATCCGAGTTCATTGTTTTCAATAT
NGN|EPI_ISL_15370066|2019      GAATGTCATATACTCAATTAGTATATGTTGGAGGACATCCGAGTTCATTGTTTTCAATAT
NGN|EPI_ISL_15370082|2020      GAATGTCATATACTCAATTAGTATATGTTGGAGGACATCCGAGTTCATTGTTTTCAATAT
NGN|EPI_ISL_15370080|2019      GAATGTCATATACTCAATTAGTATATGTTGGAGGACATCCGAGTTCATTGTTTTCAATAT
NGN|EPI_ISL_15370065|2019      GAATGTCATATACTCAATTAGTATATGTTGGAGGACATCCGAGTTCATTGTTTTCAATAT
                               ************************************************************

NC_063383.1                    CAAAGAGATGGTTTCCTTATCATTTCTCCATAGTGGTACAATACTACACATTATTCCGTA
NGN|EPI_ISL_19256236|2023      CAAAGAGATGGTTTCCTTATCATTTCTCCATAGTGGTACAATACTACACATTATTCCGTA
NGN|EPI_ISL_19256294|2023      CAAAAAGATGGTTTCCTTATCATTTCTCCATAGTGGTACAATACTACACATTATTCCGTA
NGN|EPI_ISL_19256204|2022      CAAAGAGATGGTTTCCTTATCATTTCTCCATAGTGGTACAATACTACACATTATTCCGTA
NGN|EPI_ISL_19256281|2022      CAAAGAGATGGTTTCCTTATCATTTCTCCATAGTGGTACAATACTACACATTATTCCGTA
CRN|EPI_ISL_19256298|2022      CAAAGAGATGGTTTCCTTATCATTTCTCCATAGTGGTACAATACTACACATTATTCCGTA
NGN|EPI_ISL_15665411|2020      CAAAGAGATGGTTTCCTTATCATTTCTCCATAGTGGTACAATACTACACATTATTCCGTA
NGN|EPI_ISL_15370068|2019      CAAAGAGATGGTTTCCTTATCATTTCTCCATAGTGGTACAATACTACACATTATTCCGTA
NGN|EPI_ISL_15370066|2019      CAAAGAGATGGTTTCCTTATCATTTCTCCATAGTGGTACAATACTACACATTATTCCGTA
NGN|EPI_ISL_15370082|2020      CAAAGAGATGGTTTCCTTATCATTTCTCCATAGTGGTACAATACTACACATTATTCCGTA
NGN|EPI_ISL_15370080|2019      CAAAGAGATGGTTTCCTTATCATTTCTCCATAGTGGTACAATACTACACATTATTCCGTA
NGN|EPI_ISL_15370065|2019      CAAAGAGATGGTTTCCTTATCATTTCTCCATAGTGGTACAATACTACACATTATTCCGTA
                               ****.*******************************************************

NC_063383.1                    CGGCTTTCCATTCTCCAAAAACAATTTTACCAAATCTAAATCTACATCTTTATTGTATCT
NGN|EPI_ISL_19256236|2023      CGGCTTTCCATTCTCCAAAAACAATTTTACCAAATCTAAATCTACATCTTTATTGTATCT
NGN|EPI_ISL_19256294|2023      CGGCTTTCCATTCTCCAAAAACAATTTTACCAAATCTAAATCTACATCTTTATTGTATCT
NGN|EPI_ISL_19256204|2022      CGGCTTTCCATTCTCCAAAAACAATTTTACCAAATCTAAATCTACATCTTTATTGTATCT
NGN|EPI_ISL_19256281|2022      CGGCTTTCCATTCTCCAAAAACAATTTTACCAAATCTAAATCTACATCTTTATTGTATCT
CRN|EPI_ISL_19256298|2022      CGGCTTTCCATTCTCCAAAAACAATTTTACCAAATCTAAATCTACATCTTTATTGTATCT
NGN|EPI_ISL_15665411|2020      CGGCTTTCCATTCTCCAAAAACAATTTTACCAAATCTAAATCTACATCTTTATTGTATCT
NGN|EPI_ISL_15370068|2019      CGGCTTTCCATTCTCCAAAAACAATTTTACCAAATCTAAATCTACATCTTTATTGTATCT
NGN|EPI_ISL_15370066|2019      CGGCTTTCCATTCTCCAAAAACAATTTTACCAAATCTAAATCTACATCTTTATTGTATCT
NGN|EPI_ISL_15370082|2020      CGGCTTTCCATTCTCCAAAAACAATTTTACCAAATCTAAATCTACATCTTTATTGTATCT
NGN|EPI_ISL_15370080|2019      CGGCTTTCCATTCTCCAAAAACAATTTTACCAAATCTAAATCTACATCTTTATTGTATCT
NGN|EPI_ISL_15370065|2019      CGGCTTTCCATTCTCCAAAAACAATTTTACCAAATCTAAATCTACATCTTTATTGTATCT
                               ************************************************************

NC_063383.1                    ATAATCACTATTTAGATAATCAGCCATAATTCCTCGAGTGCAACATGTTAGATCGTCTAT
NGN|EPI_ISL_19256236|2023      ATAATCACTATTTAGATAATCAGCCATAATTCCTCGAGTGCAACATGTTAGATCGTCTAT
NGN|EPI_ISL_19256294|2023      ATAATCACTATTTAGATAATCAGCCATAATTCCTCGAGTGCAACATGTTAGATCGTCTAT
NGN|EPI_ISL_19256204|2022      ATAATCACTATTTAGATAATCAGCCATAATTCCTCGAGTGCAACATGTTAGATCGTCTAT
NGN|EPI_ISL_19256281|2022      ATAATCACTATTTAGATAATCAGCCATAATTCCTCGAGTGCAACATGTTAGATCGTCTAT
CRN|EPI_ISL_19256298|2022      ATAATCACTATTTAGATAATCAGCCATAATTCCTCGAGTGCAACATGTTAGATCGTCTAT
NGN|EPI_ISL_15665411|2020      ATAATCACTATTTAGATAATCAGCCATAATTCCTCGAGTGCAACATGTTAGATCGTCTAT
NGN|EPI_ISL_15370068|2019      ATAATCACTATTTAGATAATCAGCCATAATTCCTCGAGTGCAACATGTTAGATCGTCTAT
NGN|EPI_ISL_15370066|2019      ATAATCACTATTTAGATAATCAGCCATAATTCCTCGAGTGCAACATGTTAGATCGTCTAT
NGN|EPI_ISL_15370082|2020      ATAATCACTATTTAGATAATCAGCCATAATTCCTCGAGTGCAACATGTTAGATCGTCTAT
NGN|EPI_ISL_15370080|2019      ATAATCACTATTTAGATAATCAGCCATAATTCCTCGAGTGCAACATGTTAGATCGTCTAT
NGN|EPI_ISL_15370065|2019      ATAATCACTATTTAGATAATCAGCCATAATTCCTCGAGTGCAACATGTTAGATCGTCTAT
                               ************************************************************

NC_063383.1                    ATATGAATAAGCCGTGTTATCTATTCCTTTCATTAACAATTTAACGATGTCTATATCTAT
NGN|EPI_ISL_19256236|2023      ATATGAATAAGCCGTGTTATCTATTCCTTTCATTAACAATTTAACGATGTCTATATCTAT
NGN|EPI_ISL_19256294|2023      ATATGAATAAGCCGTGTTATCTATTCCTTTCATTAACAATTTAACGATGTCTATATCTAT
NGN|EPI_ISL_19256204|2022      ATATGAATAAGCCGTGTTATCTATTCCTTTCATTAACAATTTAACGATGTCTATATCTAT
NGN|EPI_ISL_19256281|2022      ATATGAATAAGCCGTGTTATCTATTCCTTTCATTAACAATTTAACGATGTCTATATCTAT
CRN|EPI_ISL_19256298|2022      ATATGAATAAGCCGTGTTATCTATTCCTTTCATTAACAATTTAACGATGTCTATATCTAT
NGN|EPI_ISL_15665411|2020      ATATGAATAAGCCGTGTTATCTATTCCTTTCATTAACAATTTAACGATGTCTATATCTAT
NGN|EPI_ISL_15370068|2019      ATATGAATAAGCCGTGTTATCTATTCCTTTCATTAACAATTTAACGATGTCTATATCTAT
NGN|EPI_ISL_15370066|2019      ATATGAATAAGCCGTGTTATCTATTCCTTTCATTAACAATTTAACGATGTCTATATCTAT
NGN|EPI_ISL_15370082|2020      ATATGAATAAGCCGTGTTATCTATTCCTTTCATTAACAATTTAACGATGTCTATATCTAT
NGN|EPI_ISL_15370080|2019      ATATGAATAAGCCGTGTTATCTATTCCTTTCATTAACAATTTAACGATGTCTATATCTAT
NGN|EPI_ISL_15370065|2019      ATATGAATAAGCCGTGTTATCTATTCCTTTCATTAACAATTTAACGATGTCTATATCTAT
                               ************************************************************

NC_063383.1                    ATGAGATGACTTAATATAATATTGAAGAGCTGTACAATAGTTTTTATCTATAGAAGACGG
NGN|EPI_ISL_19256236|2023      ATGAGATGACTTAATATAATATTGAAGAGCTGTACAATAGTTTTTATCTATAGAAGACGG
NGN|EPI_ISL_19256294|2023      ATGAGATGACTTAATATAATATTGAAGAGCTGTACAATAGTTTTTATCTATAGAAGACGG
NGN|EPI_ISL_19256204|2022      ATGAGATGACTTAATATAATATTGAAGAGCTGTACAATAGTTTTTATCTATAGAAGACGG
NGN|EPI_ISL_19256281|2022      ATGAGATGACTTAATATAATATTGAAGAGCTGTACAATAGTTTTTATCTATAGAAGACGG
CRN|EPI_ISL_19256298|2022      ATGAGATGACTTAATATAATATTGAAGAGCTGTACAATAGTTTTTATCTATAGAAGACGG
NGN|EPI_ISL_15665411|2020      ATGAGATGACTTAATATAATATTGAAGAGCTGTACAATAGTTTTTATCTATAGAAGACGG
NGN|EPI_ISL_15370068|2019      ATGAGATGACTTAATATAATATTGAAGAGCTGTACAATAGTTTTTATCTATAGAAGACGG
NGN|EPI_ISL_15370066|2019      ATGAGATGACTTAATATAATATTGAAGAGCTGTACAATAGTTTTTATCTATAGAAGACGG
NGN|EPI_ISL_15370082|2020      ATGAGATGACTTAATATAATATTGAAGAGCTGTACAATAGTTTTTATCTATAGAAGACGG
NGN|EPI_ISL_15370080|2019      ATGAGATGACTTAATATAATATTGAAGAGCTGTACAATAGTTTTTATCTATAGAAGACGG
NGN|EPI_ISL_15370065|2019      ATGAGATGACTTAATATAATATTGAAGAGCTGTACAATAGTTTTTATCTATAGAAGACGG
                               ************************************************************

NC_063383.1                    CTTGATTCCGTGATTAATTAGACATTTAACAACTTCCGGACGCACATATGCTCTCGTATC
NGN|EPI_ISL_19256236|2023      CTTGATTCCGTGATTAATTAGACATTTAACAACTTCCGGACGCACATATGCTCTCGTATC
NGN|EPI_ISL_19256294|2023      CTTGATTCCGTGATTAATTAGACATTTAACAACTTCCGGACGCACATATGCTCTCGTATC
NGN|EPI_ISL_19256204|2022      CTTGATTCCGTGATTAATTAGACATTTAACAACTTCCGGACGCACATATGCTCTCGTATC
NGN|EPI_ISL_19256281|2022      CTTGATTCCGTGATTAATTAGACATTTAACAACTTCCGGACGCACATATGCTCTCGTATC
CRN|EPI_ISL_19256298|2022      CTTGATTCCGTGATTAATTAGACATTTAACAACTTCCGGACGCACATATGCTCTCGTATC
NGN|EPI_ISL_15665411|2020      CTTGATTCCGTGATTAATTAGACATTTAACAACTTCCGGACGCACATATGCTCTCGTATC
NGN|EPI_ISL_15370068|2019      CTTGATTCCGTGATTAATTAGACATTTAACAACTTCCGGACGCACATATGCTCTCGTATC
NGN|EPI_ISL_15370066|2019      CTTGATTCCGTGATTAATTAGACATTTAACAACTTCCGGACGCACATATGCTCTCGTATC
NGN|EPI_ISL_15370082|2020      CTTGATTCCGTGATTAATTAGACATTTAACAACTTCCGGACGCACATATGCTCTCGTATC
NGN|EPI_ISL_15370080|2019      CTTGATTCCGTGATTAATTAGACATTTAACAACTTCCGGACGCACATATGCTCTCGTATC
NGN|EPI_ISL_15370065|2019      CTTGATTCCGTGATTAATTAGACATTTAACAACTTCCGGACGCACATATGCTCTCGTATC
                               ************************************************************

NC_063383.1                    CGACTCTGAATACAGATGAGCGATGATATACAGATGCAATACGGTACCACAATTTCGTGG
NGN|EPI_ISL_19256236|2023      CGACTCTGAATACAGATGAGCGATGATATACAGATGCAATACGGTACCACAATTTCGTGG
NGN|EPI_ISL_19256294|2023      CGACTCTGAATACAGATGAGCGATGATATACAGATGCAATACGGTACCACAATTTCGTGG
NGN|EPI_ISL_19256204|2022      CGACTCTGAATACAGATGAGCGATGATATACAGATGCAATACGGTACCACAATTTCGTGG
NGN|EPI_ISL_19256281|2022      CGACTCTGAATACAGATGAGCGATGATATACAGATGCAATACGGTACCACAATTTCGTGG
CRN|EPI_ISL_19256298|2022      CGACTCTGAATACAGATGAGCGATGATATACAGATGCAATACGGTACCACAATTTCGTGG
NGN|EPI_ISL_15665411|2020      CGACTCTGAATACAGATGAGCGATGATATACAGATGCAATACGGTACCACAATTTCGTGG
NGN|EPI_ISL_15370068|2019      CGACTCTGAATACAGATGAGCGATGATATACAGATGCAATACGGTACCACAATTTCGTGG
NGN|EPI_ISL_15370066|2019      CGACTCTGAATACAGATGAGCGATGATATACAGATGCAATACGGTACCACAATTTCGTGG
NGN|EPI_ISL_15370082|2020      CGACTCTGAATACAGATGAGCGATGATATACAGATGCAATACGGTACCACAATTTCGTGG
NGN|EPI_ISL_15370080|2019      CGACTCTGAATACAGATGAGCGATGATATACAGATGCAATACGGTACCACAATTTCGTGG
NGN|EPI_ISL_15370065|2019      CGACTCTGAATACAGATGAGCGATGATATACAGATGCAATACGGTACCACAATTTCGTGG
                               ************************************************************

NC_063383.1                    TTGATAATCATCATACACGTATCCGTACTCGTCATCCTCATAAAGAACACTGCATCCATT
NGN|EPI_ISL_19256236|2023      TTGATAATCATCATACACGTATCCGTACTCGTCATCCTCATAAAGAACACTGCATCCATT
NGN|EPI_ISL_19256294|2023      TTGATAATCATCATACACGTATCCGTACTCGTCATCCTCATAAAGAACACTGCATCCATT
NGN|EPI_ISL_19256204|2022      TTGATAATCATCATACACGTATCCGTACTCGTCATCCTCATAAAGAACACTGCATCCATT
NGN|EPI_ISL_19256281|2022      TTGATAATCATCATACACGTATCCGTACTCGTCATCCTCATAAAGAACACTGCATCCATT
CRN|EPI_ISL_19256298|2022      TTGATAATCATCATACACGTATCCGTACTCGTCATCCTCATAAAGAACACTGCATCCATT
NGN|EPI_ISL_15665411|2020      TTGATAATCATCATACACGTATCCGTACTCGTCATCCTCATAAAGAACACTGCATCCATT
NGN|EPI_ISL_15370068|2019      TTGATAATCATCATACACGTATCCGTACTCGTCATCCTCATAAAGAACACTGCATCCATT
NGN|EPI_ISL_15370066|2019      TTGATAATCATCATACACGTATCCGTACTCGTCATCCTCATAAAGAACACTGCATCCATT
NGN|EPI_ISL_15370082|2020      TTGATAATCATCATACACGTATCCGTACTCGTCATCCTCATAAAGAACACTGCATCCATT
NGN|EPI_ISL_15370080|2019      TTGATAATCATCATACACGTATCCGTACTCGTCATCCTCATAAAGAACACTGCATCCATT
NGN|EPI_ISL_15370065|2019      TTGATAATCATCATACACGTATCCGTACTCGTCATCCTCATAAAGAACACTGCATCCATT
                               ************************************************************

NC_063383.1                    TTCTATGAACAAATCAATAATTTCAGGAACAGGATCATCTGTCATTACATAATTTTCTAT
NGN|EPI_ISL_19256236|2023      TTCTATGAACAAATCAATAATTTCAGGAACAGGATCATCTGTCATTACATAATTTTCTAT
NGN|EPI_ISL_19256294|2023      TTCTATGAACAAATCAATAATTTCAGGAACAGGATCATCTGTCATTACATAATTTTCTAT
NGN|EPI_ISL_19256204|2022      TTCTATGAACAAATCAATAATTTCAGGAACAGGATCATCTGTCATTACATAATTTTCTAT
NGN|EPI_ISL_19256281|2022      TTCTATGAACAAATCAATAATTTCAGGAACAGGATCATCTGTCATTACATAATTTTCTAT
CRN|EPI_ISL_19256298|2022      TTCTATGAACAAATCAATAATTTCAGGAACAGGATCATCTGTCATTACATAATTTTCTAT
NGN|EPI_ISL_15665411|2020      TTCTATGAACAAATCAATAATTTCAGGAACAGGATCATCTGTCATTACATAATTTTCTAT
NGN|EPI_ISL_15370068|2019      TTCTATGAACAAATCAATAATTTCAGGAACAGGATCATCTGTCATTACATAATTTTCTAT
NGN|EPI_ISL_15370066|2019      TTCTATGAACAAATCAATAATTTCAGGAACAGGATCATCTGTCATTACATAATTTTCTAT
NGN|EPI_ISL_15370082|2020      TTCTATGAACAAATCAATAATTTCAGGAACAGGATCATCTGTCATTACATAATTTTCTAT
NGN|EPI_ISL_15370080|2019      TTCTATGAACAAATCAATAATTTCAGGAACAGGATCATCTGTCATTACATAATTTTCTAT
NGN|EPI_ISL_15370065|2019      TTCTATGAACAAATCAATAATTTCAGGAACAGGATCATCTGTCATTACATAATTTTCTAT
                               ************************************************************

NC_063383.1                    AACTGAACGATGGTTTTCACATTTAACACTCAAGTCAAATCCATGTTCTACCAACACCTT
NGN|EPI_ISL_19256236|2023      AACTGAACGATGGTTTTCACATTTAACACTCAAGTCAAATCCATGTTCTACCAACACCTT
NGN|EPI_ISL_19256294|2023      AACTGAACGATGGTTTTCACATTTAACACTCAAGTCAAATCCATGTTCTACCAACACCTT
NGN|EPI_ISL_19256204|2022      AACTGAACGATGGTTTTCACATTTAACACTCAAGTCAAATCCATGTTCTACCAACACCTT
NGN|EPI_ISL_19256281|2022      AACTGAACGATGGTTTTCACATTTAACACTCAAGTCAAATCCATGTTCTACCAACACCTT
CRN|EPI_ISL_19256298|2022      AACTGAACGATGGTTTTCACATTTAACACTCAAGTCAAATCCATGTTCTACCAACACCTT
NGN|EPI_ISL_15665411|2020      AACTGAACGATGGTTTTCACATTTAACACTCAAGTCAAATCCATGTTCTACCAACACCTT
NGN|EPI_ISL_15370068|2019      AACTGAACGATGGTTTTCACATTTAACACTCAAGTCAAATCCATGTTCTACCAACACCTT
NGN|EPI_ISL_15370066|2019      AACTGAACGATGGTTTTCACATTTAACACTCAAGTCAAATCCATGTTCTACCAACACCTT
NGN|EPI_ISL_15370082|2020      AACTGAACGATGGTTTTCACATTTAACACTCAAGTCAAATCCATGTTCTACCAACACCTT
NGN|EPI_ISL_15370080|2019      AACTGAACGATGGTTTTCACATTTAACACTCAAGTCAAATCCATGTTCTACCAACACCTT
NGN|EPI_ISL_15370065|2019      AACTGAACGATGGTTTTCACATTTAACACTCAAGTCAAATCCATGTTCTACCAACACCTT
                               ************************************************************

NC_063383.1                    TATCAAGTCAACGTCTACATTTTTTGATTTCATATAGCTGAATATATTAAAGTCATTTAT
NGN|EPI_ISL_19256236|2023      TATCAAGTCAACGTCTACATTTTTTGATTTCATATAGCTGAATATATTAAAGTCATTTAT
NGN|EPI_ISL_19256294|2023      TATCAAGTCAACGTCTACATTTTTTGATTTCATATAGCTGAATATATTAAAGTCATTTAT
NGN|EPI_ISL_19256204|2022      TATCAAGTCAACGTCTACATTTTTTGATTTCATATAGCTGAATATATTAAAGTCATTTAT
NGN|EPI_ISL_19256281|2022      TATCAAGTCAACGTCTACATTTTTTGATTTCATATAGCTGAATATATTAAAGTCATTTAT
CRN|EPI_ISL_19256298|2022      TATCAAGTCAACGTCTACATTTTTTGATTTCATATAGCTGAATATATTAAAGTCATTTAT
NGN|EPI_ISL_15665411|2020      TATCAAGTCAACGTCTACATTTTTTGATTTCATATAGCTGAATATATTAAAGTCATTTAT
NGN|EPI_ISL_15370068|2019      TATCAAGTCAACGTCTACATTTTTTGATTTCATATAGCTGAATATATTAAAGTCATTTAT
NGN|EPI_ISL_15370066|2019      TATCAAGTCAACGTCTACATTTTTTGATTTCATATAGCTGAATATATTAAAGTCATTTAT
NGN|EPI_ISL_15370082|2020      TATCAAGTCAACGTCTACATTTTTTGATTTCATATAGCTGAATATATTAAAGTCATTTAT
NGN|EPI_ISL_15370080|2019      TATCAAGTCAACGTCTACATTTTTTGATTTCATATAGCTGAATATATTAAAGTCATTTAT
NGN|EPI_ISL_15370065|2019      TATCAAGTCAACGTCTACATTTTTTGATTTCATATAGCTGAATATATTAAAGTCATTTAT
                               ************************************************************

NC_063383.1                    GTTGCTATATCCAGTAGCTTCTAGTAGAGCCATCGCTATATCCTTATTGACTTTAACATG
NGN|EPI_ISL_19256236|2023      GTTGCTATATCCAGTAGCTTCTAGTAGAGCCATCGCTATATCCTTATTGACTTTAACATG
NGN|EPI_ISL_19256294|2023      GTTGCTATATCCAGTAGCTTCTAGTAGAGCCATCGCTATATCCTTATTGACTTTAACATG
NGN|EPI_ISL_19256204|2022      GTTGCTATATCCAGTAGCTTCTAGTAGAGCCATCGCTATATCCTTATTGACTTTAACATG
NGN|EPI_ISL_19256281|2022      GTTGCTATATCCAGTAGCTTCTAGTAGAGCCATCGCTATATCCTTATTGACTTTAACATG
CRN|EPI_ISL_19256298|2022      GTTGCTATATCCAGTAGCTTCTAGTAGAGCCATCGCTATATCCTTATTGACTTTAACATG
NGN|EPI_ISL_15665411|2020      GTTGCTATATCCAGTAGCTTCTAGTAGAGCCATCGCTATATCCTTATTGACTTTAACATG
NGN|EPI_ISL_15370068|2019      GTTGCTATATCCAGTAGCTTCTAGTAGAGCCATCGCTATATCCTTATTGACTTTAACATG
NGN|EPI_ISL_15370066|2019      GTTGCTATATCCAGTAGCTTCTAGTAGAGCCATCGCTATATCCTTATTGACTTTAACATG
NGN|EPI_ISL_15370082|2020      GTTGCTATATCCAGTAGCTTCTAGTAGAGCCATCGCTATATCCTTATTGACTTTAACATG
NGN|EPI_ISL_15370080|2019      GTTGCTATATCCAGTAGCTTCTAGTAGAGCCATCGCTATATCCTTATTGACTTTAACATG
NGN|EPI_ISL_15370065|2019      GTTGCTATATCCAGTAGCTTCTAGTAGAGCCATCGCTATATCCTTATTGACTTTAACATG
                               ************************************************************

NC_063383.1                    TCTACTATTTGTGTATTCTTCTATTGGGGTAAACTGTCTCCAATTTTTATGTAATGGATT
NGN|EPI_ISL_19256236|2023      TCTACTATTTGTGTATTCTTCTATTGGGGTAAACTGTCTCCAATTTTTATGTAATGGATT
NGN|EPI_ISL_19256294|2023      TCTACTATTTGTGTATTCTTCTATTGGGGTAAACTGTCTCCAATTTTTATGTAATGGATT
NGN|EPI_ISL_19256204|2022      TCTACTATTTGTGTATTCTTCTATTGGGGTAAACTGTCTCCAATTTTTATGTAATGGATT
NGN|EPI_ISL_19256281|2022      TCTACTATTTGTGTATTCTTCTATTGGGGTAAACTGTCTCCAATTTTTATGTAATGGATT
CRN|EPI_ISL_19256298|2022      TCTACTATTTGTGTATTCTTCTATTGGGGTAAACTGTCTCCAATTTTTATGTAATGGATT
NGN|EPI_ISL_15665411|2020      TCTACTATTTGTGTATTCTTCTATTGGGGTAAACTGTCTCCAATTTTTATGTAATGGATT
NGN|EPI_ISL_15370068|2019      TCTACTATTTGTGTATTCTTCTATTGGGGTAAACTGTCTCCAATTTTTATGTAATGGATT
NGN|EPI_ISL_15370066|2019      TCTACTATTTGTGTATTCTTCTATTGGGGTAAACTGTCTCCAATTTTTATGTAATGGATT
NGN|EPI_ISL_15370082|2020      TCTACTATTTGTGTATTCTTCTATTGGGGTAAACTGTCTCCAATTTTTATGTAATGGATT
NGN|EPI_ISL_15370080|2019      TCTACTATTTGTGTATTCTTCTATTGGGGTAAACTGTCTCCAATTTTTATGTAATGGATT
NGN|EPI_ISL_15370065|2019      TCTACTATTTGTGTATTCTTCTATTGGGGTAAACTGTCTCCAATTTTTATGTAATGGATT
                               ************************************************************

NC_063383.1                    AGTGCCACTATCTAGTAGTAGTTTGACGACCTCAACATTATTACAATGCTCATTGAAAAG
NGN|EPI_ISL_19256236|2023      AGTGCCACTATCTAGTAGTAGTTTGACGACCTCAACATTATTACAATGCTCATTGAAAAG
NGN|EPI_ISL_19256294|2023      AGTGCCACTATCTAGTAGTAGTTTGACGACCTCAACATTATTACAATGCTCATTGAAAAG
NGN|EPI_ISL_19256204|2022      AGTGCCACTATCTAGTAGTAGTTTGACGACCTCAACATTATTACAATGCTCATTGAAAAG
NGN|EPI_ISL_19256281|2022      AGTGCCACTATCTAGTAGTAGTTTGACGACCTCAACATTATTACAATGCTCATTGAAAAG
CRN|EPI_ISL_19256298|2022      AGTGCCACTATCTAGTAGTAGTTTGACGACCTCAACATTATTACAATGCTCATTGAAAAG
NGN|EPI_ISL_15665411|2020      AGTGCCACTATCTAGTAGTAGTTTGACGACCTCAACATTATTACAATGCTCATTGAAAAG
NGN|EPI_ISL_15370068|2019      AGTGCCACTATCTAGTAGTAGTTTGACGACCTCAACATTATTACAATGCTCATTGAAAAG
NGN|EPI_ISL_15370066|2019      AGTGCCACTATCTAGTAGTAGTTTGACGACCTCAACATTATTACAATGCTCATTGAAAAG
NGN|EPI_ISL_15370082|2020      AGTGCCACTATCTAGTAGTAGTTTGACGACCTCAACATTATTACAATGCTCATTGAAAAG
NGN|EPI_ISL_15370080|2019      AGTGCCACTATCTAGTAGTAGTTTGACGACCTCAACATTATTACAATGCTCATTGAAAAG
NGN|EPI_ISL_15370065|2019      AGTGCCACTATCTAGTAGTAGTTTGACGACCTCAACATTATTACAATGCTCATTGAAAAG
                               ************************************************************

NC_063383.1                    GTATGCGTGTAAAGCATTATTCTTGAATTGGTTCCTGGTATCATTAGGATCTCTGTCTCT
NGN|EPI_ISL_19256236|2023      GTATGCGTGTAAAGCATTATTCTTGAATTGGTTCCTGGTATCATTAGGATCTCTGTCTCT
NGN|EPI_ISL_19256294|2023      GTATGCGTGTAAAGCATTATTCTTGAATTGGTTCCTGGTATCATTAGGATCTCTGTCTCT
NGN|EPI_ISL_19256204|2022      GTATGCGTGTAAAGCATTATTCTTGAATTGGTTCCTGGTATCATTAGGATCTCTGTCTCT
NGN|EPI_ISL_19256281|2022      GTATGCGTGTAAAGCATTATTCTTGAATTGGTTCCTGGTATCATTAGGATCTCTGTCTCT
CRN|EPI_ISL_19256298|2022      GTATGCGTGTAAAGCATTATTCTTGAATTGGTTCCTGGTATCATTAGGATCTCTGTCTCT
NGN|EPI_ISL_15665411|2020      GTATGCGTGTAAAGCATTATTCTTGAATTGGTTCCTGGTATCATTAGGATCTCTGTCTCT
NGN|EPI_ISL_15370068|2019      GTATGCGTGTAAAGCATTATTCTTGAATTGGTTCCTGGTATCATTAGGATCTCTGTCTCT
NGN|EPI_ISL_15370066|2019      GTATGCGTGTAAAGCATTATTCTTGAATTGGTTCCTGGTATCATTAGGATCTCTGTCTCT
NGN|EPI_ISL_15370082|2020      GTATGCGTGTAAAGCATTATTCTTGAATTGGTTCCTGGTATCATTAGGATCTCTGTCTCT
NGN|EPI_ISL_15370080|2019      GTATGCGTGTAAAGCATTATTCTTGAATTGGTTCCTGGTATCATTAGGATCTCTGTCTCT
NGN|EPI_ISL_15370065|2019      GTATGCGTGTAAAGCATTATTCTTGAATTGGTTCCTGGTATCATTAGGATCTCTGTCTCT
                               ************************************************************

NC_063383.1                    CAACATCTGTTTAAGTTCATCGAGAACCACCTCCTCATTTTCCAGATAGTCAAACATTTT
NGN|EPI_ISL_19256236|2023      CAACATCTGTTTAAGTTCATCGAGAACCACCTCCTCATTTTCCAGATAGTCAAACATTTT
NGN|EPI_ISL_19256294|2023      CAACATCTGTTTAAGTTCATCGAGAACCACCTCCTCATTTTCCAGATAGTCAAACATTTT
NGN|EPI_ISL_19256204|2022      CAACATCTGTTTAAGTTCATCGAGAACCACCTCCTCATTTTCCAGATAGTCAAACATTTT
NGN|EPI_ISL_19256281|2022      CAACATCTGTTTAAGTTCATCGAGAACCACCTCCTCATTTTCCAGATAGTCAAACATTTT
CRN|EPI_ISL_19256298|2022      CAACATCTGTTTAAGTTCATCGAGAACCACCTCCTCATTTTCCAGATAGTCAAACATTTT
NGN|EPI_ISL_15665411|2020      CAACATCTGTTTAAGTTCATCGAGAACCACCTCCTCATTTTCCAGATAGTCAAACATTTT
NGN|EPI_ISL_15370068|2019      CAACATCTGTTTAAGTTCATCGAGAACCACCTCCTCATTTTCCAGATAGTCAAACATTTT
NGN|EPI_ISL_15370066|2019      CAACATCTGTTTAAGTTCATCGAGAACCACCTCCTCATTTTCCAGATAGTCAAACATTTT
NGN|EPI_ISL_15370082|2020      CAACATCTGTTTAAGTTCATCGAGAACCACCTCCTCATTTTCCAGATAGTCAAACATTTT
NGN|EPI_ISL_15370080|2019      CAACATCTGTTTAAGTTCATCGAGAACCACCTCCTCATTTTCCAGATAGTCAAACATTTT
NGN|EPI_ISL_15370065|2019      CAACATCTGTTTAAGTTCATCGAGAACCACCTCCTCATTTTCCAGATAGTCAAACATTTT
                               ************************************************************

NC_063383.1                    GACTGAATAGAAGTGAATGAGCTACTGTGAACTCTATACACCCGCACAACTAATGTCATT
NGN|EPI_ISL_19256236|2023      GACTGAATAGAAGTGAATGAGCTACTGTGAACTCTATACACCCGCACAACTAATGTCATT
NGN|EPI_ISL_19256294|2023      GACTGAATAGAAGTGAATGAGCTACTGTGAACTCTATACACCCGCACAACTAATGTCATT
NGN|EPI_ISL_19256204|2022      GACTGAATAGAAGTGAATGAGCTACTGTGAACTCTATACACCCGCACAACTAATGTCATT
NGN|EPI_ISL_19256281|2022      GACTGAATAGAAGTGAATGAGCTACTGTGAACTCTATACACCCGCACAACTAATGTCATT
CRN|EPI_ISL_19256298|2022      GACTGAATAGAAGTGAATGAGCTACTGTGAACTCTATACACCCGCACAACTAATGTCATT
NGN|EPI_ISL_15665411|2020      GACTGAATAGAAGTGAATGAGCTACTGTGAACTCTATACACCCGCACAACTAATGTCATT
NGN|EPI_ISL_15370068|2019      GACTGAATAGAAGTGAATGAGCTACTGTGAACTCTATACACCCGCACAACTAATGTCATT
NGN|EPI_ISL_15370066|2019      GACTGAATAGAAGTGAATGAGCTACTGTGAACTCTATACACCCGCACAACTAATGTCATT
NGN|EPI_ISL_15370082|2020      GACTGAATAGAAGTGAATGAGCTACTGTGAACTCTATACACCCGCACAACTAATGTCATT
NGN|EPI_ISL_15370080|2019      GACTGAATAGAAGTGAATGAGCTACTGTGAACTCTATACACCCGCACAACTAATGTCATT
NGN|EPI_ISL_15370065|2019      GACTGAATAGAAGTGAATGAGCTACTGTGAACTCTATACACCCGCACAACTAATGTCATT
                               ************************************************************

NC_063383.1                    AAATATCATTTTTGAATGTATTTATACCATGTCAAAAACTTGTACAATTATTAATAAAAA
NGN|EPI_ISL_19256236|2023      AAATATCATTTTTGAATGTATTTATACCATGTCAAAAACTTGTACAATTATTAATAAAAA
NGN|EPI_ISL_19256294|2023      AAATATCATTTTTGAATGTATTTATACCATGTCAAAAACTTGTACAATTATTAATAAAAA
NGN|EPI_ISL_19256204|2022      AAATATCATTTTTGAATGTATTTATACCATGTCAAAAACTTGTACAATTATTAATAAAAA
NGN|EPI_ISL_19256281|2022      AAATATCATTTTTGAATGTATTTATACCATGTCAAAAACTTGTACAATTATTAATAAAAA
CRN|EPI_ISL_19256298|2022      AAATATCATTTTTGAATGTATTTATACCATGTCAAAAACTTGTACAATTATTAATAAAAA
NGN|EPI_ISL_15665411|2020      AAATATCATTTTTGAATGTATTTATACCATGTCAAAAACTTGTACAATTATTAATAAAAA
NGN|EPI_ISL_15370068|2019      AAATATCATTTTTGAATGTATTTATACCATGTCAAAAACTTGTACAATTATTAATAAAAA
NGN|EPI_ISL_15370066|2019      AAATATCATTTTTGAATGTATTTATACCATGTCAAAAACTTGTACAATTATTAATAAAAA
NGN|EPI_ISL_15370082|2020      AAATATCATTTTTGAATGTATTTATACCATGTCAAAAACTTGTACAATTATTAATAAAAA
NGN|EPI_ISL_15370080|2019      AAATATCATTTTTGAATGTATTTATACCATGTCAAAAACTTGTACAATTATTAATAAAAA
NGN|EPI_ISL_15370065|2019      AAATATCATTTTTGAATGTATTTATACCATGTCAAAAACTTGTACAATTATTAATAAAAA
                               ************************************************************

NC_063383.1                    TAATTAGTGTTTAAATTTTACCAGTTCCAGATTTTACACCTCCGTTAACACCTCCATTAA
NGN|EPI_ISL_19256236|2023      TAATTAGTGTTTAAATTTTACCAGTTCCAGATTTTACACCTCCGTTAACACCTCCATTAA
NGN|EPI_ISL_19256294|2023      TAATTAGTGTTTAAATTTTACCAGTTCCAGATTTTACACCTCCGTTAACACCTCCATTAA
NGN|EPI_ISL_19256204|2022      TAATTAGTGTTTAAATTTTACCAGTTCCAGATTTTACACCTCCGTTAACACCTCCATTAA
NGN|EPI_ISL_19256281|2022      TAATTAGTGTTTAAATTTTACCAGTTCCAGATTTTACACCTCCGTTAACACCTCCATTAA
CRN|EPI_ISL_19256298|2022      TAATTAGTGTTTAAATTTTACCAGTTCCAGATTTTACACCTCCGTTAACACCTCCATTAA
NGN|EPI_ISL_15665411|2020      TAATTAGTGTTTAAATTTTACCAGTTCCAGATTTTACACCTCCGTTAACACCTCCATTAA
NGN|EPI_ISL_15370068|2019      TAATTAGTGTTTAAATTTTACCAGTTCCAGATTTTACACCTCCGTTAACACCTCCATTAA
NGN|EPI_ISL_15370066|2019      TAATTAGTGTTTAAATTTTACCAGTTCCAGATTTTACACCTCCGTTAACACCTCCATTAA
NGN|EPI_ISL_15370082|2020      TAATTAGTGTTTAAATTTTACCAGTTCCAGATTTTACACCTCCGTTAACACCTCCATTAA
NGN|EPI_ISL_15370080|2019      TAATTAGTGTTTAAATTTTACCAGTTCCAGATTTTACACCTCCGTTAACACCTCCATTAA
NGN|EPI_ISL_15370065|2019      TAATTAGTGTTTAAATTTTACCAGTTCCAGATTTTACACCTCCGTTAACACCTCCATTAA
                               ************************************************************

NC_063383.1                    CCCCACTTTTTACACCACTGGACGATCCTCCTCCCCACATTCCACTGCCACTAGATGTAT
NGN|EPI_ISL_19256236|2023      CCCCACTTTTTACACCACTGGACGATCCTCCTCCCCACATTCCACTGCCACTAGATGTAT
NGN|EPI_ISL_19256294|2023      CCCCACTTTTTACACCACTGGACGATCCTCCTCCCCACATTCCACTGCCACTAGATGTAT
NGN|EPI_ISL_19256204|2022      CCCCACTTTTTACACCACTGGACGATCCTCCTCCCCACATTCCACTGCCACTAGATGTAT
NGN|EPI_ISL_19256281|2022      CCCCACTTTTTACACCACTGGACGATCCTCCTCCCCACATTCCACTGCCACTAGATGTAT
CRN|EPI_ISL_19256298|2022      CCCCACTTTTTACACCACTGGACGATCCTCCTCCCCACATTCCACTGCCACTAGATGTAT
NGN|EPI_ISL_15665411|2020      CCCCACTTTTTACACCACTGGACGATCCTCCTCCCCACATTCCACTGCCACTAGATGTAT
NGN|EPI_ISL_15370068|2019      CCCCACTTTTTACACCACTGGACGATCCTCCTCCCCACATTCCACTGCCACTAGATGTAT
NGN|EPI_ISL_15370066|2019      CCCCACTTTTTACACCACTGGACGATCCTCCTCCCCACATTCCACTGCCACTAGATGTAT
NGN|EPI_ISL_15370082|2020      CCCCACTTTTTACACCACTGGACGATCCTCCTCCCCACATTCCACTGCCACTAGATGTAT
NGN|EPI_ISL_15370080|2019      CCCCACTTTTTACACCACTGGACGATCCTCCTCCCCACATTCCACTGCCACTAGATGTAT
NGN|EPI_ISL_15370065|2019      CCCCACTTTTTACACCACTGGACGATCCTCCTCCCCACATTCCACTGCCACTAGATGTAT
                               ************************************************************

NC_063383.1                    AAGTTTTAGATCCTTTATTACTACCATCATGTCCATGGATAAAGACACTCCACATGCCGC
NGN|EPI_ISL_19256236|2023      AAGTTTTAGATCCTTTATTACTACCATCATGTCCATGGATAAAGACACTCCACATGCCGC
NGN|EPI_ISL_19256294|2023      AAGTTTTAGATCCTTTATTACTACCATCATGTCCATGGATAAAGACACTCCACATGCCGC
NGN|EPI_ISL_19256204|2022      AAGTTTTAGATCCTTTATTACTACCATCATGTCCATGGATAAAGACACTCCACATGCCGC
NGN|EPI_ISL_19256281|2022      AAGTTTTAGATCCTTTATTACTACCATCATGTCCATGGATAAAGACACTCCACATGCCGC
CRN|EPI_ISL_19256298|2022      AAGTTTTAGATCCTTTATTACTACCATCATGTCCATGGATAAAGACACTCCACATGCCGC
NGN|EPI_ISL_15665411|2020      AAGTTTTAGATCCTTTATTACTACCATCATGTCCATGGATAAAGACACTCCACATGCCGC
NGN|EPI_ISL_15370068|2019      AAGTTTTAGATCCTTTATTACTACCATCATGTCCATGGATAAAGACACTCCACATGCCGC
NGN|EPI_ISL_15370066|2019      AAGTTTTAGATCCTTTATTACTACCATCATGTCCATGGATAAAGACACTCCACATGCCGC
NGN|EPI_ISL_15370082|2020      AAGTTTTAGATCCTTTATTACTACCATCATGTCCATGGATAAAGACACTCCACATGCCGC
NGN|EPI_ISL_15370080|2019      AAGTTTTAGATCCTTTATTACTACCATCATGTCCATGGATAAAGACACTCCACATGCCGC
NGN|EPI_ISL_15370065|2019      AAGTTTTAGATCCTTTATTACTACCATCATGTCCATGGATAAAGACACTCCACATGCCGC
                               ************************************************************

NC_063383.1                    CACTACTACCCCCTTTAGACGACATATTAATAAGACAAGTTTAACAATAAAATTAATCAC
NGN|EPI_ISL_19256236|2023      CACTACTACCCCCTTTAGACGACATATTAATAAGACAAGTTTAACAATAAAATTAATCAC
NGN|EPI_ISL_19256294|2023      CACTACTACCCCCTTTAGACGACATATTAATAAGACAAGTTTAACAATAAAATTAATCAC
NGN|EPI_ISL_19256204|2022      CACTACTACCCCCTTTAGACGACATATTAATAAGACAAGTTTAACAATAAAATTAATCAC
NGN|EPI_ISL_19256281|2022      CACTACTACCCCCTTTAGACGACATATTAATAAGACAAGTTTAACAATAAAATTAATCAC
CRN|EPI_ISL_19256298|2022      CACTACTACCCCCTTTAGACGACATATTAATAAGACAAGTTTAACAATAAAATTAATCAC
NGN|EPI_ISL_15665411|2020      CACTACTACCCCCTTTAGACGACATATTAATAAGACAAGTTTAACAATAAAATTAATCAC
NGN|EPI_ISL_15370068|2019      CACTACTACCCCCTTTAGACGACATATTAATAAGACAAGTTTAACAATAAAATTAATCAC
NGN|EPI_ISL_15370066|2019      CACTACTACCCCCTTTAGACGACATATTAATAAGACAAGTTTAACAATAAAATTAATCAC
NGN|EPI_ISL_15370082|2020      CACTACTACCCCCTTTAGACGACATATTAATAAGACAAGTTTAACAATAAAATTAATCAC
NGN|EPI_ISL_15370080|2019      CACTACTACCCCCTTTAGACGACATATTAATAAGACAAGTTTAACAATAAAATTAATCAC
NGN|EPI_ISL_15370065|2019      CACTACTACCCCCTTTAGACGACATATTAATAAGACAAGTTTAACAATAAAATTAATCAC
                               ************************************************************

NC_063383.1                    GAGTACCCTACTACCAACCACTATTATATGATTACAGTACCTTGACTAAAGTCTCTAGTC
NGN|EPI_ISL_19256236|2023      GAGTACCCTACTACCAACCACTATTATATGATTATAGTACCTTGACTAAAGTCTCTAGTC
NGN|EPI_ISL_19256294|2023      GAGTACCCTACTACCAACCACTATTATATGATTATAGTACCTTGACTAAAGTCTCTAGTC
NGN|EPI_ISL_19256204|2022      GAGTACCCTACTACCAACCACTATTATATGATTACAGTACCTTGACTAAAGTCTCTAGTC
NGN|EPI_ISL_19256281|2022      GAGTACCCTACTACCAACCACTATTATATGATTACAGTACCTTGACTAAAGTCTCTAGTC
CRN|EPI_ISL_19256298|2022      GAGTACCCTACTACCAACCACTATTATATGATTACAGTACCTTGACTAAAGTCTCTAGTC
NGN|EPI_ISL_15665411|2020      GAGTACCCTACTACCAACCACTATTATATGATTACAGTACCTTGACTAAAGTCTCTAGTC
NGN|EPI_ISL_15370068|2019      GAGTACCCTACTACCAACCACTATTATATGATTACAGTACCTTGACTAAAGTCTCTAGTC
NGN|EPI_ISL_15370066|2019      GAGTACCCTACTACCAACCACTATTATATGATTACAGTACCTTGACTAAAGTCTCTAGTC
NGN|EPI_ISL_15370082|2020      GAGTACCCTACTACCAACCACTATTATATGATTATAGTACCTTGACTAAAGTCTCTAGTC
NGN|EPI_ISL_15370080|2019      GAGTACCCTACTACCAACCACTATTATATGATTATAGTACCTTGACTAAAGTCTCTAGTC
NGN|EPI_ISL_15370065|2019      GAGTACCCTACTACCAACCACTATTATATGATTACAGTACCTTGACTAAAGTCTCTAGTC
                               **********************************.*************************

NC_063383.1                    ACAAGATCAATACTACCAACCTACGCTATTATATGATTATAGTTTCTATTTTTATAGGAA
NGN|EPI_ISL_19256236|2023      ACAAGATCAATACTACCAACCTACGCTATTATATGATTATAGTTTCTATTTTTATAGGAA
NGN|EPI_ISL_19256294|2023      ACAAGATCAATACTACCAACCTACGCTATTATATGATTATAGTTTCTATTTTTATAGGAA
NGN|EPI_ISL_19256204|2022      ACAAGATCAATACTACCAACCTACGCTATTATATGATTATAGTTTCTATTTTTATAGGAA
NGN|EPI_ISL_19256281|2022      ACAAGATCAATACTACCAACCTACGCTATTATATGATTATAGTTTCTATTTTTATAGGAA
CRN|EPI_ISL_19256298|2022      ACAAGATCAATACTACCAACCTACGCTATTATATGATTATAGTTTCTATTTTTATAGGAA
NGN|EPI_ISL_15665411|2020      ACAAGATCAATACTACCAACCTACGCTATTATATGATTATAGTTTCTATTTTTATAGGAA
NGN|EPI_ISL_15370068|2019      ACAAGATCAATACTACCAACCTACGCTATTATATGATTATAGTTTCTATTTTTATAGGAA
NGN|EPI_ISL_15370066|2019      ACAAGATCAATACTACCAACCTACGCTATTATATGATTATAGTTTCTATTTTTATAGGAA
NGN|EPI_ISL_15370082|2020      ACAAGATCAATACTACCAACCTACGCTATTATATGATTATAGTTTCTATTTTTATAGGAA
NGN|EPI_ISL_15370080|2019      ACAAGATCAATACTACCAACCTACGCTATTATATGATTATAGTTTCTATTTTTATAGGAA
NGN|EPI_ISL_15370065|2019      ACAAGATCAATACTACCAACCTACGCTATTATATGATTATAGTTTCTATTTTTATAGGAA
                               ************************************************************

NC_063383.1                    CGCGTACGAGAAAATCAAATGTCTAAGTTCTAACGGTAGTGTTGATAAACGATTGTTATC
NGN|EPI_ISL_19256236|2023      CGCGTACGAGAAAATCAAATGTCTAAGTTCTAACGGTAGTGTTGATAAACGATTGTTATC
NGN|EPI_ISL_19256294|2023      CGCGTACGAGAAAATCAAATGTCTAAGTTCTAACGGTAGTGTTGATAAACGATTGTTATC
NGN|EPI_ISL_19256204|2022      CGCGTACGAGAAAATCAAATGTCTAAGTTCTAACGGTAGTGTTGATAAACGATTGTTATC
NGN|EPI_ISL_19256281|2022      CGCGTACGAGAAAATCAAATGTCTAAGTTCTAACGGTAGTGTTGATAAACGATTGTTATC
CRN|EPI_ISL_19256298|2022      CGCGTACGAGAAAATCAAATGTCTAAGTTCTAACGGTAGTGTTGATAAACGATTGTTATC
NGN|EPI_ISL_15665411|2020      CGCGTACGAGAAAATCAAATGTCTAAGTTCTAACGGTAGTGTTGATAAACGATTGTTATC
NGN|EPI_ISL_15370068|2019      CGCGTACGAGAAAATCAAATGTCTAAGTTCTAACGGTAGTGTTGATAAACGATTGTTATC
NGN|EPI_ISL_15370066|2019      CGCGTACGAGAAAATCAAATGTCTAAGTTCTAACGGTAGTGTTGATAAACGATTGTTATC
NGN|EPI_ISL_15370082|2020      CGCGTACGAGAAAATCAAATGTCTAAGTTCTAACGGTAGTGTTGATAAACGATTGTTATC
NGN|EPI_ISL_15370080|2019      CGCGTACGAGAAAATCAAATGTCTAAGTTCTAACGGTAGTGTTGATAAACGATTGTTATC
NGN|EPI_ISL_15370065|2019      CGCGTACGAGAAAATCAAATGTCTAAGTTCTAACGGTAGTGTTGATAAACGATTGTTATC
                               ************************************************************

NC_063383.1                    CGCGGATACCTCATCTATCATGTTGTCTATTTTCTTACTTTGTTCTATTAACCTATTAGC
NGN|EPI_ISL_19256236|2023      CGCGGATACCTCATCTATCATGTTGTCTATTTTCTTACTTTGTTCTATTAACCTATTAGC
NGN|EPI_ISL_19256294|2023      CGCGGATACCTCATCTATCATGTTGTCTATTTTCTTACTTTGTTCTATTAACCTATTAGC
NGN|EPI_ISL_19256204|2022      CGCGGATACCTCATCTATCATGTTGTCTATTTTCTTACTTTGTTCTATTAACCTATTAGC
NGN|EPI_ISL_19256281|2022      CGCGGATACCTCATCTATCATGTTGTCTATTTTCTTACTTTGTTCTATTAACCTATTAGC
CRN|EPI_ISL_19256298|2022      CGCGGATACCTCATCTATCATGTTGTCTATTTTCTTACTTTGTTCTATTAACCTATTAGC
NGN|EPI_ISL_15665411|2020      CGCGGATACCTCATCTATCATGTTGTCTATTTTCTTACTTTGTTCTATTAACCTATTAGC
NGN|EPI_ISL_15370068|2019      CGCGGATACCTCATCTATCATGTTGTCTATTTTCTTACTTTGTTCTATTAACCTATTAGC
NGN|EPI_ISL_15370066|2019      CGCGGATACCTCATCTATCATGTTGTCTATTTTCTTACTTTGTTCTATTAACCTATTAGC
NGN|EPI_ISL_15370082|2020      CGCGGATACCTCATCTATCATGTTGTCTATTTTCTTACTTTGTTCTATTAACCTATTAGC
NGN|EPI_ISL_15370080|2019      CGCGGATACCTCATCTATCATGTTGTCTATTTTCTTACTTTGTTCTATTAACCTATTAGC
NGN|EPI_ISL_15370065|2019      CGCGGATACCTCATCTATCATGTTGTCTATTTTCTTACTTTGTTCTATTAACCTATTAGC
                               ************************************************************

NC_063383.1                    ATTATATATTATTTGATTATAAAACTTATATTGCTTATTAGCCCAATCTGTAAATATCGG
NGN|EPI_ISL_19256236|2023      ATTATATATTATTTGATTATAAAACTTATATTGCTTATTAGCCCAATCTGTAAATATCGG
NGN|EPI_ISL_19256294|2023      ATTATATATTATTTGATTATAAAACTTATATTGCTTATTAGCCCAATCTGTAAATATCGG
NGN|EPI_ISL_19256204|2022      ATTATATATTATTTGATTATAAAACTTATATTGCTTATTAGCCCAATCTGTAAATATCGG
NGN|EPI_ISL_19256281|2022      ATTATATATTATTTGATTATAAAACTTATATTGCTTATTAGCCCAATCTGTAAATATCGG
CRN|EPI_ISL_19256298|2022      ATTATATATTATTTGATTATAAAACTTATATTGCTTATTAGCCCAATCTGTAAATATCGG
NGN|EPI_ISL_15665411|2020      ATTATATATTATTTGATTATAAAACTTATATTGCTTATTAGCCCAATCTGTAAATATCGG
NGN|EPI_ISL_15370068|2019      ATTATATATTATTTGATTATAAAACTTATATTGCTTATTAGCCCAATCTGTAAATATCGG
NGN|EPI_ISL_15370066|2019      ATTATATATTATTTGATTATAAAACTTATATTGCTTATTAGCCCAATCTGTAAATATCGG
NGN|EPI_ISL_15370082|2020      ATTATATATTATTTGATTATAAAACTTATATTGCTTATTAGCCCAATCTGTAAATATCGG
NGN|EPI_ISL_15370080|2019      ATTATATATTATTTGATTATAAAACTTATATTGCTTATTAGCCCAATCTGTAAATATCGG
NGN|EPI_ISL_15370065|2019      ATTATATATTATTTGATTATAAAACTTATATTGCTTATTAGCCCAATCTGTAAATATCGG
                               ************************************************************

NC_063383.1                    ATTATTAACATATCGTTTCTTTGTAGGTTTATTTAACTTGTACATCACTGTAAGCATGTC
NGN|EPI_ISL_19256236|2023      ATTATTAACATATCGTTTCTTTGTAGGTTTATTTAACTTGTACATCACTGTAAGCATGTC
NGN|EPI_ISL_19256294|2023      ATTATTAACATATCGTTTCTTTGTAGGTTTATTTAACTTGTACATCACTGTAAGCATGTC
NGN|EPI_ISL_19256204|2022      ATTATTAACATATCGTTTCTTTGTAGGTTTATTTAACTTGTACATCACTGTAAGCATGTC
NGN|EPI_ISL_19256281|2022      ATTATTAACATATCGTTTCTTTGTAGGTTTATTTAACTTGTACATCACTGTAAGCATGTC
CRN|EPI_ISL_19256298|2022      ATTATTAACATATCGTTTCTTTGTAGGTTTATTTAACTTGTACATCACTGTAAGCATGTC
NGN|EPI_ISL_15665411|2020      ATTATTAACATATCGTTTCTTTGTAGGTTTATTTAACTTGTACATCACTGTAAGCATGTC
NGN|EPI_ISL_15370068|2019      ATTATTAACATATCGTTTCTTTGTAGGTTTATTTAACTTGTACATCACTGTAAGCATGTC
NGN|EPI_ISL_15370066|2019      ATTATTAACATATCGTTTCTTTGTAGGTTTATTTAACTTGTACATCACTGTAAGCATGTC
NGN|EPI_ISL_15370082|2020      ATTATTAACATATCGTTTCTTTGTAGGTTTATTTAACTTGTACATCACTGTAAGCATGTC
NGN|EPI_ISL_15370080|2019      ATTATTAACATATCGTTTCTTTGTAGGTTTATTTAACTTGTACATCACTGTAAGCATGTC
NGN|EPI_ISL_15370065|2019      ATTATTAACATATCGTTTCTTTGTAGGTTTATTTAACTTGTACATCACTGTAAGCATGTC
                               ************************************************************

NC_063383.1                    CGTACCATTTATTTTAATTTGACACATATCAGCAATTTCTTTTTCGCAGTCGGTTATATA
NGN|EPI_ISL_19256236|2023      CGTACCATTTATTTTAATTTGACACATATCAGCAATTTCTTTTTCGCAGTCGGTTATATA
NGN|EPI_ISL_19256294|2023      CGTACCATTTATTTTAATTTGACACATATCAGCAATTTCTTTTTCGCAGTCGGTTATATA
NGN|EPI_ISL_19256204|2022      CGTACCATTTATTTTAATTTGACACATATCAGCAATTTCTTTTTCGCAGTCGGTTATATA
NGN|EPI_ISL_19256281|2022      CGTACCATTTATTTTAATTTGACACATATCAGCAATTTCTTTTTCGCAGTCGGTTATATA
CRN|EPI_ISL_19256298|2022      CGTACCATTTATTTTAATTTGACACATATCAGCAATTTCTTTTTCGCAGTCGGTTATATA
NGN|EPI_ISL_15665411|2020      CGTACCATTTATTTTAATTTGACACATATCAGCAATTTCTTTTTCGCAGTCGGTTATATA
NGN|EPI_ISL_15370068|2019      CGTACCATTTATTTTAATTTGACACATATCAGCAATTTCTTTTTCGCAGTCGGTTATATA
NGN|EPI_ISL_15370066|2019      CGTACCATTTATTTTAATTTGACACATATCAGCAATTTCTTTTTCGCAGTCGGTTATATA
NGN|EPI_ISL_15370082|2020      CGTACCATTTATTTTAATTTGACACATATCAGCAATTTCTTTTTCGCAGTCGGTTATATA
NGN|EPI_ISL_15370080|2019      CGTACCATTTATTTTAATTTGACACATATCAGCAATTTCTTTTTCGCAGTCGGTTATATA
NGN|EPI_ISL_15370065|2019      CGTACCATTTATTTTAATTTGACACATATCAGCAATTTCTTTTTCGCAGTCGGTTATATA
                               ************************************************************

NC_063383.1                    TTCTATATAAGATGGATACGTATCACATATGTACTTATAGTCTACTAATATGAAGTACTT
NGN|EPI_ISL_19256236|2023      TTCTATATAAGATGGATACGTATCACATATGTACTTATAGTCTACTAATATGAAGTACTT
NGN|EPI_ISL_19256294|2023      TTCTATATAAGATGGATACGTATCACATATGTACTTATAGTCTACTAATATGAAGTACTT
NGN|EPI_ISL_19256204|2022      TTCTATATAAGATGGATACGTATCACATATGTACTTATAGTCTACTAATATGAAGTACTT
NGN|EPI_ISL_19256281|2022      TTCTATATAAGATGGATACGTATCACATATGTACTTATAGTCTACTAATATGAAGTACTT
CRN|EPI_ISL_19256298|2022      TTCTATATAAGATGGATACGTATCACATATGTACTTATAGTCTACTAATATGAAGTACTT
NGN|EPI_ISL_15665411|2020      TTCTATATAAGATGGATACGTATCACATATGTACTTATAGTCTACTAATATGAAGTACTT
NGN|EPI_ISL_15370068|2019      TTCTATATAAGATGGATACGTATCACATATGTACTTATAGTCTACTAATATGAAGTACTT
NGN|EPI_ISL_15370066|2019      TTCTATATAAGATGGATACGTATCACATATGTACTTATAGTCTACTAATATGAAGTACTT
NGN|EPI_ISL_15370082|2020      TTCTATATAAGATGGATACGTATCACATATGTACTTATAGTCTACTAATATGAAGTACTT
NGN|EPI_ISL_15370080|2019      TTCTATATAAGATGGATACGTATCACATATGTACTTATAGTCTACTAATATGAAGTACTT
NGN|EPI_ISL_15370065|2019      TTCTATATAAGATGGATACGTATCACATATGTACTTATAGTCTACTAATATGAAGTACTT
                               ************************************************************

NC_063383.1                    AATACATATTTTCAGTAACGATTTAGCCTTATTACCTATTAATAAGTGCCTGTCGTTGGA
NGN|EPI_ISL_19256236|2023      AATACATATTTTCAGTAACGATTTAGCCTTATTACCTATTAATAAGTGCCTGTCGTTGGA
NGN|EPI_ISL_19256294|2023      AATACATATTTTCAGTAACGATTTAGCCTTATTACCTATTAATAAGTGCCTGTCGTTGGA
NGN|EPI_ISL_19256204|2022      AATACATATTTTCAGTAACGATTTAGCCTTATTACCTATTAATAAGTGCCTGTCGTTGGA
NGN|EPI_ISL_19256281|2022      AATACATATTTTCAGTAACGATTTAGCCTTATTACCTATTAATAAGTGCCTGTCGTTGGA
CRN|EPI_ISL_19256298|2022      AATACATATTTTCAGTAACGATTTAGCCTTATTACCTATTAATAAGTGCCTGTCGTTGGA
NGN|EPI_ISL_15665411|2020      AATACATATTTTCAGTAACGATTTAGCCTTATTACCTATTAATAAGTGCCTGTCGTTGGA
NGN|EPI_ISL_15370068|2019      AATACATATTTTCAGTAACGATTTAGCCTTATTACCTATTAATAAGTGCCTGTCGTTGGA
NGN|EPI_ISL_15370066|2019      AATACATATTTTCAGTAACGATTTAGCCTTATTACCTATTAATAAGTGCCTGTCGTTGGA
NGN|EPI_ISL_15370082|2020      AATACATATTTTCAGTAACGATTTAGCCTTATTACCTATTAATAAGTGCCTGTCGTTGGA
NGN|EPI_ISL_15370080|2019      AATACATATTTTCAGTAACGATTTAGCCTTATTACCTATTAATAAGTGCCTGTCGTTGGA
NGN|EPI_ISL_15370065|2019      AATACATATTTTCAGTAACGATTTAGCCTTATTACCTATTAATAAGTGCCTGTCGTTGGA
                               ************************************************************

NC_063383.1                    TAGGTAATCAACTGTTTTCTTAATACATTCGATGGTTGGTAATTTACTCAAAATAATTTC
NGN|EPI_ISL_19256236|2023      TAGGTAATCAACTGTTTTCTTAATACATTCGATGGTTGGTAATTTACTCAAAATAATTTC
NGN|EPI_ISL_19256294|2023      TAGGTAATCAACTGTTTTCTTAATACATTCGATGGTTGGTAATTTACTCAAAATAATTTC
NGN|EPI_ISL_19256204|2022      TAGGTAATCAACTGTTTTCTTAATACATTCGATGGTTGGTAATTTACTCAAAATAATTTC
NGN|EPI_ISL_19256281|2022      TAGGTAATCAACTGTTTTCTTAATACATTCGATGGTTGGTAATTTACTCAAAATAATTTC
CRN|EPI_ISL_19256298|2022      TAGGTAATCAACTGTTTTCTTAATACATTCGATGGTTGGTAATTTACTCAAAATAATTTC
NGN|EPI_ISL_15665411|2020      TAGGTAATCAACTGTTTTCTTAATACATTCGATGGTTGGTAATTTACTCAAAATAATTTC
NGN|EPI_ISL_15370068|2019      TAGGTAATCAACTGTTTTCTTAATACATTCGATGGTTGGTAATTTACTCAAAATAATTTC
NGN|EPI_ISL_15370066|2019      TAGGTAATCAACTGTTTTCTTAATACATTCGATGGTTGGTAATTTACTCAAAATAATTTC
NGN|EPI_ISL_15370082|2020      TAGGTAATCAACTGTTTTCTTAATACATTCGATGGTTGGTAATTTACTCAAAATAATTTC
NGN|EPI_ISL_15370080|2019      TAGGTAATCAACTGTTTTCTTAATACATTCGATGGTTGGTAATTTACTCAAAATAATTTC
NGN|EPI_ISL_15370065|2019      TAGGTAATCAACTGTTTTCTTAATACATTCGATGGTTGGTAATTTACTCAAAATAATTTC
                               ************************************************************

NC_063383.1                    CAATATCTTAATATATATTTCTGCTATTTCTGGTATACATGCATGTGCCATTATAACACA
NGN|EPI_ISL_19256236|2023      CAATATCTTAATATATATTTCTGCTATTTCTGGTATACATGCATGTGCCATTATAACACA
NGN|EPI_ISL_19256294|2023      CAATATCTTAATATATATTTCTGCTATTTCTGGTATACATGCATGTGCCATTATAACACA
NGN|EPI_ISL_19256204|2022      CAATATCTTAATATATATTTCTGCTATTTCTGGTATACATGCATGTGCCATTATAACACA
NGN|EPI_ISL_19256281|2022      CAATATCTTAATATATATTTCTGCTATTTCTGGTATACATGCATGTGCCATTATAACACA
CRN|EPI_ISL_19256298|2022      CAATATCTTAATATATATTTCTGCTATTTCTGGTATACATGCATGTGCCATTATAACACA
NGN|EPI_ISL_15665411|2020      CAATATCTTAATATATATTTCTGCTATTTCTGGTATACATGCATGTGCCATTATAACACA
NGN|EPI_ISL_15370068|2019      CAATATCTTAATATATATTTCTGCTATTTCTGGTATACATGCATGTGCCATTATAACACA
NGN|EPI_ISL_15370066|2019      CAATATCTTAATATATATTTCTGCTATTTCTGGTATACATGCATGTGCCATTATAACACA
NGN|EPI_ISL_15370082|2020      CAATATCTTAATATATATTTCTGCTATTTCTGGTATACATGCATGTGCCATTATAACACA
NGN|EPI_ISL_15370080|2019      CAATATCTTAATATATATTTCTGCTATTTCTGGTATACATGCATGTGCCATTATAACACA
NGN|EPI_ISL_15370065|2019      CAATATCTTAATATATATTTCTGCTATTTCTGGTATACATGCATGTGCCATTATAACACA
                               ************************************************************

NC_063383.1                    AATACCAATACATGTAGACCCATATGTTGTTGTTATATTAATATCTGCGCCATTATCTAT
NGN|EPI_ISL_19256236|2023      AATACCAATACATGTAGACCCATATGTTGTTGTTATATTAATATCTGCGCCATTATCTAT
NGN|EPI_ISL_19256294|2023      AATACCAATACATGTAGACCCATATGTTGTTGTTATATTAATATCTGCGCCATTATCTAT
NGN|EPI_ISL_19256204|2022      AATACCAATACATGTAGACCCATATGTTGTTGTTATATTAATATCTGCGCCATTATCTAT
NGN|EPI_ISL_19256281|2022      AATACCAATACATGTAGACCCATATGTTGTTGTTATATTAATATCTGCGCCATTATCTAT
CRN|EPI_ISL_19256298|2022      AATACCAATACATGTAGACCCATATGTTGTTGTTATATTAATATCTGCGCCATTATCTAT
NGN|EPI_ISL_15665411|2020      AATACCAATACATGTAGACCCATATGTTGTTGTTATATTAATATCTGCGCCATTATCTAT
NGN|EPI_ISL_15370068|2019      AATACCAATACATGTAGACCCATATGTTGTTGTTATATTAATATCTGCGCCATTATCTAT
NGN|EPI_ISL_15370066|2019      AATACCAATACATGTAGACCCATATGTTGTTGTTATATTAATATCTGCGCCATTATCTAT
NGN|EPI_ISL_15370082|2020      AATACCAATACATGTAGACCCATATGTTGTTGTTATATTAATATCTGCGCCATTATCTAT
NGN|EPI_ISL_15370080|2019      AATACCAATACATGTAGACCCATATGTTGTTGTTATATTAATATCTGCGCCATTATCTAT
NGN|EPI_ISL_15370065|2019      AATACCAATACATGTAGACCCATATGTTGTTGTTATATTAATATCTGCGCCATTATCTAT
                               ************************************************************

NC_063383.1                    TAACCATTCTATTAGGGCAACACTATGCGACTCGATACAATAATAAAGTATACTACGTCC
NGN|EPI_ISL_19256236|2023      TAACCATTCTATTAGGGCAACACTATGCGACTCGATACAATAATAAAGTATACTACGTCC
NGN|EPI_ISL_19256294|2023      TAACCATTCTATTAGGGCAACACTATGCGACTCGATACAATAATAAAGTATACTACGTCC
NGN|EPI_ISL_19256204|2022      TAACCATTCTATTAGGTCAACACTATGCGACTCGATACAATAATAAAGTATACTACGTCC
NGN|EPI_ISL_19256281|2022      TAACCATTCTATTAGGGCAACACTATGCGACTCGATACAATAATAAAGTATACTACGTCC
CRN|EPI_ISL_19256298|2022      TAACCATTCTATTAGGGCAACACTATGCGACTCGATACAATAATAAAGTATACTACGTCC
NGN|EPI_ISL_15665411|2020      TAACCATTCTATTAGGGCAACACTATGCGACTCGATACAATAATAAAGTATACTACGTCC
NGN|EPI_ISL_15370068|2019      TAACCATTCTATTAGGGCAACACTATGCGACTCGATACAATAATAAAGTATACTACGTCC
NGN|EPI_ISL_15370066|2019      TAACCATTCTATTAGGGCAACACTATGCGACTCGATACAATAATAAAGTATACTACGTCC
NGN|EPI_ISL_15370082|2020      TAACCATTCTATTAGGGCAACACTATGCGACTCGATACAATAATAAAGTATACTACGTCC
NGN|EPI_ISL_15370080|2019      TAACCATTCTATTAGGGCAACACTATGCGACTCGATACAATAATAAAGTATACTACGTCC
NGN|EPI_ISL_15370065|2019      TAACCATTCTATTAGGGCAACACTATGCGACTCGATACAATAATAAAGTATACTACGTCC
                               **************** *******************************************

NC_063383.1                    ATGTTTATCTATTTTGTTTATATCATCGATATACGGCTTACAAATTTCTAGTATCGATAA
NGN|EPI_ISL_19256236|2023      ATGTTTATCTATTTTGTTTATATCATCGATATACGGCTTACAAATTTCTAGTATCGATAA
NGN|EPI_ISL_19256294|2023      ATGTTTATCTATTTTGTTTATATCATCGATATACGGCTTACAAATTTCTAGTATCGATAA
NGN|EPI_ISL_19256204|2022      ATGTTTATCTATTTTGTTTATATCATCGATATACGGCTTACAAATTTCTAGTATCGATAA
NGN|EPI_ISL_19256281|2022      ATGTTTATCTATTTTGTTTATATCATCGATATACGGCTTACAAATTTCTAGTATCGATAA
CRN|EPI_ISL_19256298|2022      ATGTTTATCTATTTTGTTTATATCATCGATATACGGCTTACAAATTTCTAGTATCGATAA
NGN|EPI_ISL_15665411|2020      ATGTTTATCTATTTTGTTTATATCATCGATATACGGCTTACAAATTTCTAGTATCGATAA
NGN|EPI_ISL_15370068|2019      ATGTTTATCTATTTTGTTTATATCATCGATATACGGCTTACAAATTTCTAGTATCGATAA
NGN|EPI_ISL_15370066|2019      ATGTTTATCTATTTTGTTTATATCATCGATATACGGCTTACAAATTTCTAGTATCGATAA
NGN|EPI_ISL_15370082|2020      ATGTTTATCTATTTTGTTTATATCATCGATATACGGCTTACAAATTTCTAGTATCGATAA
NGN|EPI_ISL_15370080|2019      ATGTTTATCTATTTTGTTTATATCATCGATATACGGCTTACAAATTTCTAGTATCGATAA
NGN|EPI_ISL_15370065|2019      ATGTTTATCTATTTTGTTTATATCATCGATATACGGCTTACAAATTTCTAGTATCGATAA
                               ************************************************************

NC_063383.1                    CACTTCTGACTCGTGAATAAATAAGGTAGGGAATAACGGCATAATATTTATTATGTTATC
NGN|EPI_ISL_19256236|2023      CACTTCTGACTCGTGAATAAATAAGGTAGGGAATAACGGCATAATATTTATTATGTTATC
NGN|EPI_ISL_19256294|2023      CACTTCTGACTCGTGAATAAATAAGGTAGGGAATAACGGCATAATATTTATTATGTTATC
NGN|EPI_ISL_19256204|2022      CACTTCTGACTCGTGAATAAATAAGGTAGGGAATAACGGCATAATATTTATTATGTTATC
NGN|EPI_ISL_19256281|2022      CACTTCTGACTCGTGAATAAATAAGGTAGGGAATAACGGCATAATATTTATTATGTTATC
CRN|EPI_ISL_19256298|2022      CACTTCTGACTCGTGAATAAATAAGGTAGGGAATAACGGCATAATATTTATTATGTTATC
NGN|EPI_ISL_15665411|2020      CACTTCTGACTCGTGAATAAATAAGGTAGGGAATAACGGCATAATATTTATTATGTTATC
NGN|EPI_ISL_15370068|2019      CACTTCTGACTCGTGAATAAATAAGGTAGGGAATAACGGCATAATATTTATTATGTTATC
NGN|EPI_ISL_15370066|2019      CACTTCTGACTCGTGAATAAATAAGGTAGGGAATAACGGCATAATATTTATTATGTTATC
NGN|EPI_ISL_15370082|2020      CACTTCTGACTCGTGAATAAATAAGGTAGGGAATAACGGCATAATATTTATTATGTTATC
NGN|EPI_ISL_15370080|2019      CACTTCTGACTCGTGAATAAATAAGGTAGGGAATAACGGCATAATATTTATTATGTTATC
NGN|EPI_ISL_15370065|2019      CACTTCTGACTCGTGAATAAATAAGGTAGGGAATAACGGCATAATATTTATTATGTTATC
                               ************************************************************

NC_063383.1                    ATCATTAACAACTACGTTTCCATTTTTTAAAATATACTCTACAACTTTAGGATCCCTATT
NGN|EPI_ISL_19256236|2023      ATCATTAACAACTACGTTTCCATTTTTTAAAATATACTCTACAACTTTAGGATCCCTATT
NGN|EPI_ISL_19256294|2023      ATCATTAACAACTACGTTTCCATTTTTTAAAATATACTCTACAACTTTAGGATCCCTATT
NGN|EPI_ISL_19256204|2022      ATCATTAACAACTACGTTTCCATTTTTTAAAATATACTCTACAACTTTAGGATCCCTATT
NGN|EPI_ISL_19256281|2022      ATCATTAACAACTACGTTTCCATTTTTTAAAATATACTCTACAACTTTAGGATCCCTATT
CRN|EPI_ISL_19256298|2022      ATCATTAACAACTACGTTTCCATTTTTTAAAATATACTCTACAACTTTAGGATCCCTATT
NGN|EPI_ISL_15665411|2020      ATCATTAACAACTACGTTTCCATTTTTTAAAATATACTCTACAACTTTAGGATCCCTATT
NGN|EPI_ISL_15370068|2019      ATCATTAACAACTACGTTTCCATTTTTTAAAATATACTCTACAACTTTAGGATCCCTATT
NGN|EPI_ISL_15370066|2019      ATCATTAACAACTACGTTTCCATTTTTTAAAATATACTCTACAACTTTAGGATCCCTATT
NGN|EPI_ISL_15370082|2020      ATCATTAACAACTACGTTTCCATTTTTTAAAATATACTCTACAACTTTAGGATCCCTATT
NGN|EPI_ISL_15370080|2019      ATCATTAACAACTACGTTTCCATTTTTTAAAATATACTCTACAACTTTAGGATCCCTATT
NGN|EPI_ISL_15370065|2019      ATCATTAACAACTACGTTTCCATTTTTTAAAATATACTCTACAACTTTAGGATCCCTATT
                               ************************************************************

NC_063383.1                    GTCAAATCTTTTAAAATATTTATTTATATGCTTAAATCTATATAATATAGCTCCTTCCCT
NGN|EPI_ISL_19256236|2023      GTCAAATCTTTTAAAATATTTATTTATATGCTTAAATCTATATAATATAGCTCCTTCCCT
NGN|EPI_ISL_19256294|2023      GTCAAATCTTTTAAAATATTTATTTATATGCTTAAATCTATATAATATAGCTCCTTCCCT
NGN|EPI_ISL_19256204|2022      GTCAAATCTTTTAAAATATTTATTTATATGCTTAAATCTATATAATATAGCTCCTTCCCT
NGN|EPI_ISL_19256281|2022      GTCAAATCTTTTAAAATATTTATTTATATGCTTAAATCTATATAATATAGCTCCTTCCCT
CRN|EPI_ISL_19256298|2022      GTCAAATCTTTTAAAATATTTATTTATATGCTTAAATCTATATAATATAGCTCCTTCCCT
NGN|EPI_ISL_15665411|2020      GTCAAATCTTTTAAAATATTTATTTATATGCTTAAATCTATATAATATAGCTCCTTCCCT
NGN|EPI_ISL_15370068|2019      GTCAAATCTTTTAAAATATTTATTTATATGCTTAAATCTATATAATATAGCTCCTTCCCT
NGN|EPI_ISL_15370066|2019      GTCAAATCTTTTAAAATATTTATTTATATGCTTAAATCTATATAATATAGCTCCTTCCCT
NGN|EPI_ISL_15370082|2020      GTCAAATCTTTTAAAATATTTATTTATATGCTTAAATCTATATAATATAGCTCCTTCCCT
NGN|EPI_ISL_15370080|2019      GTCAAATCTTTTAAAATATTTATTTATATGCTTAAATCTATATAATATAGCTCCTTCCCT
NGN|EPI_ISL_15370065|2019      GTCAAATCTTTTAAAATATTTATTTATATGCTTAAATCTATATAATATAGCTCCTTCCCT
                               ************************************************************

NC_063383.1                    AATCATACATTTGATAACATTGATGTACACTGTATGATAAGATACATATTCTGACAATAG
NGN|EPI_ISL_19256236|2023      AATCATACATTTGATAACATTGATGTACACTGTATGATAAGATACATATTCTGACAATAG
NGN|EPI_ISL_19256294|2023      AATCATACATTTGATAACATTGATGTACACTGTATGATAAGATACATATTCTGACAATAG
NGN|EPI_ISL_19256204|2022      AATCATACATTTGATAACATTGATGTACACTGTATGATAAGATACATATTCTGACAATAG
NGN|EPI_ISL_19256281|2022      AATCATACATTTGATAACATTGATGTACACTGTATGATAAGATACATATTCTGACAATAG
CRN|EPI_ISL_19256298|2022      AATCATACATTTGATAACATTGATGTACACTGTATGATAAGATACATATTCTGACAATAG
NGN|EPI_ISL_15665411|2020      AATCATACATTTGATAACATTGATGTACACTGTATGATAAGATACATATTCTGACAATAG
NGN|EPI_ISL_15370068|2019      AATCATACATTTGATAACATTGATGTACACTGTATGATAAGATACATATTCTGACAATAG
NGN|EPI_ISL_15370066|2019      AATCATACATTTGATAACATTGATGTACACTGTATGATAAGATACATATTCTGACAATAG
NGN|EPI_ISL_15370082|2020      AATCATACATTTGATAACATTGATGTACACTGTATGATAAGATACATATTCTGACAATAG
NGN|EPI_ISL_15370080|2019      AATCATACATTTGATAACATTGATGTACACTGTATGATAAGATACATATTCTGACAATAG
NGN|EPI_ISL_15370065|2019      AATCATACATTTGATAACATTGATGTACACTGTATGATAAGATACATATTCTGACAATAG
                               ************************************************************

NC_063383.1                    ATCTTGTATAGAATCTGTATATCTTTTAAGAATTGAGGATATTATGACATTATTACGTAA
NGN|EPI_ISL_19256236|2023      ATCTTGTATAGAATCTGTATATCTTTTAAGAATTGAGGATATTATGACATTATTACGTAA
NGN|EPI_ISL_19256294|2023      ATCTTGTATAGAATCTGTATATCTTTTAAGAATTGAGGATATTATGACATTATTACGTAA
NGN|EPI_ISL_19256204|2022      ATCTTGTATAGAATCTGTATATCTTTTAAGAATTGAGGATATTATGACATTATTACGTAA
NGN|EPI_ISL_19256281|2022      ATCTTGTATAGAATCTGTATATCTTTTAAGAATTGAGGATATTATGACATTATTACGTAA
CRN|EPI_ISL_19256298|2022      ATCTTGTATAGAATCTGTATATCTTTTAAGAATTGAGGATATTATGACATTATTACGTAA
NGN|EPI_ISL_15665411|2020      ATCTTGTATAGAATCTGTATATCTTTTAAGAATTGAGGATATTATGACATTATTACGTAA
NGN|EPI_ISL_15370068|2019      ATCTTGTATAGAATCTGTATATCTTTTAAGAATTGAGGATATTATGACATTATTACGTAA
NGN|EPI_ISL_15370066|2019      ATCTTGTATAGAATCTGTATATCTTTTAAGAATTGAGGATATTATGACATTATTACGTAA
NGN|EPI_ISL_15370082|2020      ATCTTGTATAGAATCTGTATATCTTTTAAGAATTGAGGATATTATGACATTATTACGTAA
NGN|EPI_ISL_15370080|2019      ATCTTGTATAGAATCTGTATATCTTTTAAGAATTGAGGATATTATGACATTATTACGTAA
NGN|EPI_ISL_15370065|2019      ATCTTGTATAGAATCTGTATATCTTTTAAGAATTGAGGATATTATGACATTATTACGTAA
                               ************************************************************

NC_063383.1                    ACTATTACACAATTCTAAAATATAAAATGTATCATGGGCAGATAATAGTTTATCCACTAT
NGN|EPI_ISL_19256236|2023      ACTATTACACAATTCTAAAATATAAAATGTATCATGGGCAGATAATAGTTTATCCACTAT
NGN|EPI_ISL_19256294|2023      ACTATTACACAATTCTAAAATATAAAATGTATCATGGGCAGATAATAGTTTATCCACTAT
NGN|EPI_ISL_19256204|2022      ACTATTACACAATTCTAAAATATAAAATGTATCATGGGCAGATAATAGTTTATCCACTAT
NGN|EPI_ISL_19256281|2022      ACTATTACACAATTCTAAAATATAAAATGTATCATGGGCAGATAATAGTTTATCCACTAT
CRN|EPI_ISL_19256298|2022      ACTATTACACAATTCTAAAATATAAAATGTATCATGGGCAGATAATAGTTTATCCACTAT
NGN|EPI_ISL_15665411|2020      ACTATTACACAATTCTAAAATATAAAATGTATCATGGGCAGATAATAGTTTATCCACTAT
NGN|EPI_ISL_15370068|2019      ACTATTACACAATTCTAAAATATAAAATGTATCATGGGCAGATAATAGTTTATCCACTAT
NGN|EPI_ISL_15370066|2019      ACTATTACACAATTCTAAAATATAAAATGTATCATGGGCAGATAATAGTTTATCCACTAT
NGN|EPI_ISL_15370082|2020      ACTATTACACAATTCTAAAATATAAAATGTATCATGGGCAGATAATAGTTTATCCACTAT
NGN|EPI_ISL_15370080|2019      ACTATTACACAATTCTAAAATATAAAATGTATCATGGGCAGATAATAGTTTATCCACTAT
NGN|EPI_ISL_15370065|2019      ACTATTACACAATTCTAAAATATAAAATGTATCATGGGCAGATAATAGTTTATCCACTAT
                               ************************************************************

NC_063383.1                    ATAATTATCTATTTTATGATTTTTCTTCCTATATTGTTTACGTAAATAGATAGATAGAAT
NGN|EPI_ISL_19256236|2023      ATAATTATCTATTTTATGATTTTTCTTCCTATATTGTTTACGTAAATAGATAGATAGAAT
NGN|EPI_ISL_19256294|2023      ATAATTATCTATTTTATGATTTTTCTTCCTATATTGTTTACGTAAATAGATAGATAGAAT
NGN|EPI_ISL_19256204|2022      ATAATTATCTATTTTATGATTTTTCTTCCTATATTGTTTACGTAAATAGATAGATAGAAT
NGN|EPI_ISL_19256281|2022      ATAATTATCTATTTTATGATTTTTCTTCCTATATTGTTTACGTAAATAGATAGATAGAAT
CRN|EPI_ISL_19256298|2022      ATAATTATCTATTTTATGATTTTTCTTCCTATATTGTTTACGTAAATAGATAGATAGAAT
NGN|EPI_ISL_15665411|2020      ATAATTATCTATTTTATGATTTTTCTTCCTATATTGTTTACGTAAATAGATAGATAGAAT
NGN|EPI_ISL_15370068|2019      ATAATTATCTATTTTATGATTTTTCTTCCTATATTGTTTACGTAAATAGATAGATAGAAT
NGN|EPI_ISL_15370066|2019      ATAATTATCTATTTTATGATTTTTCTTCCTATATTGTTTACGTAAATAGATAGATAGAAT
NGN|EPI_ISL_15370082|2020      ATAATTATCTATTTTATGATTTTTCTTCCTATATTGTTTACGTAAATAGATAGATAGAAT
NGN|EPI_ISL_15370080|2019      ATAATTATCTATTTTATGATTTTTCTTCCTATATTGTTTACGTAAATAGATAGATAGAAT
NGN|EPI_ISL_15370065|2019      ATAATTATCTATTTTATGATTTTTCTTCCTATATTGTTTACGTAAATAGATAGATAGAAT
                               ************************************************************

NC_063383.1                    ATGCATTAGTTCATTACCGCTATAGTTACTATCGAATAACACGTCAAATATTTCCCGTTT
NGN|EPI_ISL_19256236|2023      ATGCATTAGTTCATTACCGCTATAGTTACTATCGAATAACACGTCAAATATTTCCCGTTT
NGN|EPI_ISL_19256294|2023      ATGCATTAGTTCATTACCGCTATAGTTACTATCGAATAACACGTCAAATATTTCCCGTTT
NGN|EPI_ISL_19256204|2022      ATGCATTAGTTCATTACCGCTATAGTTACTATCGAATAACACGTCAAATATTTCCCGTTT
NGN|EPI_ISL_19256281|2022      ATGCATTAGTTCATTACCGCTATAGTTACTATCGAATAACACGTCAAATATTTCCCGTTT
CRN|EPI_ISL_19256298|2022      ATGCATTAGTTCATTACCGCTATAGTTACTATCGAATAACACGTCAAATATTTCCCGTTT
NGN|EPI_ISL_15665411|2020      ATGCATTAGTTCATTACCGCTATAGTTACTATCGAATAACACGTCAAATATTTCCCGTTT
NGN|EPI_ISL_15370068|2019      ATGCATTAGTTCATTACCGCTATAGTTACTATCGAATAACACGTCAAATATTTCCCGTTT
NGN|EPI_ISL_15370066|2019      ATGCATTAGTTCATTACCGCTATAGTTACTATCGAATAACACGTCAAATATTTCCCGTTT
NGN|EPI_ISL_15370082|2020      ATGCATTAGTTCATTACCGCTATAGTTACTATCGAATAACACGTCAAATATTTCCCGTTT
NGN|EPI_ISL_15370080|2019      ATGCATTAGTTCATTACCGCTATAGTTACTATCGAATAACACGTCAAATATTTCCCGTTT
NGN|EPI_ISL_15370065|2019      ATGCATTAGTTCATTACCGCTATAGTTACTATCGAATAACACGTCAAATATTTCCCGTTT
                               ************************************************************

NC_063383.1                    AATATCGCATTTGTCAACATAATAATAGAGTATGGTACGTTCACGATAAGTATAATGACA
NGN|EPI_ISL_19256236|2023      AATATCGCATTTGTCAACATAATAATAGAGTATGGTACGTTCACGATAAGTATAATGACA
NGN|EPI_ISL_19256294|2023      AATATTGCATTTGTCAACATAATAATAGAGTATGGTACGTTCACGATAAGTATAATGACA
NGN|EPI_ISL_19256204|2022      AATATCGCATTTGTCAACATAATAATAGAGTATGGTACGTTCACGATAAGTATAATGACA
NGN|EPI_ISL_19256281|2022      AATATCGCATTTGTCAACATAATAATAGAGTATGGTACGTTCACGATAAGTATAATGACA
CRN|EPI_ISL_19256298|2022      AATATCGCATTTGTCAACATAATAATAGAGTATGGTACGTTCACGATAAGTATAATGACA
NGN|EPI_ISL_15665411|2020      AATATCGCATTTGTCAACATAATAATAGAGTATGGTACGTTCACGATAAGTATAATGACA
NGN|EPI_ISL_15370068|2019      AATATCGCATTTGTCAACATAATAATAGAGTATGGTACGTTCACGATAAGTATAATGACA
NGN|EPI_ISL_15370066|2019      AATATCGCATTTGTCAACATAATAATAGAGTATGGTACGTTCACGATAAGTATAATGACA
NGN|EPI_ISL_15370082|2020      AATATCGCATTTGTCAACATAATAATAGAGTATGGTACGTTCACGATAAGTATAATGACA
NGN|EPI_ISL_15370080|2019      AATATCGCATTTGTCAACATAATAATAGAGTATGGTACGTTCACGATAAGTATAATGACA
NGN|EPI_ISL_15370065|2019      AATATCGCATTTGTCAACATAATAATAGAGTATGGTACGTTCACGATAAGTATAATGACA
                               *****.******************************************************

NC_063383.1                    CATCTCGTTTTCGTGCGAAATTAAATAGTTTATCACGTCCAAAGATGTCACATAACCATC
NGN|EPI_ISL_19256236|2023      CATCTCGTTTTCGTGCGAAATTAAATAGTTTATCACGTCCAAAGATGTCACATAACCATC
NGN|EPI_ISL_19256294|2023      CATCTCGTTTTCGTGCGAAATTAAATAGTTTATCACGTCCAAAGATGTCACATAACCATC
NGN|EPI_ISL_19256204|2022      CATCTCGTTTTCGTGCGAAATTAAATAGTTTATCACGTCCAAAGATGTCACATAACCATC
NGN|EPI_ISL_19256281|2022      CATCTCGTTTTCGTGCGAAATTAAATAGTTTATCACGTCCAAAGATGTCACATAACCATC
CRN|EPI_ISL_19256298|2022      CATCTCGTTTTCGTGCGAAATTAAATAGTTTATCACGTCCAAAGATGTCACATAACCATC
NGN|EPI_ISL_15665411|2020      CATCTCGTTTTCGTGCGAAATTAAATAGTTTATCACGTCCAAAGATGTCACATAACCATC
NGN|EPI_ISL_15370068|2019      CATCTCGTTTTCGTGCGAAATTAAATAGTTTATCACGTCCAAAGATGTCACATAACCATC
NGN|EPI_ISL_15370066|2019      CATCTCGTTTTCGTGCGAAATTAAATAGTTTATCACGTCCAAAGATGTCACATAACCATC
NGN|EPI_ISL_15370082|2020      CATCTCGTTTTCGTGCGAAATTAAATAGTTTATCACGTCCAAAGATGTCACATAACCATC
NGN|EPI_ISL_15370080|2019      CATCTCGTTTTCGTGCGAAATTAAATAGTTTATCACGTCCAAAGATGTCACATAACCATC
NGN|EPI_ISL_15370065|2019      CATCTCGTTTTCGTGCGAAATTAAATAGTTTATCACGTCCAAAGATGTCACATAACCATC
                               ************************************************************

NC_063383.1                    TTGTGACCTAGTAATAATATAATAATAGAGAACTGTTTTACCCATTCTATTATCATAATC
NGN|EPI_ISL_19256236|2023      TTGTGACCTAGTAATAATATAATAATAGAGAACTGTTTTACCCATTCTATTATCATAATC
NGN|EPI_ISL_19256294|2023      TTGTGACCTAGTAATAATATAATAATAGAGAACTGTTTTACCCATTCTATTATCATAATC
NGN|EPI_ISL_19256204|2022      TTGTGACCTAGTAATAATATAATAATAGAGAACTGTTTTACCCATTCTATTATCATAATC
NGN|EPI_ISL_19256281|2022      TTGTGACCTAGTAATAATATAATAATAGAGAACTGTTTTACCCATTCTATTATCATAATC
CRN|EPI_ISL_19256298|2022      TTGTGACCTAGTAATAATATAATAATAGAGAACTGTTTTACCCATTCTATTATCATAATC
NGN|EPI_ISL_15665411|2020      TTGTGACCTAGTAATAATATAATAATAGAGAACTGTTTTACCCATTCTATTATCATAATC
NGN|EPI_ISL_15370068|2019      TTGTGACCTAGTAATAATATAATAATAGAGAACTGTTTTACCCATTCTATTATCATAATC
NGN|EPI_ISL_15370066|2019      TTGTGACCTAGTAATAATATAATAATAGAGAACTGTTTTACCCATTCTATTATCATAATC
NGN|EPI_ISL_15370082|2020      TTGTGACCTAGTAATAATATAATAATAGAGAACTGTTTTACCCATTCTATTATCATAATC
NGN|EPI_ISL_15370080|2019      TTGTGACCTAGTAATAATATAATAATAGAGAACTGTTTTACCCATTCTATTATCATAATC
NGN|EPI_ISL_15370065|2019      TTGTGACCTAGTAATAATATAATAATAGAGAACTGTTTTACCCATTCTATTATCATAATC
                               ************************************************************

NC_063383.1                    AGTGGTGTAGTCATAATCTAAATAATCAAACTCGTCATCCCAATTAAAATAAATATAATC
NGN|EPI_ISL_19256236|2023      AGTGGTGTAGTCATAATCTAAATAATCAAACTCGTCATCCCAATTAAAATAAATATAATC
NGN|EPI_ISL_19256294|2023      AGTGGTGTAGTCATAATCTAAATAATTAAACTCGTCATCCCAATTAAAATAAATATAATC
NGN|EPI_ISL_19256204|2022      AGTGGTGTAGTCATAATCTAAATAATCAAACTCGTCATCCCAATTAAAATAAATATAATC
NGN|EPI_ISL_19256281|2022      AGTGGTGTAGTCATAATCTAAATAATCAAACTCGTCATCCCAATTAAAATAAATATAATC
CRN|EPI_ISL_19256298|2022      AGTGGTGTAGTCATAATCTAAATAATCAAACTCGTCATCCCAATTAAAATAAATATAATC
NGN|EPI_ISL_15665411|2020      AGTGGTGTAGTCATAATCTAAATAATCAAACTCGTCATCCCAATTAAAATAAATATAATC
NGN|EPI_ISL_15370068|2019      AGTGGTGTAGTCATAATCTAAATAATCAAACTCGTCATCCCAATTAAAATAAATATAATC
NGN|EPI_ISL_15370066|2019      AGTGGTGTAGTCATAATCTAAATAATCAAACTCGTCATCCCAATTAAAATAAATATAATC
NGN|EPI_ISL_15370082|2020      AGTGGTGTAGTCATAATCTAAATAATCAAACTCGTCATCCCAATTAAAATAAATATAATC
NGN|EPI_ISL_15370080|2019      AGTGGTGTAGTCATAATCTAAATAATCAAACTCGTCATCCCAATTAAAATAAATATAATC
NGN|EPI_ISL_15370065|2019      AGTGGTGTAGTCATAATCTAAATAATCAAACTCGTCATCCCAATTAAAATAAATATAATC
                               **************************.*********************************

NC_063383.1                    AGTACATTGAATGGGTATGATATTGTACCCATACTGTATGTTGCTACATGTAGGTATTCC
NGN|EPI_ISL_19256236|2023      AGTACATTGAATGGGTATGATATTGTACCCATACTGTATGTTGCTACATGTAGGTATTCC
NGN|EPI_ISL_19256294|2023      AGTACATTGAATGGGTATGATATTGTACCCATACTGTATGTTGCTACATGTAGGTATTCC
NGN|EPI_ISL_19256204|2022      AGTACATTGAATGGGTATGATATTGTACCCATACTGTATGTTGCTACATGTAGGTATTCC
NGN|EPI_ISL_19256281|2022      AGTACATTGAATGGGTATGATATTGTACCCATACTGTATGTTGCTACATGTAGGTATTCC
CRN|EPI_ISL_19256298|2022      AGTACATTGAATGGGTATGATATTGTACCCATACTGTATGTTGCTACATGTAGGTATTCC
NGN|EPI_ISL_15665411|2020      AGTACATTGAATGGGTATGATATTGTACCCATACTGTATGTTGCTACATGTAGGTATTCC
NGN|EPI_ISL_15370068|2019      AGTACATTGAATGGGTATGATATTGTACCCATACTGTATGTTGCTACATGTAGGTATTCC
NGN|EPI_ISL_15370066|2019      AGTACATTGAATGGGTATGATATTGTACCCATACTGTATGTTGCTACATGTAGGTATTCC
NGN|EPI_ISL_15370082|2020      AGTACATTGAATGGGTATGATATTGTACCCATACTGTATGTTGCTACATGTAGGTATTCC
NGN|EPI_ISL_15370080|2019      AGTACATTGAATGGGTATGATATTGTACCCATACTGTATGTTGCTACATGTAGGTATTCC
NGN|EPI_ISL_15370065|2019      AGTACATTGAATGGGTATGATATTGTACCCATACTGTATGTTGCTACATGTAGGTATTCC
                               ************************************************************

NC_063383.1                    TTTATCCAATAATAGTTTAAATACATCTATATTAGGATTTGATGTTGTCGCGTATTTCTC
NGN|EPI_ISL_19256236|2023      TTTATCCAATAATAGTTTAAATACATCTATATTAGGATTTGATGTTGTCGCGTATTTCTC
NGN|EPI_ISL_19256294|2023      TTTATCCAATAATAGTTTAAATACATCTATATTAGGATTTGATGTTGTCGCGTATTTCTC
NGN|EPI_ISL_19256204|2022      TTTATCCAATAATAGTTTAAATACATCTATATTAGGATTTGATGTTGTCGCGTATTTCTC
NGN|EPI_ISL_19256281|2022      TTTATCCAATAATAGTTTAAATACATCTATATTAGGATTTGATGTTGTCGCGTATTTCTC
CRN|EPI_ISL_19256298|2022      TTTATCCAATAATAGTTTAAATACATCTATATTAGGATTTGATGTTGTCGCGTATTTCTC
NGN|EPI_ISL_15665411|2020      TTTATCCAATAATAGTTTAAATACATCTATATTAGGATTTGATGTTGTCGCGTATTTCTC
NGN|EPI_ISL_15370068|2019      TTTATCCAATAATAGTTTAAATACATCTATATTAGGATTTGATGTTGTCGCGTATTTCTC
NGN|EPI_ISL_15370066|2019      TTTATCCAATAATAGTTTAAATACATCTATATTAGGATTTGATGTTGTCGCGTATTTCTC
NGN|EPI_ISL_15370082|2020      TTTATCCAATAATAGTTTAAATACATCTATATTAGGATTTGATGTTGTCGCGTATTTCTC
NGN|EPI_ISL_15370080|2019      TTTATCCAATAATAGTTTAAATACATCTATATTAGGATTTGATGTTGTCGCGTATTTCTC
NGN|EPI_ISL_15370065|2019      TTTATCCAATAATAGTTTAAATACATCTATATTAGGATTTGATGTTGTCGCGTATTTCTC
                               ************************************************************

NC_063383.1                    TACAATATTAATACCATTTTTGATACTATTTATTTCTATACCTTTCGAAATTAGTAATTT
NGN|EPI_ISL_19256236|2023      TACAATATTAATACCATTTTTGATACTATTTATTTCTATACCTTTCGAAATTAGTAATTT
NGN|EPI_ISL_19256294|2023      TACAATATTAATACCATTTTTGATACTATTTATTTCTATACCTTTCGAAATTAGTAATTT
NGN|EPI_ISL_19256204|2022      TACAATATTAATACCATTTTTGATACTATTTATTTCTATACCTTTCGAAATTAGTAATTT
NGN|EPI_ISL_19256281|2022      TACAATATTAATACCATTTTTGATACTATTTATTTCTATACCTTTCGAAATTAGTAATTT
CRN|EPI_ISL_19256298|2022      TACAATATTAATACCATTTTTGATACTATTTATTTCTATACCTTTCGAAATTAGTAATTT
NGN|EPI_ISL_15665411|2020      TACAATATTAATACCATTTTTGATACTATTTATTTCTATACCTTTCGAAATTAGTAATTT
NGN|EPI_ISL_15370068|2019      TACAATATTAATACCATTTTTGATACTATTTATTTCTATACCTTTCGAAATTAGTAATTT
NGN|EPI_ISL_15370066|2019      TACAATATTAATACCATTTTTGATACTATTTATTTCTATACCTTTCGAAATTAGTAATTT
NGN|EPI_ISL_15370082|2020      TACAATATTAATACCATTTTTGATACTATTTATTTCTATACCTTTCGAAATTAGTAATTT
NGN|EPI_ISL_15370080|2019      TACAATATTAATACCATTTTTGATACTATTTATTTCTATACCTTTCGAAATTAGTAATTT
NGN|EPI_ISL_15370065|2019      TACAATATTAATACCATTTTTGATACTATTTATTTCTATACCTTTCGAAATTAGTAATTT
                               ************************************************************

NC_063383.1                    CAATAAGTCTATATCGATGTTATCAGAACATAGATATTCAAATATATCAAAATCATTGAT
NGN|EPI_ISL_19256236|2023      CAATAAGTCTATATCGATGTTATCAGAACATAGATATTCAAATATATCAAAATCATTGAT
NGN|EPI_ISL_19256294|2023      CAATAAGTCTATATCGATGTTATCAGAACATAGATATTCAAATATATCAAAATCATTGAT
NGN|EPI_ISL_19256204|2022      CAATAAGTCTATATCGATGTTATCAGAACATAGATATTCAAATATATCAAAATCATTGAT
NGN|EPI_ISL_19256281|2022      CAATAAGTCTATATCGATGTTATCAGAACATAGATATTCAAATATATCAAAATCATTGAT
CRN|EPI_ISL_19256298|2022      CAATAAGTCTATATCGATGTTATCAGAACATAGATATTCAAATATATCAAAATCATTGAT
NGN|EPI_ISL_15665411|2020      CAATAAGTCTATATCGATGTTATCAGAACATAGATATTCAAATATATCAAAATCATTGAT
NGN|EPI_ISL_15370068|2019      CAATAAGTCTATATCGATGTTATCAGAACATAGATATTCAAATATATCAAAATCATTGAT
NGN|EPI_ISL_15370066|2019      CAATAAGTCTATATCGATGTTATCAGAACATAGATATTCAAATATATCAAAATCATTGAT
NGN|EPI_ISL_15370082|2020      CAATAAGTCTATATCGATGTTATCAGAACATAGATATTCAAATATATCAAAATCATTGAT
NGN|EPI_ISL_15370080|2019      CAATAAGTCTATATCGATGTTATCAGAACATAGATATTCAAATATATCAAAATCATTGAT
NGN|EPI_ISL_15370065|2019      CAATAAGTCTATATCGATGTTATCAGAACATAGATATTCAAATATATCAAAATCATTGAT
                               ************************************************************

NC_063383.1                    ATTTTTATAGTCGACTGACGACAATAACAAAATCACAACATCGTTTTTGATATTATTATT
NGN|EPI_ISL_19256236|2023      ATTTTTATAGTCGACTGACGACAATAACAAAATCACAACATCGTTTTTGATATTATTATT
NGN|EPI_ISL_19256294|2023      ATTTTTATAGTCGACTGACGACAATAACAAAATCACAACATCGTTTTTGATATTATTATT
NGN|EPI_ISL_19256204|2022      ATTTTTATAGTCGACTGACGACAATAACAAAATCACAACATCGTTTTTGATATTATTATT
NGN|EPI_ISL_19256281|2022      ATTTTTATAGTCGACTGACGACAATAACAAAATCACAACATCGTTTTTGATATTATTATT
CRN|EPI_ISL_19256298|2022      ATTTTTATAGTCGACTGACGACAATAACAAAATCACAACATCGTTTTTGATATTATTATT
NGN|EPI_ISL_15665411|2020      ATTTTTATAGTCGACTGACGACAATAACAAAATCACAACATCGTTTTTGATATTATTATT
NGN|EPI_ISL_15370068|2019      ATTTTTATAGTCGACTGACGACAATAACAAAATCACAACATCGTTTTTGATATTATTATT
NGN|EPI_ISL_15370066|2019      ATTTTTATAGTCGACTGACGACAATAACAAAATCACAACATCGTTTTTGATATTATTATT
NGN|EPI_ISL_15370082|2020      ATTTTTATAGTCGACTGACGACAATAACAAAATCACAACATCGTTTTTGATATTATTATT
NGN|EPI_ISL_15370080|2019      ATTTTTATAGTCGACTGACGACAATAACAAAATCACAACATCGTTTTTGATATTATTATT
NGN|EPI_ISL_15370065|2019      ATTTTTATAGTCGACTGACGACAATAACAAAATCACAACATCGTTTTTGATATTATTATT
                               ************************************************************

NC_063383.1                    TTTTTTGGTAACGTATGCCTTTAATGGAGTTTCACCATCATACTCATATAATGGATTTGC
NGN|EPI_ISL_19256236|2023      TTTTTTGGTAACGTATGCCTTTAATGGAGTTTCACCATCATACTCATATAATGGATTTGC
NGN|EPI_ISL_19256294|2023      TTTTTTGGTAACGTATGCCTTTAATGGAGTTTCACCATCATACTCATATAATGGATTTGC
NGN|EPI_ISL_19256204|2022      TTTTTTGGTAACGTATGCCTTTAATGGAGTTTCACCATCATACTCATATAATGGATTTGC
NGN|EPI_ISL_19256281|2022      TTTTTTGGTAACGTATGCCTTTAATGGAGTTTCACCATCATACTCATATAATGGATTTGC
CRN|EPI_ISL_19256298|2022      TTTTTTGGTAACGTATGCCTTTAATGGAGTTTCACCATCATACTCATATAATGGATTTGC
NGN|EPI_ISL_15665411|2020      TTTTTTGGTAACGTATGCCTTTAATGGAGTTTCACCATCATACTCATATAATGGATTTGC
NGN|EPI_ISL_15370068|2019      TTTTTTGGTAACGTATGCCTTTAATGGAGTTTCACCATCATACTCATATAATGGATTTGC
NGN|EPI_ISL_15370066|2019      TTTTTTGGTAACGTATGCCTTTAATGGAGTTTCACCATCATACTCATATAATGGATTTGC
NGN|EPI_ISL_15370082|2020      TTTTTTGGTAACGTATGCCTTTAATGGAGTTTCACCATCATACTCATATAATGGATTTGC
NGN|EPI_ISL_15370080|2019      TTTTTTGGTAACGTATGCCTTTAATGGAGTTTCACCATCATACTCATATAATGGATTTGC
NGN|EPI_ISL_15370065|2019      TTTTTTGGTAACGTATGCCTTTAATGGAGTTTCACCATCATACTCATATAATGGATTTGC
                               ************************************************************

NC_063383.1                    ACCACTTTCTATTAATGATTGTGCACTACTGGCATCGATGTTAAATGTTTTACAACTATC
NGN|EPI_ISL_19256236|2023      ACCACTTTCTATTAATGATTGTGCACTACTGGCATCGATGTTAAATGTTTTACAACTATC
NGN|EPI_ISL_19256294|2023      ACCACTTTCTATTAATGATTGTGCACTACTGGCATCGATGTTAAATGTTTTACAACTATC
NGN|EPI_ISL_19256204|2022      ACCACTTTCTATTAATGATTGTGCACTACTGGCATCGATGTTAAATGTTTTACAACTATC
NGN|EPI_ISL_19256281|2022      ACCACTTTCTATTAATGATTGTGCACTACTGGCATCGATGTTAAATGTTTTACAACTATC
CRN|EPI_ISL_19256298|2022      ACCACTTTCTATTAATGATTGTGCACTACTGGCATCGATGTTAAATGTTTTACAACTATC
NGN|EPI_ISL_15665411|2020      ACCACTTTCTATTAATGATTGTGCACTACTGGCATCGATGTTAAATGTTTTACAACTATC
NGN|EPI_ISL_15370068|2019      ACCACTTTCTATTAATGATTGTGCACTACTGGCATCGATGTTAAATGTTTTACAACTATC
NGN|EPI_ISL_15370066|2019      ACCACTTTCTATTAATGATTGTGCACTACTGGCATCGATGTTAAATGTTTTACAACTATC
NGN|EPI_ISL_15370082|2020      ACCACTTTCTATTAATGATTGTGCACTACTGGCATCGATGTTAAATGTTTTACAACTATC
NGN|EPI_ISL_15370080|2019      ACCACTTTCTATTAATGATTGTGCACTACTGGCATCGATGTTAAATGTTTTACAACTATC
NGN|EPI_ISL_15370065|2019      ACCACTTTCTATTAATGATTGTGCACTACTGGCATCGATGTTAAATGTTTTACAACTATC
                               ************************************************************

NC_063383.1                    ATAGAGTATCTTATCGTTAACCATGATTGGTTGTTGATGTTATCACATTTTTTGGTTTCT
NGN|EPI_ISL_19256236|2023      ATAGAGTATCTTATCGTTAACCATGATTGGTTGTTGATGTTATCACATTTTTTGGTTTCT
NGN|EPI_ISL_19256294|2023      ATAGAGTATCTTATCGTTAACCATGATTGGTTGTTGATGTTATCACATTTTTTGGTTTCT
NGN|EPI_ISL_19256204|2022      ATAGAGTATCTTATCGTTAACCATGATTGGTTGTTGATGTTATCACATTTTTTGGTTTCT
NGN|EPI_ISL_19256281|2022      ATAGAGTATCTTATCGTTAACCATGATTGGTTGTTGATGTTATCACATTTTTTGGTTTCT
CRN|EPI_ISL_19256298|2022      ATAGAGTATCTTATCGTTAACCATGATTGGTTGTTGATGTTATCACATTTTTTGGTTTCT
NGN|EPI_ISL_15665411|2020      ATAGAGTATCTTATCGTTAACCATGATTGGTTGTTGATGTTATCACATTTTTTGGTTTCT
NGN|EPI_ISL_15370068|2019      ATAGAGTATCTTATCGTTAACCATGATTGGTTGTTGATGTTATCACATTTTTTGGTTTCT
NGN|EPI_ISL_15370066|2019      ATAGAGTATCTTATCGTTAACCATGATTGGTTGTTGATGTTATCACATTTTTTGGTTTCT
NGN|EPI_ISL_15370082|2020      ATAGAGTATCTTATCGTTAACCATGATTGGTTGTTGATGTTATCACATTTTTTGGTTTCT
NGN|EPI_ISL_15370080|2019      ATAGAGTATCTTATCGTTAACCATGATTGGTTGTTGATGTTATCACATTTTTTGGTTTCT
NGN|EPI_ISL_15370065|2019      ATAGAGTATCTTATCGTTAACCATGATTGGTTGTTGATGTTATCACATTTTTTGGTTTCT
                               ************************************************************

NC_063383.1                    TTCATTTCAGTTATGTATGGATTTAGCACGTTTGGGAAGCATGAGCTCATATGATTTCAG
NGN|EPI_ISL_19256236|2023      TTCATTTCAGTTATGTATGGATTTAGCACGTTTGGGAAGCATGAGCTCATATGATTTCAG
NGN|EPI_ISL_19256294|2023      TTCATTTCAGTTATGTATGGATTTAGCACGTTTGGGAAGCATGAGCTCATATGATTTCAG
NGN|EPI_ISL_19256204|2022      TTCATTTCAGTTATGTATGGATTTAGCACGTTTGGGAAGCATGAGCTCATATGATTTCAG
NGN|EPI_ISL_19256281|2022      TTCATTTCAGTTATGTATGGATTTAGCACGTTTGGGAAGCATGAGCTCATATGATTTCAG
CRN|EPI_ISL_19256298|2022      TTCATTTCAGTTATGTATGGATTTAGCACGTTTGGGAAGCATGAGCTCATATGATTTCAG
NGN|EPI_ISL_15665411|2020      TTCATTTCAGTTATGTATGGATTTAGCACGTTTGGGAAGCATGAGCTCATATGATTTCAG
NGN|EPI_ISL_15370068|2019      TTCATTTCAGTTATGTATGGATTTAGCACGTTTGGGAAGCATGAGCTCATATGATTTCAG
NGN|EPI_ISL_15370066|2019      TTCATTTCAGTTATGTATGGATTTAGCACGTTTGGGAAGCATGAGCTCATATGATTTCAG
NGN|EPI_ISL_15370082|2020      TTCATTTCAGTTATGTATGGATTTAGCACGTTTGGGAAGCATGAGCTCATATGATTTCAG
NGN|EPI_ISL_15370080|2019      TTCATTTCAGTTATGTATGGATTTAGCACGTTTGGGAAGCATGAGCTCATATGATTTCAG
NGN|EPI_ISL_15370065|2019      TTCATTTCAGTTATGTATGGATTTAGCACGTTTGGGAAGCATGAGCTCATATGATTTCAG
                               ************************************************************

NC_063383.1                    TACTGTAGTGTCAGTACTATTAGTTTCGATCAGATCAATGTCTAGATCTATAGAATCAAA
NGN|EPI_ISL_19256236|2023      TACTGTAGTGTCAGTACTATTAGTTTCGATCAGATCAATGTCTAGATCTATAGAATCAAA
NGN|EPI_ISL_19256294|2023      TACTGTAGTGTCAGTACTATTAGTTTCGATCAGATCAATGTCTAGATCTATAGAATCAAA
NGN|EPI_ISL_19256204|2022      TACTGTAGTGTCAGTACTATTAGTTTCGATCAGATCAATGTCTAGATCTATAGAATCAAA
NGN|EPI_ISL_19256281|2022      TACTGTAGTGTCAGTACTATTAGTTTCGATCAGATCAATGTCTAGATCTATAGAATCAAA
CRN|EPI_ISL_19256298|2022      TACTGTAGTGTCAGTACTATTAGTTTCGATCAGATCAATGTCTAGATCTATAGAATCAAA
NGN|EPI_ISL_15665411|2020      TACTGTAGTGTCAGTACTATTAGTTTCGATCAGATCAATGTCTAGATCTATAGAATCAAA
NGN|EPI_ISL_15370068|2019      TACTGTAGTGTCAGTACTATTAGTTTCGATCAGATCAATGTCTAGATCTATAGAATCAAA
NGN|EPI_ISL_15370066|2019      TACTGTAGTGTCAGTACTATTAGTTTCGATCAGATCAATGTCTAGATCTATAGAATCAAA
NGN|EPI_ISL_15370082|2020      TACTGTAGTGTCAGTACTATTAGTTTCGATCAGATCAATGTCTAGATCTATAGAATCAAA
NGN|EPI_ISL_15370080|2019      TACTGTAGTGTCAGTACTATTAGTTTCGATCAGATCAATGTCTAGATCTATAGAATCAAA
NGN|EPI_ISL_15370065|2019      TACTGTAGTGTCAGTACTATTAGTTTCGATCAGATCAATGTCTAGATCTATAGAATCAAA
                               ************************************************************

NC_063383.1                    ACACGATAGGTCAGAAGATAATGAATATCTGTACGCTTCTTCTTGTACTGTAACTTCTGG
NGN|EPI_ISL_19256236|2023      ACACGATAGGTCAGAAGATAATGAATATCTGTACGCTTCTTCTTGTACTGTAACTTCTGG
NGN|EPI_ISL_19256294|2023      ACACGATAGGTCAGAAGATAATGAATATCTGTACGCTTCTTCTTGTACTGTAACTTCTGG
NGN|EPI_ISL_19256204|2022      ACACAATAGGTCAGAAGATAATGAATATCTGTACGCTTCTTCTTGTACTGTAACTTCTGG
NGN|EPI_ISL_19256281|2022      ACACGATAGGTCAGAAGATAATGAATATCTGTACGCTTCTTCTTGTACTGTAACTTCTGG
CRN|EPI_ISL_19256298|2022      ACACGATAGGTCAGAAGATAATGAATATCTGTACGCTTCTTCTTGTACTGTAACTTCTGG
NGN|EPI_ISL_15665411|2020      ACACAATAGGTCAGAAGATAATGAATATCTGTACGCTTCTTCTTGTACTGTAACTTCTGG
NGN|EPI_ISL_15370068|2019      ACACGATAGGTCAGAAGATAATGAATATCTGTACGCTTCTTCTTGTACTGTAACTTCTGG
NGN|EPI_ISL_15370066|2019      ACACGATAGGTCAGAAGATAATGAATATCTGTACGCTTCTTCTTGTACTGTAACTTCTGG
NGN|EPI_ISL_15370082|2020      ACACGATAGGTCAGAAGATAATGAATATCTGTACGCTTCTTCTTGTACTGTAACTTCTGG
NGN|EPI_ISL_15370080|2019      ACACGATAGGTCAGAAGATAATGAATATCTGTACGCTTCTTCTTGTACTGTAACTTCTGG
NGN|EPI_ISL_15370065|2019      ACACGATAGGTCAGAAGATAATGAATATCTGTACGCTTCTTCTTGTACTGTAACTTCTGG
                               ****.*******************************************************

NC_063383.1                    TTTTGTTAGATGGTTGCATCGTGCTTTAACGTCAATGGTACAAATTTTATCCTCGCTTTG
NGN|EPI_ISL_19256236|2023      TTTTGTTAGATGGTTGCATCGTGCTTTAACGTCAATGGTACAAATTTTATCCTCGCTTTG
NGN|EPI_ISL_19256294|2023      TTTTGTTAGATGGTTGCATCGTGCTTTAACGTCAATGGTACAAATTTTATCCTCGCTTTG
NGN|EPI_ISL_19256204|2022      TTTTGTTAGATGGTTGCATCGTGCTTTAACGTCAATGGTACAAATTTTATCCTCGCTTTG
NGN|EPI_ISL_19256281|2022      TTTTGTTAGATGGTTGCATCGTGCTTTAACGTCAATGGTACAAATTTTATCCTCGCTTTG
CRN|EPI_ISL_19256298|2022      TTTTGTTAGATGGTTGCATCGTGCTTTAACGTCAATGGTACAAATTTTATCCTCGCTTTG
NGN|EPI_ISL_15665411|2020      TTTTGTTAGATGGTTGCATCGTGCTTTAACGTCAATGGTACAAATTTTATCCTCGCTTTG
NGN|EPI_ISL_15370068|2019      TTTTGTTAGATGGTTGCATCGTGCTTTAACGTCAATGGTACAAATTTTATCCTCGCTTTG
NGN|EPI_ISL_15370066|2019      TTTTGTTAGATGGTTGCATCGTGCTTTAACGTCAATGGTACAAATTTTATCCTCGCTTTG
NGN|EPI_ISL_15370082|2020      TTTTGTTAGATGGTTGCATCGTGCTTTAACGTCAATGGTACAAATTTTATCCTCGCTTTG
NGN|EPI_ISL_15370080|2019      TTTTGTTAGATGGTTGCATCGTGCTTTAACGTCAATGGTACAAATTTTATCCTCGCTTTG
NGN|EPI_ISL_15370065|2019      TTTTGTTAGATGGTTGCATCGTGCTTTAACGTCAATGGTACAAATTTTATCCTCGCTTTG
                               ************************************************************

NC_063383.1                    TGTATATCATATTCGTCTCTAGTATAAAATTCTATATTCAAATTATCATGCGATGTGTGT
NGN|EPI_ISL_19256236|2023      TGTATATCATATTCGTCTCTAGTATAAAATTCTATATTCAAATTATCATGCGATGTGTGT
NGN|EPI_ISL_19256294|2023      TGTATATCATATTCGTCTCTAGTATAAAATTCTATATTCAAATTATCATGCGATGTGTGT
NGN|EPI_ISL_19256204|2022      TGTATATCATATTCGTCTCTAGTATAAAATTCTATATTCAAATTATCATGCGATGTGTGT
NGN|EPI_ISL_19256281|2022      TGTATATCATATTCGTCTCTAGTATAAAATTCTATATTCAAATTATCATGCGATGTGTGT
CRN|EPI_ISL_19256298|2022      TGTATATCATATTCGTCTCTAGTATAAAATTCTATATTCAAATTATCATGCGATGTGTGT
NGN|EPI_ISL_15665411|2020      TGTATATCATATTCGTCTCTAGTATAAAATTCTATATTCAAATTATCATGCGATGTGTGT
NGN|EPI_ISL_15370068|2019      TGTATATCATATTCGTCTCTAGTATAAAATTCTATATTCAAATTATCATGCGATGTGTGT
NGN|EPI_ISL_15370066|2019      TGTATATCATATTCGTCTCTAGTATAAAATTCTATATTCAAATTATCATGCGATGTGTGT
NGN|EPI_ISL_15370082|2020      TGTATATCATATTCGTCTCTAGTATAAAATTCTATATTCAAATTATCATGCGATGTGTGT
NGN|EPI_ISL_15370080|2019      TGTATATCATATTCGTCTCTAGTATAAAATTCTATATTCAAATTATCATGCGATGTGTGT
NGN|EPI_ISL_15370065|2019      TGTATATCATATTCGTCTCTAGTATAAAATTCTATATTCAAATTATCATGCGATGTGTGT
                               ************************************************************

NC_063383.1                    ACGCTAACGGTATCAATAAACGGAGCACAGCATTTAGTCAACAGTAATCCAAAATTTTTT
NGN|EPI_ISL_19256236|2023      ACGCTAACGGTATCAATAAACGGAGCACAGCATTTAGTCAACAGTAATCCAAAATTTTTT
NGN|EPI_ISL_19256294|2023      ACGCTAACGGTATCAATAAACGGAGCACAGCATTTAGTCAACAGTAATCCAAAATTTTTT
NGN|EPI_ISL_19256204|2022      ACGCTAACGGTATCAATAAACGGAGCACAGCATTTAGTCAACAGTAATCCAAAATTTTTT
NGN|EPI_ISL_19256281|2022      ACGCTAACGGTATCAATAAACGGAGCACAGCATTTAGTCAACAGTAATCCAAAATTTTTT
CRN|EPI_ISL_19256298|2022      ACGCTAACGGTATCAATAAACGGAGCACAGCATTTAGTCAACAGTAATCCAAAATTTTTT
NGN|EPI_ISL_15665411|2020      ACGCTAACGGTATCAATAAACGGAGCACAGCATTTAGTCAACAGTAATCCAAAATTTTTT
NGN|EPI_ISL_15370068|2019      ACGCTAACGGTATCAATAAACGGAGCACAGCATTTAGTCAACAGTAATCCAAAATTTTTT
NGN|EPI_ISL_15370066|2019      ACGCTAACGGTATCAATAAACGGAGCACAGCATTTAGTCAACAGTAATCCAAAATTTTTT
NGN|EPI_ISL_15370082|2020      ACGCTAACGGTATCAATAAACGGAGCACAGCATTTAGTCAACAGTAATCCAAAATTTTTT
NGN|EPI_ISL_15370080|2019      ACGCTAACGGTATCAATAAACGGAGCACAGCATTTAGTCAACAGTAATCCAAAATTTTTT
NGN|EPI_ISL_15370065|2019      ACGCTAACGGTATCAATAAACGGAGCACAGCATTTAGTCAACAGTAATCCAAAATTTTTT
                               ************************************************************

NC_063383.1                    AAAGTATATCTTAACGAAAGAAGTTGTCATCGTTAGAGTGTGGTAAATCATTGTCTACGG
NGN|EPI_ISL_19256236|2023      AAAGTATATCTTAACGAAAGAAGTTGTCATCGTTAGAGTGTGGTAAATCATTGTCTACGG
NGN|EPI_ISL_19256294|2023      AAAGTATATCTTAACGAAAGAAGTTGTCATCGTTAGAGTGTGGTAAATCATTGTCTACGG
NGN|EPI_ISL_19256204|2022      AAAGTATATCTTAACGAAAGAAGTTGTCATCGTTAGAGTGTGGTAAATCATTGTCTACGG
NGN|EPI_ISL_19256281|2022      AAAGTATATCTTAACGAAAGAAGTTGTCATCGTTAGAGTGTGGTAAATCATTGTCTACGG
CRN|EPI_ISL_19256298|2022      AAAGTATATCTTAACGAAAGAAGTTGTCATCGTTAGAGTGTGGTAAATCATTGTCTACGG
NGN|EPI_ISL_15665411|2020      AAAGTATATCTTAACGAAAGAAGTTGTCATCGTTAGAGTGTGGTAAATCATTGTCTACGG
NGN|EPI_ISL_15370068|2019      AAAGTATATCTTAACGAAAGAAGTTGTCATCGTTAGAGTGTGGTAAATCATTGTCTACGG
NGN|EPI_ISL_15370066|2019      AAAGTATATCTTAACGAAAGAAGTTGTCATCGTTAGAGTGTGGTAAATCATTGTCTACGG
NGN|EPI_ISL_15370082|2020      AAAGTATATCTTAACGAAAGAAGTTGTCATCGTTAGAGTGTGGTAAATCATTGTCTACGG
NGN|EPI_ISL_15370080|2019      AAAGTATATCTTAACGAAAGAAGTTGTCATCGTTAGAGTGTGGTAAATCATTGTCTACGG
NGN|EPI_ISL_15370065|2019      AAAGTATATCTTAACGAAAGAAGTTGTCATCGTTAGAGTGTGGTAAATCATTGTCTACGG
                               ************************************************************

NC_063383.1                    TACTAGATCCTCATAAGTGTATATATCTAGAGTAATATTTAATTTATCAAATGGTTGATA
NGN|EPI_ISL_19256236|2023      TACTAGATCCTCATAAGTGTATATATCTAGAGTAATATTTAATTTATCAAATGGTTGATA
NGN|EPI_ISL_19256294|2023      TACTAGATCCTCATAAGTGTATATATCTAGAGTAATATTTAATTTATCAAATGGTTGATA
NGN|EPI_ISL_19256204|2022      TACTAGATCCTCATAAGTGTATATATCTAGAGTAATATTTAATTTATCAAATGGTTGATA
NGN|EPI_ISL_19256281|2022      TACTAGATCCTCATAAGTGTATATATCTAGAGTAATATTTAATTTATCAAATGGTTGATA
CRN|EPI_ISL_19256298|2022      TACTAGATCCTCATAAGTGTATATATCTAGAGTAATATTTAATTTATCAAATGGTTGATA
NGN|EPI_ISL_15665411|2020      TACTAGATCCTCATAAGTGTATATATCTAGAGTAATATTTAATTTATCAAATGGTTGATA
NGN|EPI_ISL_15370068|2019      TACTAGATCCTCATAAGTGTATATATCTAGAGTAATATTTAATTTATCAAATGGTTGATA
NGN|EPI_ISL_15370066|2019      TACTAGATCCTCATAAGTGTATATATCTAGAGTAATATTTAATTTATCAAATGGTTGATA
NGN|EPI_ISL_15370082|2020      TACTAGATCCTCATAAGTGTATATATCTAGAGTAATATTTAATTTATCAAATGGTTGATA
NGN|EPI_ISL_15370080|2019      TACTAGATCCTCATAAGTGTATATATCTAGAGTAATATTTAATTTATCAAATGGTTGATA
NGN|EPI_ISL_15370065|2019      TACTAGATCCTCATAAGTGTATATATCTAGAGTAATATTTAATTTATCAAATGGTTGATA
                               ************************************************************

NC_063383.1                    ATATGGATGTTGTGGCAATTTCCTAATACGGAAATAAGACATAAACACGCAATAAATCTA
NGN|EPI_ISL_19256236|2023      ATATGGATGTTGTGGCAATTTCCTAATACGGAAATAAGACATAAACACGCAATAAATCTA
NGN|EPI_ISL_19256294|2023      ATATGGATGTTGTGGCAATTTCCTAATACGGAAATAAGACATAAACACGCAATAAATCTA
NGN|EPI_ISL_19256204|2022      ATATGGATGTTGTGGCAATTTCCTAATACGGAAATAAGACATAAACACGCAATAAATCTA
NGN|EPI_ISL_19256281|2022      ATATGGATGTTGTGGCAATTTCCTAATACGGAAATAAGACATAAACACGCAATAAATCTA
CRN|EPI_ISL_19256298|2022      ATATGGATGTTGTGGCAATTTCCTAATACGGAAATAAGACATAAACACGCAATAAATCTA
NGN|EPI_ISL_15665411|2020      ATATGGATGTTGTGGCAATTTCCTAATACGGAAATAAGACATAAACACGCAATAAATCTA
NGN|EPI_ISL_15370068|2019      ATATGGATGTTGTGGCAATTTCCTAATACGGAAATAAGACATAAACACGCAATAAATCTA
NGN|EPI_ISL_15370066|2019      ATATGGATGTTGTGGCAATTTCCTAATACGGAAATAAGACATAAACACGCAATAAATCTA
NGN|EPI_ISL_15370082|2020      ATATGGATGTTGTGGCAATTTCCTAATACGGAAATAAGACATAAACACGCAATAAATCTA
NGN|EPI_ISL_15370080|2019      ATATGGATGTTGTGGCAATTTCCTAATACGGAAATAAGACATAAACACGCAATAAATCTA
NGN|EPI_ISL_15370065|2019      ATATGGATGTTGTGGCAATTTCCTAATACGGAAATAAGACATAAACACGCAATAAATCTA
                               ************************************************************

NC_063383.1                    ATTGCGGACATGTTACACTCCTTAAAAAATACGAATAAACACTTTGGCTTTTAGTAAGTG
NGN|EPI_ISL_19256236|2023      ATTGCGGACATGTTACACTCCTTAAAAAATACGAATAAACACTTTGGCTTTTAGTAAGTG
NGN|EPI_ISL_19256294|2023      ATTGCGGACATGTTACACTCCTTAAAAAATACGAATAAACACTTTGGCTTTTAGTAAGTG
NGN|EPI_ISL_19256204|2022      ATTGCGGACATGTTACACTCCTTAAAAAATACGAATAAACACTTTGGCTTTTAGTAAGTG
NGN|EPI_ISL_19256281|2022      ATTGCGGACATGTTACACTCCTTAAAAAATACGAATAAACACTTTGGCTTTTAGTAAGTG
CRN|EPI_ISL_19256298|2022      ATTGCGGACATGTTACACTCCTTAAAAAATACGAATAAACACTTTGGCTTTTAGTAAGTG
NGN|EPI_ISL_15665411|2020      ATTGCGGACATGTTACACTCCTTAAAAAATACGAATAAACACTTTGGCTTTTAGTAAGTG
NGN|EPI_ISL_15370068|2019      ATTGCGGACATGTTACACTCCTTAAAAAATACGAATAAACACTTTGGCTTTTAGTAAGTG
NGN|EPI_ISL_15370066|2019      ATTGCGGACATGTTACACTCCTTAAAAAATACGAATAAACACTTTGGCTTTTAGTAAGTG
NGN|EPI_ISL_15370082|2020      ATTGCGGACATGTTACACTCCTTAAAAAATACGAATAAACACTTTGGCTTTTAGTAAGTG
NGN|EPI_ISL_15370080|2019      ATTGCGGACATGTTACACTCCTTAAAAAATACGAATAAACACTTTGGCTTTTAGTAAGTG
NGN|EPI_ISL_15370065|2019      ATTGCGGACATGTTACACTCCTTAAAAAATACGAATAAACACTTTGGCTTTTAGTAAGTG
                               ************************************************************

NC_063383.1                    TCATTTAACACTATACTCATATTAATCCATGGACTCATAATCTCTATACGGGATTAACGG
NGN|EPI_ISL_19256236|2023      TCATTTAACACTATACTCATATTAATCCATGGACTCATAATCTCTATACGGGATTAACGG
NGN|EPI_ISL_19256294|2023      TCATTTAACACTATACTCATATTAATCCATGGACTCATAATCTCTATACGGGATTAACGG
NGN|EPI_ISL_19256204|2022      TCATTTAACACTATACTCATATTAATCCATGGACTCATAATCTCTATACGGGATTAACGG
NGN|EPI_ISL_19256281|2022      TCATTTAACACTATACTCATATTAATCCATGGACTCATAATCTCTATACGGGATTAACGG
CRN|EPI_ISL_19256298|2022      TCATTTAACACTATACTCATATTAATCCATGGACTCATAATCTCTATACGGGATTAACGG
NGN|EPI_ISL_15665411|2020      TCATTTAACACTATACTCATATTAATCCATGGACTCATAATCTCTATACGGGATTAACGG
NGN|EPI_ISL_15370068|2019      TCATTTAACACTATACTCATATTAATCCATGGACTCATAATCTCTATACGGGATTAACGG
NGN|EPI_ISL_15370066|2019      TCATTTAACACTATACTCATATTAATCCATGGACTCATAATCTCTATACGGGATTAACGG
NGN|EPI_ISL_15370082|2020      TCATTTAACACTATACTCATATTAATCCATGGACTCATAATCTCTATACGGGATTAACGG
NGN|EPI_ISL_15370080|2019      TCATTTAACACTATACTCATATTAATCCATGGACTCATAATCTCTATACGGGATTAACGG
NGN|EPI_ISL_15370065|2019      TCATTTAACACTATACTCATATTAATCCATGGACTCATAATCTCTATACGGGATTAACGG
                               ************************************************************

NC_063383.1                    ATGTTCTATATACGGGGATGAGTAGTTCTCTTCTTTAACTTTATACTTTTTACTAATCAT
NGN|EPI_ISL_19256236|2023      ATGTTCTATATACGGGGATGAGTAGTTCTCTTCTTTAACTTTATACTTTTTACTAATCAT
NGN|EPI_ISL_19256294|2023      ATGTTCTATATACGGGGATGAGTAGTTCTCTTCTTTAACTTTATACTTTTTACTAATCAT
NGN|EPI_ISL_19256204|2022      ATGTTCTATATACGGGGATGAGTAGTTCTCTTCTTTAACTTTATACTTTTTACTAATCAT
NGN|EPI_ISL_19256281|2022      ATGTTCTATATACGGGGATGAGTAGTTCTCTTCTTTAACTTTATACTTTTTACTAATCAT
CRN|EPI_ISL_19256298|2022      ATGTTCTATATACGGGGATGAGTAGTTCTCTTCTTTAACTTTATACTTTTTACTAATCAT
NGN|EPI_ISL_15665411|2020      ATGTTCTATATACGGGGATGAGTAGTTCTCTTCTTTAACTTTATACTTTTTACTAATCAT
NGN|EPI_ISL_15370068|2019      ATGTTCTATATACGGGGATGAGTAGTTCTCTTCTTTAACTTTATACTTTTTACTAATCAT
NGN|EPI_ISL_15370066|2019      ATGTTCTATATACGGGGATGAGTAGTTCTCTTCTTTAACTTTATACTTTTTACTAATCAT
NGN|EPI_ISL_15370082|2020      ATGTTCTATATACGGGGATGAGTAGTTCTCTTCTTTAACTTTATACTTTTTACTAATCAT
NGN|EPI_ISL_15370080|2019      ATGTTCTATATACGGGGATGAGTAGTTCTCTTCTTTAACTTTATACTTTTTACTAATCAT
NGN|EPI_ISL_15370065|2019      ATGTTCTATATACGGGGATGAGTAGTTCTCTTCTTTAACTTTATACTTTTTACTAATCAT
                               ************************************************************

NC_063383.1                    ATTTAGACTGATGTATGGGTAATAGTGTTTGAAGAGCTCGTTCTCATCATCAGAATAAAT
NGN|EPI_ISL_19256236|2023      ATTTAGACTGATGTATGGGTAATAGTGTTTGAAGAGCTCGTTCTCATCATCAGAATAAAT
NGN|EPI_ISL_19256294|2023      ATTTAGACTGATGTATGGGTAATAGTGTTTGAAGAGCTCGTTCTCATCATCAGAATAAAT
NGN|EPI_ISL_19256204|2022      ATTTAGACTGATGTATGGGTAATAGTGTTTGAAGAGCTCGTTCTCATCATCAGAATAAAT
NGN|EPI_ISL_19256281|2022      ATTTAGACTGATGTATGGGTAATAGTGTTTGAAGAGCTCGTTCTCATCATCAGAATAAAT
CRN|EPI_ISL_19256298|2022      ATTTAGACTGATGTATGGGTAATAGTGTTTGAAGAGCTCGTTCTCATCATCAGAATAAAT
NGN|EPI_ISL_15665411|2020      ATTTAGACTGATGTATGGGTAATAGTGTTTGAAGAGCTCGTTCTCATCATCAGAATAAAT
NGN|EPI_ISL_15370068|2019      ATTTAGACTGATGTATGGGTAATAGTGTTTGAAGAGCTCGTTCTCATCATCAGAATAAAT
NGN|EPI_ISL_15370066|2019      ATTTAGACTGATGTATGGGTAATAGTGTTTGAAGAGCTCGTTCTCATCATCAGAATAAAT
NGN|EPI_ISL_15370082|2020      ATTTAGACTGATGTATGGGTAATAGTGTTTGAAGAGCTCGTTCTCATCATCAGAATAAAT
NGN|EPI_ISL_15370080|2019      ATTTAGACTGATGTATGGGTAATAGTGTTTGAAGAGCTCGTTCTCATCATCAGAATAAAT
NGN|EPI_ISL_15370065|2019      ATTTAGACTGATGTATGGGTAATAGTGTTTGAAGAGCTCGTTCTCATCATCAGAATAAAT
                               ************************************************************

NC_063383.1                    CAATATCTCTGTTTTTTTGTTATACAGATGTATTACAGCCTCATATATTACGTAATAGAA
NGN|EPI_ISL_19256236|2023      CAATATCTCTGTTTTTTTGTTATACAGATGTATTACAGCCTCATATATTACGTAATAGAA
NGN|EPI_ISL_19256294|2023      CAATATCTCTGTTTTTTTGTTATACAGATGTATTACAGCCTCATATATTACGTAATAGAA
NGN|EPI_ISL_19256204|2022      CAATATCTCTGTTTTTTTGTTATACAGATGTATTACAGCCTCATATATTACGTAATAGAA
NGN|EPI_ISL_19256281|2022      CAATATCTCTGTTTTTTTGTTATACAGATGTATTACAGCCTCATATATTACGTAATAGAA
CRN|EPI_ISL_19256298|2022      CAATATCTCTGTTTTTTTGTTATACAGATGTATTACAGCCTCATATATTACGTAATAGAA
NGN|EPI_ISL_15665411|2020      CAATATCTCTGTTTTTTTGTTATACAGATGTATTACAGCCTCATATATTACGTAATAGAA
NGN|EPI_ISL_15370068|2019      CAATATCTCTGTTTTTTTGTTATACAGATGTATTACAGCCTCATATATTACGTAATAGAA
NGN|EPI_ISL_15370066|2019      CAATATCTCTGTTTTTTTGTTATACAGATGTATTACAGCCTCATATATTACGTAATAGAA
NGN|EPI_ISL_15370082|2020      CAATATCTCTGTTTTTTTGTTATACAGATGTATTACAGCCTCATATATTACGTAATAGAA
NGN|EPI_ISL_15370080|2019      CAATATCTCTGTTTTTTTGTTATACAGATGTATTACAGCCTCATATATTACGTAATAGAA
NGN|EPI_ISL_15370065|2019      CAATATCTCTGTTTTTTTGTTATACAGATGTATTACAGCCTCATATATTACGTAATAGAA
                               ************************************************************

NC_063383.1                    CGTGTAATCTACCTTATTAACTTTCACCGCATAGTTGTTTGCAAATACGGTTAATCCTTT
NGN|EPI_ISL_19256236|2023      CGTGTAATCTACCTTATTAACTTTCACCGCATAGTTGTTTGCAAATACGGTTAATCCTTT
NGN|EPI_ISL_19256294|2023      CGTGTAATCTACCTTATTAACTTTCACCGCATAGTTGTTTGCAAATACGGTTAATCCTTT
NGN|EPI_ISL_19256204|2022      CGTGTAATCTACCTTATTAACTTTCACCGCATAGTTGTTTGCAAATACGGTTAATCCTTT
NGN|EPI_ISL_19256281|2022      CGTGTAATCTACCTTATTAACTTTCACCGCATAGTTGTTTGCAAATACGGTTAATCCTTT
CRN|EPI_ISL_19256298|2022      CGTGTAATCTACCTTATTAACTTTCACCGCATAGTTGTTTGCAAATACGGTTAATCCTTT
NGN|EPI_ISL_15665411|2020      CGTGTAATCTACCTTATTAACTTTCACCGCATAGTTGTTTGCAAATACGGTTAATCCTTT
NGN|EPI_ISL_15370068|2019      CGTGTAATCTACCTTATTAACTTTCACCGCATAGTTGTTTGCAAATACGGTTAATCCTTT
NGN|EPI_ISL_15370066|2019      CGTGTAATCTACCTTATTAACTTTCACCGCATAGTTGTTTGCAAATACGGTTAATCCTTT
NGN|EPI_ISL_15370082|2020      CGTGTAATCTACCTTATTAACTTTCACCGCATAGTTGTTTGCAAATACGGTTAATCCTTT
NGN|EPI_ISL_15370080|2019      CGTGTAATCTACCTTATTAACTTTCACCGCATAGTTGTTTGCAAATACGGTTAATCCTTT
NGN|EPI_ISL_15370065|2019      CGTGTAATCTACCTTATTAACTTTCACCGCATAGTTGTTTGCAAATACGGTTAATCCTTT
                               ************************************************************

NC_063383.1                    GACCTCGTCGATTTCCGACCAATCTGGGCGTATAATGAATCTTAACTTTAATTTCTTGTA
NGN|EPI_ISL_19256236|2023      GACCTCGTCGATTTCCGACCAATCTGGGCGTATAATGAATCTTAACTTTAATTTCTTGTA
NGN|EPI_ISL_19256294|2023      GACCTCGTCGATTTCCGACCAATCTGGGCGTATAATGAATCTTAACTTTAATTTCTTGTA
NGN|EPI_ISL_19256204|2022      GACCTCGTCGATTTCCGACCAATCTGGGCGTATAATGAATCTTAACTTTAATTTCTTGTA
NGN|EPI_ISL_19256281|2022      GACCTCGTCGATTTCCGACCAATCTGGGCGTATAATGAATCTTAACTTTAATTTCTTGTA
CRN|EPI_ISL_19256298|2022      GACCTCGTCGATTTCCGACCAATCTGGGTGTATAATGAATCTTAACTTTAATTTCTTGTA
NGN|EPI_ISL_15665411|2020      GACCTCGTCGATTTCCGACCAATCTGGGCGTATAATGAATCTTAACTTTAATTTCTTGTA
NGN|EPI_ISL_15370068|2019      GACCTCGTCGATTTCCGACCAATCTGGGCGTATAATGAATCTTAACTTTAATTTCTTGTA
NGN|EPI_ISL_15370066|2019      GACCTCGTCGATTTCCGACCAATCTGGGCGTATAATGAATCTTAACTTTAATTTCTTGTA
NGN|EPI_ISL_15370082|2020      GACCTCGTCGATTTCCGACCAATCTGGGCGTATAATGAATCTTAACTTTAATTTCTTGTA
NGN|EPI_ISL_15370080|2019      GACCTCGTCGATTTCCGACCAATCTGGGCGTATAATGAATCTTAACTTTAATTTCTTGTA
NGN|EPI_ISL_15370065|2019      GACCTCGTCGATTTCCGACCAATCTGGGCGTATAATGAATCTTAACTTTAATTTCTTGTA
                               ****************************.*******************************

NC_063383.1                    ATCATTCGAAATAATTTTTAGTTTGCATCCGTAGTTATCTCCTCTATGTAACTGTAAATT
NGN|EPI_ISL_19256236|2023      ATCATTCGAAATAATTTTTAGTTTGCATCCGTAGTTATCTCCTCTATGTAACTGTAAATT
NGN|EPI_ISL_19256294|2023      ATCATTCGAAATAATTTTTAGTTTGCATCCGTAGTTATCTCCTCTATGTAACTGTAAATT
NGN|EPI_ISL_19256204|2022      ATCATTCGAAATAATTTTTAGTTTGCATCCGTAGTTATCTCCTCTATGTAACTGTAAATT
NGN|EPI_ISL_19256281|2022      ATCATTCGAAATAATTTTTAGTTTGCATCCGTAGTTATCTCCTCTATGTAACTGTAAATT
CRN|EPI_ISL_19256298|2022      ATCATTCGAAATAATTTTTAGTTTGCATCCGTAGTTATCTCCTCTATGTAACTGTAAATT
NGN|EPI_ISL_15665411|2020      ATCATTCGAAATAATTTTTAGTTTGCATCCGTAGTTATCTCCTCTATGTAACTGTAAATT
NGN|EPI_ISL_15370068|2019      ATCATTCGAAATAATTTTTAGTTTGCATCCGTAGTTATCTCCTCTATGTAACTGTAAATT
NGN|EPI_ISL_15370066|2019      ATCATTCGAAATAATTTTTAGTTTGCATCCGTAGTTATCTCCTCTATGTAACTGTAAATT
NGN|EPI_ISL_15370082|2020      ATCATTCGAAATAATTTTTAGTTTGCATCCGTAGTTATCTCCTCTATGTAACTGTAAATT
NGN|EPI_ISL_15370080|2019      ATCATTCGAAATAATTTTTAGTTTGCATCCGTAGTTATCTCCTCTATGTAACTGTAAATT
NGN|EPI_ISL_15370065|2019      ATCATTCGAAATAATTTTTAGTTTGCATCCGTAGTTATCTCCTCTATGTAACTGTAAATT
                               ************************************************************

NC_063383.1                    TCTCAACGCGATATCTCCATTAATAATGATGTCGAATTCGTGTTGTATACCCATACTGAA
NGN|EPI_ISL_19256236|2023      TCTCAACGCGATATCTCCATTAATAATGATGTCGAATTCGTGTTGTATACCCATACTGAA
NGN|EPI_ISL_19256294|2023      TCTCAACGCGATATCTCCATTAATAATGATGTCGAATTCGTGTTGTATACCCATACTGAA
NGN|EPI_ISL_19256204|2022      TCTCAACGCGATATCTCCATTAATAATGATGTCGAATTCGTGTTGTATACCCATACTGAA
NGN|EPI_ISL_19256281|2022      TCTCAACGCGATATCTCCATTAATAATGATGTCGAATTCGTGTTGTATACCCATACTGAA
CRN|EPI_ISL_19256298|2022      TCTCAACGCGATATCTCCATTAATAATGATGTCGAATTCGTGTTGTATACCCATACTGAA
NGN|EPI_ISL_15665411|2020      TCTCAACGCGATATCTCCATTAATAATGATGTCGAATTCGTGTTGTATACCCATACTGAA
NGN|EPI_ISL_15370068|2019      TCTCAACGCGATATCTCCATTAATAATGATGTCGAATTCGTGTTGTATACCCATACTGAA
NGN|EPI_ISL_15370066|2019      TCTCAACGCGATATCTCCATTAATAATGATGTCGAATTCGTGTTGTATACCCATACTGAA
NGN|EPI_ISL_15370082|2020      TCTCAACGCGATATCTCCATTAATAATGATGTCGAATTCGTGTTGTATACCCATACTGAA
NGN|EPI_ISL_15370080|2019      TCTCAACGCGATATCTCCATTAATAATGATGTCGAATTCGTGTTGTATACCCATACTGAA
NGN|EPI_ISL_15370065|2019      TCTCAACGCGATATCTCCATTAATAATGATGTCGAATTCGTGTTGTATACCCATACTGAA
                               ************************************************************

NC_063383.1                    TTGATGAACTAATACCGACGGTATTAATAGTAATTTACTTTTCATCTTTACATACTTGGT
NGN|EPI_ISL_19256236|2023      TTGATGAACTAATACCGACGGTATTAATAGTAATTTACTTTTCATCTTTACATACTTGGT
NGN|EPI_ISL_19256294|2023      TTGATGAACTAATACCGACGGTATTAATAGTAATTTACTTTTCATCTTTACATACTTGGT
NGN|EPI_ISL_19256204|2022      TTGATGAACTAATACCGACGGTATTAATAGTAATTTACTTTTCATCTTTACATACTTGGT
NGN|EPI_ISL_19256281|2022      TTGATGAACTAATACCGACGGTATTAATAGTAATTTACTTTTCATCTTTACATACTTGGT
CRN|EPI_ISL_19256298|2022      TTGATGAACTAATACCGACGGTATTAATAGTAATTTACTTTTCATCTTTACATACTTGGT
NGN|EPI_ISL_15665411|2020      TTGATGAACTAATACCGACGGTATTAATAGTAATTTACTTTTCATCTTTACATACTTGGT
NGN|EPI_ISL_15370068|2019      TTGATGAACTAATACCGACGGTATTAATAGTAATTTACTTTTCATCTTTACATACTTGGT
NGN|EPI_ISL_15370066|2019      TTGATGAACTAATACCGACGGTATTAATAGTAATTTACTTTTCATCTTTACATACTTGGT
NGN|EPI_ISL_15370082|2020      TTGATGAACTAATACCGACGGTATTAATAGTAATTTACTTTTCATCTTTACATACTTGGT
NGN|EPI_ISL_15370080|2019      TTGATGAACTAATACCGACGGTATTAATAGTAATTTACTTTTCATCTTTACATACTTGGT
NGN|EPI_ISL_15370065|2019      TTGATGAACTAATACCGACGGTATTAATAGTAATTTACTTTTCATCTTTACATACTTGGT
                               ************************************************************

NC_063383.1                    AATAGTTTTACTATCATAAGTTTATAAATTCCACAAGCTACTATGGAATATACCAACCAT
NGN|EPI_ISL_19256236|2023      AATAGTTTTACTATCATAAGTTTATAAATTCCACAAGCTACTATGGAATATACCAACCAT
NGN|EPI_ISL_19256294|2023      AATAGTTTTACTATCATAAGTTTATAAATTCCACAAGCTACTATGGAATATACCAACCAT
NGN|EPI_ISL_19256204|2022      AATAGTTTTACTATCATAAGTTTATAAATTCCACAAGCTACTATGGAATATACCAACCAT
NGN|EPI_ISL_19256281|2022      AATAGTTTTACTATCATAAGTTTATAAATTCCACAAGCTACTATGGAATATACCAACCAT
CRN|EPI_ISL_19256298|2022      AATAGTTTTACTATCATAAGTTTATAAATTCCACAAGCTACTATGGAATATACCAACCAT
NGN|EPI_ISL_15665411|2020      AATAGTTTTACTATCATAAGTTTATAAATTCCACAAGCTACTATGGAATATACCAACCAT
NGN|EPI_ISL_15370068|2019      AATAGTTTTACTATCATAAGTTTATAAATTCCACAAGCTACTATGGAATATACCAACCAT
NGN|EPI_ISL_15370066|2019      AATAGTTTTACTATCATAAGTTTATAAATTCCACAAGCTACTATGGAATATACCAACCAT
NGN|EPI_ISL_15370082|2020      AATAGTTTTACTATCATAAGTTTATAAATTCCACAAGCTACTATGGAATATACCAACCAT
NGN|EPI_ISL_15370080|2019      AATAGTTTTACTATCATAAGTTTATAAATTCCACAAGCTACTATGGAATATACCAACCAT
NGN|EPI_ISL_15370065|2019      AATAGTTTTACTATCATAAGTTTATAAATTCCACAAGCTACTATGGAATATACCAACCAT
                               ************************************************************

NC_063383.1                    CTTAGTATAGAACACATGTCTTAAAGTTATTAATTAATTACATGTTGTTTTATATATCGC
NGN|EPI_ISL_19256236|2023      CTTAGTATAGAACACATGTCTTAAAGTTATTAATTAATTACATGTTGTTTTATATATCGC
NGN|EPI_ISL_19256294|2023      CTTAGTATAGAACACATGTCTTAAAGTTATTAATTAATTACATGTTGTTTTATATATCGC
NGN|EPI_ISL_19256204|2022      CTTAGTATAGAACACATGTCTTAAAGTTATTAATTAATTACATGTTGTTTTATATATCGC
NGN|EPI_ISL_19256281|2022      CTTAGTATAGAACACATGTCTTAAAGTTATTAATTAATTACATGTTGTTTTATATATCGC
CRN|EPI_ISL_19256298|2022      CTTAGTATAGAACACATGTCTTAAAGTTATTAATTAATTACATGTTGTTTTATATATCGC
NGN|EPI_ISL_15665411|2020      CTTAGTATAGAACACATGTCTTAAAGTTATTAATTAATTACATGTTGTTTTATATATCGC
NGN|EPI_ISL_15370068|2019      CTTAGTATAGAACACATGTCTTAAAGTTATTAATTAATTACATGTTGTTTTATATATCGC
NGN|EPI_ISL_15370066|2019      CTTAGTATAGAACACATGTCTTAAAGTTATTAATTAATTACATGTTGTTTTATATATCGC
NGN|EPI_ISL_15370082|2020      CTTAGTATAGAACACATGTCTTAAAGTTATTAATTAATTACATGTTGTTTTATATATCGC
NGN|EPI_ISL_15370080|2019      CTTAGTATAGAACACATGTCTTAAAGTTATTAATTAATTACATGTTGTTTTATATATCGC
NGN|EPI_ISL_15370065|2019      CTTAGTATAGAACACATGTCTTAAAGTTATTAATTAATTACATGTTGTTTTATATATCGC
                               ************************************************************

NC_063383.1                    TACGAATTTAAACAGAGGAATCAGTTAGGAAGAAAAAATTATCTG---------------
NGN|EPI_ISL_19256236|2023      TACGAATTTAAACAGAGGAATCAGTTAGGAAGAAAAAATTATCTG---------------
NGN|EPI_ISL_19256294|2023      TACGAATTTAAACAGAGGAATCAGTTAGGAAGAAAAAATTATCTG---------------
NGN|EPI_ISL_19256204|2022      TACGAATTTAAACAGAGGAATCAGTTAGGAAGAAAAAATTATCTG---------------
NGN|EPI_ISL_19256281|2022      TACGAATTTAAACAGAGGAATCAGTTAGGAAGAAAAAATTATCTGTCATCATCATCATCA
CRN|EPI_ISL_19256298|2022      TACGAATTTAAACAGAGGAATCAGTTAGGAAGAAAAAATTATCTGTCATCATCATCATCA
NGN|EPI_ISL_15665411|2020      TACGAATTTAAACAGAGGAATCAGTTAGGAAGAAAAAATTATCTG---------------
NGN|EPI_ISL_15370068|2019      TACGAATTTAAACAGAGGAATCAGTTAGGAAGAAAAAATTATCTG---------------
NGN|EPI_ISL_15370066|2019      TACGAATTTAAACAGAGGAATCAGTTAGGAAGAAAAAATTATCTG---------------
NGN|EPI_ISL_15370082|2020      TACGAATTTAAACAGAGGAATCAGTTAGGAAGAAAAAATTATCTG---------------
NGN|EPI_ISL_15370080|2019      TACGAATTTAAACAGAGGAATCAGTTAGGAAGAAAAAATTATCTG---------------
NGN|EPI_ISL_15370065|2019      TACGAATTTAAACAGAGGAATCAGTTAGGAAGAAAAAATTATCTG---------------
                               *********************************************               

NC_063383.1                    TCATCATCATCATCTATTGGATAACATCTCTGTATTCTACGATAGAGTGCTATTTTAAGA
NGN|EPI_ISL_19256236|2023      TCATCATCATCATCTATTGGATAACATCTCTGTATTCTACGATAGAGTGCTATTTTAAGA
NGN|EPI_ISL_19256294|2023      TCATCATCATCATCTATTGGATAACATCTCTGTATTCTACGATAGAGTGCTATTTTAAGA
NGN|EPI_ISL_19256204|2022      TCATCATCATCATCTATTGGATAACATCTCTGTATTCTACGATAGAGTGCTATTTTAAGA
NGN|EPI_ISL_19256281|2022      TCATCATCATCATCTATTGGATAACATCTCTGTATTCTACGATAGAGTGCTATTTTAAGA
CRN|EPI_ISL_19256298|2022      TCATCATCATCATCTATTGGATAACATCTCTGTATTCTACGATAGAGTGCTATTTTAAGA
NGN|EPI_ISL_15665411|2020      TCATCATCATCATCTATTGGATAACATCTCTGTATTCTACGATAGAGTGCTATTTTAAGA
NGN|EPI_ISL_15370068|2019      TCATCATCATCATCTATTGGATAACATCTCTGTATTCTACGATAGAGTGCTATTTTAAGA
NGN|EPI_ISL_15370066|2019      TCATCATCATCATCTATTGGATAACATCTCTGTATTCTACGATAGAGTGCTATTTTAAGA
NGN|EPI_ISL_15370082|2020      TCATCATCATCATCTATTGGATAACATCTCTGTATTCTACGATAGAGTGCTATTTTAAGA
NGN|EPI_ISL_15370080|2019      TCATCATCATCATCTATTGGATAACATCTCTGTATTCTACGATAGAGTGCTATTTTAAGA
NGN|EPI_ISL_15370065|2019      TCATCATCATCATCTATTGGATAACATCTCTGTATTCTACGATAGAGTGCTATTTTAAGA
                               ************************************************************

NC_063383.1                    TGTGACAGATCCGTGTCATCAAATATATACTCCATTAAAATGATTATTCCGGCAGCGAAC
NGN|EPI_ISL_19256236|2023      TGTGACAGATCCGTGTCATCAAATATATACTCCATTAAAATGATTATTCCGGCAGCGAAC
NGN|EPI_ISL_19256294|2023      TGTGACAGATCCGTGTCATCAAATATATACTCCATTAAAATGATTATTCCGGCAGCGAAC
NGN|EPI_ISL_19256204|2022      TGTGACAGATCCGTGTCATCAAATATATACTCCATTAAAATGATTATTCCGGCAGCGAAC
NGN|EPI_ISL_19256281|2022      TGTGACAGATCCGTGTCATCAAATATATACTCCATTAAAATGATTATTCCGGCAGCGAAC
CRN|EPI_ISL_19256298|2022      TGTGACAGATCCGTGTCATCAAATATATACTCCATTAAAATGATTATTCCGGCAGCGAAC
NGN|EPI_ISL_15665411|2020      TGTGACAGATCCGTGTCATCAAATATATACTCCATTAAAATGATTATTCCGGCAGCGAAC
NGN|EPI_ISL_15370068|2019      TGTGACAGATCCGTGTCATCAAATATATACTCCATTAAAATGATTATTCCGGCAGCGAAC
NGN|EPI_ISL_15370066|2019      TGTGACAGATCCGTGTCATCAAATATATACTCCATTAAAATGATTATTCCGGCAGCGAAC
NGN|EPI_ISL_15370082|2020      TGTGACAGATCCGTGTCATCAAATATATACTCCATTAAAATGATTATTCCGGCAGCGAAC
NGN|EPI_ISL_15370080|2019      TGTGACAGATCCGTGTCATCAAATATATACTCCATTAAAATGATTATTCCGGCAGCGAAC
NGN|EPI_ISL_15370065|2019      TGTGACAGATCCGTGTCATCAAATATATACTCCATTAAAATGATTATTCCGGCAGCGAAC
                               ************************************************************

NC_063383.1                    TTGATATTGGATACATCACGACCTTTGTTAATATCCACGACAATAGACAGCAATCCCATT
NGN|EPI_ISL_19256236|2023      TTGATATTGGATACATCACGACCTTTGTTAATATCCACGACAATAGACAGCAATCCCATT
NGN|EPI_ISL_19256294|2023      TTGATATTGGATACATCACGACCTTTGTTAATATCCACGACAATAGACAGCAATCCCATT
NGN|EPI_ISL_19256204|2022      TTGATATTGGATACATCACGACCTTTGTTAATATCCACGACAATAGACAGCAATCCCATT
NGN|EPI_ISL_19256281|2022      TTGATATTGGATACATCACGACCTTTGTTAATATCCACGACAATAGACAGCAATCCCATT
CRN|EPI_ISL_19256298|2022      TTGATATTGGATACATCACGACCTTTGTTAATATCCACGACAATAGACAGCAATCCCATT
NGN|EPI_ISL_15665411|2020      TTGATATTGGATACATCACGACCTTTGTTAATATCCACGACAATAGACAGCAATCCCATT
NGN|EPI_ISL_15370068|2019      TTGATATTGGATACATCACGACCTTTGTTAATATCCACGACAATAGACAGCAATCCCATT
NGN|EPI_ISL_15370066|2019      TTGATATTGGATACATCACGACCTTTGTTAATATCCACGACAATAGACAGCAATCCCATT
NGN|EPI_ISL_15370082|2020      TTGATATTGGATACATCACGACCTTTGTTAATATCCACGACAATAGACAGCAATCCCATT
NGN|EPI_ISL_15370080|2019      TTGATATTGGATACATCACGACCTTTGTTAATATCCACGACAATAGACAGCAATCCCATT
NGN|EPI_ISL_15370065|2019      TTGATATTGGATACATCACGACCTTTGTTAATATCCACGACAATAGACAGCAATCCCATT
                               ************************************************************

NC_063383.1                    GTTCCATAAACAGTGAGTTTATCTTTCTTTGAAGTGATATTTTGTAGAGATCTTATAAAA
NGN|EPI_ISL_19256236|2023      GTTCCATAAACAGTGAGTTTATCTTTCTTTGAAGTGATATTTTGTAGAGATCTTATAAAA
NGN|EPI_ISL_19256294|2023      GTTCCATAAACAGTGAGTTTATCTTTCTTTGAAGTGATATTTTGTAGAGATCTTATAAAA
NGN|EPI_ISL_19256204|2022      GTTCCATAAACAGTGAGTTTATCTTTCTTTGAAGTGATATTTTGTAGAGATCTTATAAAA
NGN|EPI_ISL_19256281|2022      GTTCCATAAACAGTGAGTTTATCTTTCTTTGAAGTGATATTTTGTAGAGATCTTATAAAA
CRN|EPI_ISL_19256298|2022      GTTCCATAAACAGTGAGTTTATCTTTCTTTGAAGTGATATTTTGTAGAGATCTTATAAAA
NGN|EPI_ISL_15665411|2020      GTTCCATAAACAGTGAGTTTATCTTTCTTTGAAGTGATATTTTGTAGAGATCTTATAAAA
NGN|EPI_ISL_15370068|2019      GTTCCATAAACAGTGAGTTTATCTTTCTTTGAAGTGATATTTTGTAGAGATCTTATAAAA
NGN|EPI_ISL_15370066|2019      GTTCCATAAACAGTGAGTTTATCTTTCTTTGAAGTGATATTTTGTAGAGATCTTATAAAA
NGN|EPI_ISL_15370082|2020      GTTCCATAAACAGTGAGTTTATCTTTCTTTGAAGTGATATTTTGTAGAGATCTTATAAAA
NGN|EPI_ISL_15370080|2019      GTTCCATAAACAGTGAGTTTATCTTTCTTTGAAGTGATATTTTGTAGAGATCTTATAAAA
NGN|EPI_ISL_15370065|2019      GTTCCATAAACAGTGAGTTTATCTTTCTTTGAAGTGATATTTTGTAGAGATCTTATAAAA
                               ************************************************************

NC_063383.1                    CTGTCGAATGACATCGTATTTATATCTTTAGCTAAATCATATATGTTACCATCATAATAT
NGN|EPI_ISL_19256236|2023      CTGTCGAATGACATCGTATTTATATCTTTAGCTAAATCATATATGTTACCATCATAATAT
NGN|EPI_ISL_19256294|2023      CTGTCGAATGACATCGTATTTATATCTTTAGCTAAATCATATATGTTACCATCATAATAT
NGN|EPI_ISL_19256204|2022      CTGTCGAATGACATCGTATTTATATCTTTAGCTAAATCATATATGTTACCATCATAATAT
NGN|EPI_ISL_19256281|2022      CTGTCGAATGACATCGTATTTATATCTTTAGCTAAATCATATATGTTACCATCATAATAT
CRN|EPI_ISL_19256298|2022      CTGTCGAATGACATCGTATTTATATCTTTAGCTAAATCATATATGTTACCATCATAATAT
NGN|EPI_ISL_15665411|2020      CTGTCGAATGACATCGTATTTATATCTTTAGCTAAATCATATATGTTACCATCATAATAT
NGN|EPI_ISL_15370068|2019      CTGTCGAATGACATCGTATTTATATCTTTAGCTAAATCATATATGTTACCATCATAATAT
NGN|EPI_ISL_15370066|2019      CTGTCGAATGACATCGTATTTATATCTTTAGCTAAATCATATATGTTACCATCATAATAT
NGN|EPI_ISL_15370082|2020      CTGTCGAATGACATCGTATTTATATCTTTAGCTAAATCATATATGTTACCATCATAATAT
NGN|EPI_ISL_15370080|2019      CTGTCGAATGACATCGTATTTATATCTTTAGCTAAATCATATATGTTACCATCATAATAT
NGN|EPI_ISL_15370065|2019      CTGTCGAATGACATCGTATTTATATCTTTAGCTAAATCATATATGTTACCATCATAATAT
                               ************************************************************

NC_063383.1                    CTAACAGCATCTATCTTAAACGTTTCCATCGCTGTAAAGACGTTTCCGATAGATGGTCTC
NGN|EPI_ISL_19256236|2023      CTAACAGCATCTATCTTAAACGTTTCCATCGCTGTAAAGACGTTTCCGATAGATGGTCTC
NGN|EPI_ISL_19256294|2023      CTAACAGCATCTATCTTAAACGTTTCCATCGCTGTAAAGACGTTTCCGATAGATGGTCTC
NGN|EPI_ISL_19256204|2022      CTAACAGCATCTATCTTAAACGTTTCCATCGCTGTAAAGACGTTTCCGATAGATGGTCTC
NGN|EPI_ISL_19256281|2022      CTAACAGCATCTATCTTAAACGTTTCCATCGCTGTAAAGACGTTTCCGATAGATGGTCTC
CRN|EPI_ISL_19256298|2022      CTAACAGCATCTATCTTAAACGTTTCCATCGCTGTAAAGACGTTTCCGATAGATGGTCTC
NGN|EPI_ISL_15665411|2020      CTAACAGCATCTATCTTAAACGTTTCCATCGCTGTAAAGACGTTTCCGATAGATGGTCTC
NGN|EPI_ISL_15370068|2019      CTAACAGCATCTATCTTAAACGTTTCCATCGCTGTAAAGACGTTTCCGATAGATGGTCTC
NGN|EPI_ISL_15370066|2019      CTAACAGCATCTATCTTAAACGTTTCCATCGCTGTAAAGACGTTTCCGATAGATGGTCTC
NGN|EPI_ISL_15370082|2020      CTAACAGCATCTATCTTAAACGTTTCCATCGCTGTAAAGACGTTTCCGATAGATGGTCTC
NGN|EPI_ISL_15370080|2019      CTAACAGCATCTATCTTAAACGTTTCCATCGCTGTAAAGACGTTTCCGATAGATGGTCTC
NGN|EPI_ISL_15370065|2019      CTAACAGCATCTATCTTAAACGTTTCCATCGCTGTAAAGACGTTTCCGATAGATGGTCTC
                               ************************************************************

NC_063383.1                    GTTTCATCAGTCATACTGAGCCAACAAATGTAATCGTGTATAACATCTTTGATAGAATCA
NGN|EPI_ISL_19256236|2023      GTTTCATCAGTCATACTGAGCCAACAAATGTAATCGTGTATAACATCTTTGATAGAATCA
NGN|EPI_ISL_19256294|2023      GTTTCATCAGTCATACTGAGCCAACAAATGTAATCGTGTATAACATCTTTGATAGAATCA
NGN|EPI_ISL_19256204|2022      GTTTCATCAGTCATACTGAGCCAACAAATGTAATCGTGTATAACATCTTTGATAGAATCA
NGN|EPI_ISL_19256281|2022      GTTTCATCAGTCATACTGAGCCAACAAATGTAATCGTGTATAACATCTTTGATAGAATCA
CRN|EPI_ISL_19256298|2022      GTTTCATCAGTCATACTGAGCCAACAAATGTAATCGTGTATAACATCTTTGATAGAATCA
NGN|EPI_ISL_15665411|2020      GTTTCATCAGTCATACTGAGCCAACAAATGTAATCGTGTATAACATCTTTGATAGAATCA
NGN|EPI_ISL_15370068|2019      GTTTCATCAGTCATACTGAGCCAACAAATGTAATCGTGTATAACATCTTTGATAGAATCA
NGN|EPI_ISL_15370066|2019      GTTTCATCAGTCATACTGAGCCAACAAATGTAATCGTGTATAACATCTTTGATAGAATCA
NGN|EPI_ISL_15370082|2020      GTTTCATCAGTCATACTGAGCCAACAAATGTAATCGTGTATAACATCTTTGATAGAATCA
NGN|EPI_ISL_15370080|2019      GTTTCATCAGTCATACTGAGCCAACAAATGTAATCGTGTATAACATCTTTGATAGAATCA
NGN|EPI_ISL_15370065|2019      GTTTCATCAGTCATACTGAGCCAACAAATGTAATCGTGTATAACATCTTTGATAGAATCA
                               ************************************************************

NC_063383.1                    GACTCTAAAGAAAAGGAATCGGCTTTATTATACACATTCATGATAAACTTAATGAAAAAT
NGN|EPI_ISL_19256236|2023      GACTCTAAAGAAAAGGAATCGGCTTTATTATACACATTCATGATAAACTTAATGAAAAAT
NGN|EPI_ISL_19256294|2023      GACTCTAAAGAAAAGGAATCGGCTTTATTATACACATTCATGATAAACTTAATGAAAAAT
NGN|EPI_ISL_19256204|2022      GACTCTAAAGAAAAGGAATCGGCTTTATTATACACATTCATGATAAACTTAATGAAAAAT
NGN|EPI_ISL_19256281|2022      GACTCTAAAGAAAAGGAATCGGCTTTATTATACACATTCATGATAAACTTAATGAAAAAT
CRN|EPI_ISL_19256298|2022      GACTCTAAAGAAAAGGAATCGGCTTTATTATACACATTCATGATAAACTTAATGAAAAAT
NGN|EPI_ISL_15665411|2020      GACTCTAAAGAAAAGGAATCGGCTTTATTATACACATTCATGATAAACTTAATGAAAAAT
NGN|EPI_ISL_15370068|2019      GACTCTAAAGAAAAGGAATCGGCTTTATTATACACATTCATGATAAACTTAATGAAAAAT
NGN|EPI_ISL_15370066|2019      GACTCTAAAGAAAAGGAATCGGCTTTATTATACACATTCATGATAAACTTAATGAAAAAT
NGN|EPI_ISL_15370082|2020      GACTCTAAAGAAAAGGAATCGGCTTTATTATACACATTCATGATAAACTTAATGAAAAAT
NGN|EPI_ISL_15370080|2019      GACTCTAAAGAAAAGGAATCGGCTTTATTATACACATTCATGATAAACTTAATGAAAAAT
NGN|EPI_ISL_15370065|2019      GACTCTAAAGAAAAGGAATCGGCTTTATTATACACATTCATGATAAACTTAATGAAAAAT
                               ************************************************************

NC_063383.1                    GTTTTTCGTTGTTTAAGTTGGATGAATAGTATGTCTTAATAATTGTTATTATTTCACTAA
NGN|EPI_ISL_19256236|2023      GTTTTTCGTTGTTTAAGTTGGATGAATAGTATGTCTTAATAATTGTTATTATTTCACTAA
NGN|EPI_ISL_19256294|2023      GTTTTTCGTTGTTTAAGTTGGATGAATAGTATGTCTTAATAATTGTTATTATTTCACTAA
NGN|EPI_ISL_19256204|2022      GTTTTTCGTTGTTTAAGTTGGATGAATAGTATGTCTTAATAATTGTTATTATTTCACTAA
NGN|EPI_ISL_19256281|2022      GTTTTTCGTTGTTTAAGTTGGATGAATAGTATGTCTTAATAATTGTTATTATTTCACTAA
CRN|EPI_ISL_19256298|2022      GTTTTTCGTTGTTTAAGTTGGATGAATAGTATGTCTTAATAATTGTTATTATTTCACTAA
NGN|EPI_ISL_15665411|2020      GTTTTTCGTTGTTTAAGTTGGATGAATAGTATGTCTTAATAATTGTTATTATTTCACTAA
NGN|EPI_ISL_15370068|2019      GTTTTTCGTTGTTTAAGTTGGATGAATAGTATGTCTTAATAATTGTTATTATTTCACTAA
NGN|EPI_ISL_15370066|2019      GTTTTTCGTTGTTTAAGTTGGATGAATAGTATGTCTTAATAATTGTTATTATTTCACTAA
NGN|EPI_ISL_15370082|2020      GTTTTTCGTTGTTTAAGTTGGATGAATAGTATGTCTTAATAATTGTTATTATTTCACTAA
NGN|EPI_ISL_15370080|2019      GTTTTTCGTTGTTTAAGTTGGATGAATAGTATGTCTTAATAATTGTTATTATTTCACTAA
NGN|EPI_ISL_15370065|2019      GTTTTTCGTTGTTTAAGTTGGATGAATAGTATGTCTTAATAATTGTTATTATTTCACTAA
                               ************************************************************

NC_063383.1                    TTAATATTTAGTAACGAGTACACTCTATAAAAACGAGAATGACATAACTAATCATAACTA
NGN|EPI_ISL_19256236|2023      TTAATATTTAGTAACGAGTACACTCTATAAAAACGAGAATGACATAACTAATCATAACTA
NGN|EPI_ISL_19256294|2023      TTAATATTTAGTAACGAGTACACTCTATAAAAACGAGAATGACATAACTAATCATAACTA
NGN|EPI_ISL_19256204|2022      TTAATATTTAGTAACGAGTACACTCTATAAAAACGAGAATGACATAACTAATCATAACTA
NGN|EPI_ISL_19256281|2022      TTAATATTTAGTAACGAGTACACTCTATAAAAACGAGAATGACATAACTAATCATAACTA
CRN|EPI_ISL_19256298|2022      TTAATATTTAGTAACGAGTACACTCTATAAAAACGAGAATGACATAACTAATCATAACTA
NGN|EPI_ISL_15665411|2020      TTAATATTTAGTAACGAGTACACTCTATAAAAACGAGAATGACATAACTAATCATAACTA
NGN|EPI_ISL_15370068|2019      TTAATATTTAGTAACGAGTACACTCTATAAAAACGAGAATGACATAACTAATCATAACTA
NGN|EPI_ISL_15370066|2019      TTAATATTTAGTAACGAGTACACTCTATAAAAACGAGAATGACATAACTAATCATAACTA
NGN|EPI_ISL_15370082|2020      TTAATATTTAGTAACGAGTACACTCTATAAAAACGAGAATGACATAACTAATCATAACTA
NGN|EPI_ISL_15370080|2019      TTAATATTTAGTAACGAGTACACTCTATAAAAACGAGAATGACATAACTAATCATAACTA
NGN|EPI_ISL_15370065|2019      TTAATATTTAGTAACGAGTACACTCTATAAAAACGAGAATGACATAACTAATCATAACTA
                               ************************************************************

NC_063383.1                    GTTATCAAAGAATGTCTAGGACGCGTAATTTTTTATGGTATAGATCCTGTAAGCGTTGTC
NGN|EPI_ISL_19256236|2023      GTTATCAAAGAATGTCTAGGACGCGTAATTTTTTATGGTATAGATCCTGTAAGCGTTGTC
NGN|EPI_ISL_19256294|2023      GTTATCAAAGAATGTCTAGGACGCGTAATTTTTTATGGTATAGATCCTGTAAGCGTTGTC
NGN|EPI_ISL_19256204|2022      GTTATCAAAGAATGTCTAGGACGCGTAATTTTTTATGGTATAGATCCTGTAAGCGTTGTC
NGN|EPI_ISL_19256281|2022      GTTATCAAAGAATGTCTAGGACGCGTAATTTTTTATGGTATAGATCCTGTAAGCGTTGTC
CRN|EPI_ISL_19256298|2022      GTTATCAAAGAATGTCTAGGACGCGTAATTTTTTATGGTATAGATCCTGTAAGCGTTGTC
NGN|EPI_ISL_15665411|2020      GTTATCAAAGAATGTCTAGGACGCGTAATTTTTTATGGTATAGATCCTGTAAGCGTTGTC
NGN|EPI_ISL_15370068|2019      GTTATCAAAGAATGTCTAGGACGCGTAATTTTTTATGGTATAGATCCTGTAAGCGTTGTC
NGN|EPI_ISL_15370066|2019      GTTATCAAAGAATGTCTAGGACGCGTAATTTTTTATGGTATAGATCCTGTAAGCGTTGTC
NGN|EPI_ISL_15370082|2020      GTTATCAAAGAATGTCTAGGACGCGTAATTTTTTATGGTATAGATCCTGTAAGCGTTGTC
NGN|EPI_ISL_15370080|2019      GTTATCAAAGAATGTCTAGGACGCGTAATTTTTTATGGTATAGATCCTGTAAGCGTTGTC
NGN|EPI_ISL_15370065|2019      GTTATCAAAGAATGTCTAGGACGCGTAATTTTTTATGGTATAGATCCTGTAAGCGTTGTC
                               ************************************************************

NC_063383.1                    TGTATTCTGGAGCTATTTTCTCTATCGCATTAGTGAGTTCAGAATATGTTATAAATTTAA
NGN|EPI_ISL_19256236|2023      TGTATTCTGGAGCTATTTTCTCTATCGCATTAGTGAGTTCAGAATATGTTATAAATTTAA
NGN|EPI_ISL_19256294|2023      TGTATTCTGGAGCTATTTTCTCTATCGCATTAGTGAGTTCAGAATATGTTATAAATTTAA
NGN|EPI_ISL_19256204|2022      TGTATTCTGGAGCTATTTTCTCTATCGCATTAGTGAGTTCAGAATATGTTATAAATTTAA
NGN|EPI_ISL_19256281|2022      TGTATTCTGGAGCTATTTTCTCTATCGCATTAGTGAGTTCAGAATATGTTATAAATTTAA
CRN|EPI_ISL_19256298|2022      TGTATTCTGGAGCTATTTTCTCTATCGCATTAGTGAGTTCAGAATATGTTATAAATTTAA
NGN|EPI_ISL_15665411|2020      TGTATTCTGGAGCTATTTTCTCTATCGCATTAGTGAGTTCAGAATATGTTATAAATTTAA
NGN|EPI_ISL_15370068|2019      TGTATTCTGGAGCTATTTTCTCTATCGCATTAGTGAGTTCAGAATATGTTATAAATTTAA
NGN|EPI_ISL_15370066|2019      TGTATTCTGGAGCTATTTTCTCTATCGCATTAGTGAGTTCAGAATATGTTATAAATTTAA
NGN|EPI_ISL_15370082|2020      TGTATTCTGGAGCTATTTTCTCTATCGCATTAGTGAGTTCAGAATATGTTATAAATTTAA
NGN|EPI_ISL_15370080|2019      TGTATTCTGGAGCTATTTTCTCTATCGCATTAGTGAGTTCAGAATATGTTATAAATTTAA
NGN|EPI_ISL_15370065|2019      TGTATTCTGGAGCTATTTTCTCTATCGCATTAGTGAGTTCAGAATATGTTATAAATTTAA
                               ************************************************************

NC_063383.1                    ATCGAATAACGAACATAACTTTAGTAAAGTCGTCTATATTAACTCTTTTATTTTCTAGCC
NGN|EPI_ISL_19256236|2023      ATCGAATAACGAACATAACTTTAGTAAAGTCGTCTATATTAACTCTTTTATTTTCTAGCC
NGN|EPI_ISL_19256294|2023      ATCGAATAACGAACATAACTTTAGTAAAGTCGTCTATATTAACTCTTTTATTTTCTAGCC
NGN|EPI_ISL_19256204|2022      ATCGAATAACGAACATAACTTTAGTAAAGTCGTCTATATTAACTCTTTTATTTTCTAGCC
NGN|EPI_ISL_19256281|2022      ATCGAATAACGAACATAACTTTAGTAAAGTCGTCTATATTAACTCTTTTATTTTCTAGCC
CRN|EPI_ISL_19256298|2022      ATCGAATAACGAACATAACTTTAGTAAAGTCGTCTATATTAACTCTTTTATTTTCTAGCC
NGN|EPI_ISL_15665411|2020      ATCGAATAACGAACATAACTTTAGTAAAGTCGTCTATATTAACTCTTTTATTTTCTAGCC
NGN|EPI_ISL_15370068|2019      ATCGAATAACGAACATAACTTTAGTAAAGTCGTCTATATTAACTCTTTTATTTTCTAGCC
NGN|EPI_ISL_15370066|2019      ATCGAATAACGAACATAACTTTAGTAAAGTCGTCTATATTAACTCTTTTATTTTCTAGCC
NGN|EPI_ISL_15370082|2020      ATCGAATAACGAACATAACTTTAGTAAAGTCGTCTATATTAACTCTTTTATTTTCTAGCC
NGN|EPI_ISL_15370080|2019      ATCGAATAACGAACATAACTTTAGTAAAGTCGTCTATATTAACTCTTTTATTTTCTAGCC
NGN|EPI_ISL_15370065|2019      ATCGAATAACGAACATAACTTTAGTAAAGTCGTCTATATTAACTCTTTTATTTTCTAGCC
                               ************************************************************

NC_063383.1                    ATCGTAATACCATGTTTAAGATAGTATATTCTCTAGTTACTACGATCTCATCGTTGTCTA
NGN|EPI_ISL_19256236|2023      ATCGTAATACCATGTTTAAGATAGTATATTCTCTAGTTACTACGATCTCATCGTTGTCTA
NGN|EPI_ISL_19256294|2023      ATCGTAATACCATGTTTAAGATAGTATATTCTCTAGTTACTACGATCTCATCGTTGTCTA
NGN|EPI_ISL_19256204|2022      ATCGTAATACCATGTTTAAGATAGTATATTCTCTAGTTACTACGATCTCATCGTTGTCTA
NGN|EPI_ISL_19256281|2022      ATCGTAATACCATGTTTAAGATAGTATATTCTCTAGTTACTACGATCTCATCGTTGTCTA
CRN|EPI_ISL_19256298|2022      ATCGTAATACCATGTTTAAGATAGTATATTCTCTAGTTACTACGATCTCATCGTTGTCTA
NGN|EPI_ISL_15665411|2020      ATCGTAATACCATGTTTAAGATAGTATATTCTCTAGTTACTACGATCTCATCGTTGTCTA
NGN|EPI_ISL_15370068|2019      ATCGTAATACCATGTTTAAGATAGTATATTCTCTAGTTACTACGATCTCATCGTTGTCTA
NGN|EPI_ISL_15370066|2019      ATCGTAATACCATGTTTAAGATAGTATATTCTCTAGTTACTACGATCTCATCGTTGTCTA
NGN|EPI_ISL_15370082|2020      ATCGTAATACCATGTTTAAGATAGTATATTCTCTAGTTACTACGATCTCATCGTTGTCTA
NGN|EPI_ISL_15370080|2019      ATCGTAATACCATGTTTAAGATAGTATATTCTCTAGTTACTACGATCTCATCGTTGTCTA
NGN|EPI_ISL_15370065|2019      ATCGTAATACCATGTTTAAGATAGTATATTCTCTAGTTACTACGATCTCATCGTTGTCTA
                               ************************************************************

NC_063383.1                    GAATATCGCATACTGAATCTACATCCAATTTTAGAAATTGGTCTGTGCTACATATCTCTT
NGN|EPI_ISL_19256236|2023      GAATATCGCATACTGAATCTACATCCAATTTTAGAAATTGGTCTGTGCTACATATCTCTT
NGN|EPI_ISL_19256294|2023      GAATATCGCATACTGAATCTACATCCAATTTTAGAAATTGGTCTGTGCTACATATCTCTT
NGN|EPI_ISL_19256204|2022      GAATATCGCATACTGAATCTACATCCAATTTTAGAAATTGGTCTGTGCTACATATCTCTT
NGN|EPI_ISL_19256281|2022      GAATATCGCATACTGAATCTACATCCAATTTTAGAAATTGGTCTGTGCTACATATCTCTT
CRN|EPI_ISL_19256298|2022      GAATATCGCATACTGAATCTACATCCAATTTTAGAAATTGGTCTGTGCTACATATCTCTT
NGN|EPI_ISL_15665411|2020      GAATATCGCATACTGAATCTACATCCAATTTTAGAAATTGGTCTGTGCTACATATCTCTT
NGN|EPI_ISL_15370068|2019      GAATATCGCATACTGAATCTACATCCAATTTTAGAAATTGGTCTGTGCTACATATCTCTT
NGN|EPI_ISL_15370066|2019      GAATATCGCATACTGAATCTACATCCAATTTTAGAAATTGGTCTGTGCTACATATCTCTT
NGN|EPI_ISL_15370082|2020      GAATATCGCATACTGAATCTACATCCAATTTTAGAAATTGGTCTGTGCTACATATCTCTT
NGN|EPI_ISL_15370080|2019      GAATATCGCATACTGAATCTACATCCAATTTTAGAAATTGGTCTGTGCTACATATCTCTT
NGN|EPI_ISL_15370065|2019      GAATATCGCATACTGAATCTACATCCAATTTTAGAAATTGGTCTGTGCTACATATCTCTT
                               ************************************************************

NC_063383.1                    CTATATTATTGTTGATGTATTGTCGTAGAAAACTATTACGTAGACCATTTTCTTTATAAA
NGN|EPI_ISL_19256236|2023      CTATATTATTGTTGATGTATTGTCGTAGAAAACTATTACGTAGACCATTTTCTTTATAAA
NGN|EPI_ISL_19256294|2023      CTATATTATTGTTGATGTATTGTCGTAGAAAACTATTACGTAGACCATTTTCTTTATAAA
NGN|EPI_ISL_19256204|2022      CTATATTATTGTTGATGTATTGTCGTAGAAAACTATTACGTAGACCATTTTCTTTATAAA
NGN|EPI_ISL_19256281|2022      CTATATTATTGTTGATGTATTGTCGTAGAAAACTATTACGTAGACCATTTTCTTTATAAA
CRN|EPI_ISL_19256298|2022      CTATATTATTGTTGATGTATTGTCGTAGAAAACTATTACGTAGACCATTTTCTTTATAAA
NGN|EPI_ISL_15665411|2020      CTATATTATTGTTGATGTATTGTCGTAGAAAACTATTACGTAGACCATTTTCTTTATAAA
NGN|EPI_ISL_15370068|2019      CTATATTATTGTTGATGTATTGTCGTAGAAAACTATTACGTAGACCATTTTCTTTATAAA
NGN|EPI_ISL_15370066|2019      CTATATTATTGTTGATGTATTGTCGTAGAAAACTATTACGTAGACCATTTTCTTTATAAA
NGN|EPI_ISL_15370082|2020      CTATATTATTGTTGATGTATTGTCGTAGAAAACTATTACGTAGACCATTTTCTTTATAAA
NGN|EPI_ISL_15370080|2019      CTATATTATTGTTGATGTATTGTCGTAGAAAACTATTACGTAGACCATTTTCTTTATAAA
NGN|EPI_ISL_15370065|2019      CTATATTATTGTTGATGTATTGTCGTAGAAAACTATTACGTAGACCATTTTCTTTATAAA
                               ************************************************************

NC_063383.1                    ACGAATATATAGTACTCCAATTATCTTTACCGATATATTTGCATACATAATCCATTCTCT
NGN|EPI_ISL_19256236|2023      ACGAATATATAGTACTCCAATTATCTTTACCGATATATTTGCATACATAATCCATTCTCT
NGN|EPI_ISL_19256294|2023      ACGAATATATAGTACTCCAATTATCTTTACCGATATATTTGCATACATAATCCATTCTCT
NGN|EPI_ISL_19256204|2022      ACGAATATATAGTACTCCAATTATCTTTACCGATATATTTGCATACATAATCCATTCTCT
NGN|EPI_ISL_19256281|2022      ACGAATATATAGTACTCCAATTATCTTTACCGATATATTTGCATACATAATCCATTCTCT
CRN|EPI_ISL_19256298|2022      ACGAATATATAGTACTCCAATTATCTTTACCGATATATTTGCATACATAATCCATTCTCT
NGN|EPI_ISL_15665411|2020      ACGAATATATAGTACTCCAATTATCTTTACCGATATATTTGCATACATAATCCATTCTCT
NGN|EPI_ISL_15370068|2019      ACGAATATATAGTACTCCAATTATCTTTACCGATATATTTGCATACATAATCCATTCTCT
NGN|EPI_ISL_15370066|2019      ACGAATATATAGTACTCCAATTATCTTTACCGATATATTTGCATACATAATCCATTCTCT
NGN|EPI_ISL_15370082|2020      ACGAATATATAGTACTCCAATTATCTTTACCGATATATTTGCATACATAATCCATTCTCT
NGN|EPI_ISL_15370080|2019      ACGAATATATAGTACTCCAATTATCTTTACCGATATATTTGCATACATAATCCATTCTCT
NGN|EPI_ISL_15370065|2019      ACGAATATATAGTACTCCAATTATCTTTACCGATATATTTGCATACATAATCCATTCTCT
                               ************************************************************

NC_063383.1                    CAATCACTACATCTTTAAGAGTTTGGTTGTTAAGATATTTGGCTAAACTATATAATTCTA
NGN|EPI_ISL_19256236|2023      CAATCACTACATCTTTAAGAGTTTGGTTGTTAAGATATTTGGCTAAACTATATAATTCTA
NGN|EPI_ISL_19256294|2023      CAATCACTACATCTTTAAGAGTTTGGTTGTTAAGATATTTGGCTAAACTATATAATTCTA
NGN|EPI_ISL_19256204|2022      CAATCACTACATCTTTAAGAGTTTGGTTGTTAAGATATTTGGCTAAACTATATAATTCTA
NGN|EPI_ISL_19256281|2022      CAATCACTACATCTTTAAGAGTTTGGTTGTTAAGATATTTGGCTAAACTATATAATTCTA
CRN|EPI_ISL_19256298|2022      CAATCACTACATCTTTAAGAGTTTGGTTGTTAAGATATTTGGCTAAACTATATAATTCTA
NGN|EPI_ISL_15665411|2020      CAATCACTACATCTTTAAGAGTTTGGTTGTTAAGATATTTGGCTAAACTATATAATTCTA
NGN|EPI_ISL_15370068|2019      CAATCACTACATCTTTAAGAGTTTGGTTGTTAAGATATTTGGCTAAACTATATAATTCTA
NGN|EPI_ISL_15370066|2019      CAATCACTACATCTTTAAGAGTTTGGTTGTTAAGATATTTGGCTAAACTATATAATTCTA
NGN|EPI_ISL_15370082|2020      CAATCACTACATCTTTAAGAGTTTGGTTGTTAAGATATTTGGCTAAACTATATAATTCTA
NGN|EPI_ISL_15370080|2019      CAATCACTACATCTTTAAGAGTTTGGTTGTTAAGATATTTGGCTAAACTATATAATTCTA
NGN|EPI_ISL_15370065|2019      CAATCACTACATCTTTAAGAGTTTGGTTGTTAAGATATTTGGCTAAACTATATAATTCTA
                               ************************************************************

NC_063383.1                    TTAGATCATCAACAGAATCAGTATATATTTTTCTAGATCCAAAGATGAACTCTTTGGCAT
NGN|EPI_ISL_19256236|2023      TTAGATCATCAACAGAATCAGTATATATTTTTCTAGATCCAAAGATGAACTCTTTGGCAT
NGN|EPI_ISL_19256294|2023      TTAGATCATCAACAGAATCAGTATATATTTTTCTAGATCCAAAGATGAACTCTTTGGCAT
NGN|EPI_ISL_19256204|2022      TTAGATCATCAACAGAATCAGTATATATTTTTCTAGATCCAAAGATGAACTCTTTGGCAT
NGN|EPI_ISL_19256281|2022      TTAGATCATCAACAGAATCAGTATATATTTTTCTAGATCCAAAGATGAACTCTTTGGCAT
CRN|EPI_ISL_19256298|2022      TTAGATCATCAACAGAATCAGTATATATTTTTCTAGATCCAAAGATGAACTCTTTGGCAT
NGN|EPI_ISL_15665411|2020      TTAGATCATCAACAGAATCAGTATATATTTTTCTAGATCCAAAGATGAACTCTTTGGCAT
NGN|EPI_ISL_15370068|2019      TTAGATCATCAACAGAATCAGTATATATTTTTCTAGATCCAAAGATGAACTCTTTGGCAT
NGN|EPI_ISL_15370066|2019      TTAGATCATCAACAGAATCAGTATATATTTTTCTAGATCCAAAGATGAACTCTTTGGCAT
NGN|EPI_ISL_15370082|2020      TTAGATCATCAACAGAATCAGTATATATTTTTCTAGATCCAAAGATGAACTCTTTGGCAT
NGN|EPI_ISL_15370080|2019      TTAGATCATCAACAGAATCAGTATATATTTTTCTAGATCCAAAGATGAACTCTTTGGCAT
NGN|EPI_ISL_15370065|2019      TTAGATCATCAACAGAATCAGTATATATTTTTCTAGATCCAAAGATGAACTCTTTGGCAT
                               ************************************************************

NC_063383.1                    CCTCTATAATATTATCAGAAAAGATATTTTCGTGTTTTAGTTTATCAAGATTTAACCTGT
NGN|EPI_ISL_19256236|2023      CCTCTATAATATTATCAGAAAAGATATTTTCGTGTTTTAGTTTATCAAGATTTAACCTGT
NGN|EPI_ISL_19256294|2023      CCTCTATAATATTATCAGAAAAGATATTTTCGTGTTTTAGTTTATCAAGATTTAACCTGT
NGN|EPI_ISL_19256204|2022      CCTCTATAATATTATCAGAAAAGATATTTTCGTGTTTTAGTTTATCAAGATTTAACCTGT
NGN|EPI_ISL_19256281|2022      CCTCTATAATATTATCAGAAAAGATATTTTCGTGTTTTAGTTTATCAAGATTTAACCTGT
CRN|EPI_ISL_19256298|2022      CCTCTATAATATTATCAGAAAAGATATTTTCGTGTTTTAGTTTATCAAGATTTAACCTGT
NGN|EPI_ISL_15665411|2020      CCTCTATAATATTATCAGAAAAGATATTTTCGTGTTTTAGTTTATCAAGATTTAACCTGT
NGN|EPI_ISL_15370068|2019      CCTCTATAATATTATCAGAAAAGATATTTTCGTGTTTTAGTTTATCAAGATTTAACCTGT
NGN|EPI_ISL_15370066|2019      CCTCTATAATATTATCAGAAAAGATATTTTCGTGTTTTAGTTTATCAAGATTTAACCTGT
NGN|EPI_ISL_15370082|2020      CCTCTATAATATTATCAGAAAAGATATTTTCGTGTTTTAGTTTATCAAGATTTAACCTGT
NGN|EPI_ISL_15370080|2019      CCTCTATAATATTATCAGAAAAGATATTTTCGTGTTTTAGTTTATCAAGATTTAACCTGT
NGN|EPI_ISL_15370065|2019      CCTCTATAATATTATCAGAAAAGATATTTTCGTGTTTTAGTTTATCAAGATTTAACCTGT
                               ************************************************************

NC_063383.1                    TCATATCCATGATTAACGACGTCATATAACCACATAAAATAAAAATCCATTTTCATTTTT
NGN|EPI_ISL_19256236|2023      TCATATCCATGATTAACGACGTCATATAACCACATAAAATAAAAATCCATTTTCATTTTT
NGN|EPI_ISL_19256294|2023      TCATATCCATGATTAACGACGTCATATAACCACATAAAATAAAAATCCATTTTCATTTTT
NGN|EPI_ISL_19256204|2022      TCATATCCATGATTAACGACGTCATATAACCACATAAAATAAAAATCCATTTTCATTTTT
NGN|EPI_ISL_19256281|2022      TCATATCCATGATTAACGACGTCATATAACCACATAAAATAAAAATCCATTTTCATTTTT
CRN|EPI_ISL_19256298|2022      TCATATCCATGATTAACGACGTCATATAACCACATAAAATAAAAATCCATTTTCATTTTT
NGN|EPI_ISL_15665411|2020      TCATATCCATGATTAACGACGTCATATAACCACATAAAATAAAAATCCATTTTCATTTTT
NGN|EPI_ISL_15370068|2019      TCATATCCATGATTAACGACGTCATATAACCACATAAAATAAAAATCCATTTTCATTTTT
NGN|EPI_ISL_15370066|2019      TCATATCCATGATTAACGACGTCATATAACCACATAAAATAAAAATCCATTTTCATTTTT
NGN|EPI_ISL_15370082|2020      TCATATCCATGATTAACGACGTCATATAACCACATAAAATAAAAATCCATTTTCATTTTT
NGN|EPI_ISL_15370080|2019      TCATATCCATGATTAACGACGTCATATAACCACATAAAATAAAAATCCATTTTCATTTTT
NGN|EPI_ISL_15370065|2019      TCATATCCATGATTAACGACGTCATATAACCACATAAAATAAAAATCCATTTTCATTTTT
                               ************************************************************

NC_063383.1                    AGCACAATACTATTCATAATTGATATTGATGTAATATTTTGTTACTTTGAACGTAAAGAC
NGN|EPI_ISL_19256236|2023      AGCACAATACTATTCATAATTGATATTGATGTAATATTTTGTTACTTTGAACGTAAAGAC
NGN|EPI_ISL_19256294|2023      AGCACAATACTATTCATAATTGATATTGATGTAATATTTTGTTACTTTGAACGTAAAGAC
NGN|EPI_ISL_19256204|2022      AGCACAATACTATTCATAATTGATATTGATGTAATATTTTGTTACTTTGAACGTAAAGAC
NGN|EPI_ISL_19256281|2022      AGCACAATACTATTCATAATTGATATTGATGTAATATTTTGTTACTTTGAACGTAAAGAC
CRN|EPI_ISL_19256298|2022      AGCACAATACTATTCATAATTGATATTGATGTAATATTTTGTTACTTTGAACGTAAAGAC
NGN|EPI_ISL_15665411|2020      AGCACAATACTATTCATAATTGATATTGATGTAATATTTTGTTACTTTGAACGTAAAGAC
NGN|EPI_ISL_15370068|2019      AGCACAATACTATTCATAATTGATATTGATGTAATATTTTGTTACTTTGAACGTAAAGAC
NGN|EPI_ISL_15370066|2019      AGCACAATACTATTCATAATTGATATTGATGTAATATTTTGTTACTTTGAACGTAAAGAC
NGN|EPI_ISL_15370082|2020      AGCACAATACTATTCATAATTGATATTGATGTAATATTTTGTTACTTTGAACGTAAAGAC
NGN|EPI_ISL_15370080|2019      AGCACAATACTATTCATAATTGATATTGATGTAATATTTTGTTACTTTGAACGTAAAGAC
NGN|EPI_ISL_15370065|2019      AGCACAATACTATTCATAATTGATATTGATGTAATATTTTGTTACTTTGAACGTAAAGAC
                               ************************************************************

NC_063383.1                    AGTACACGGGTCCGTATCTCCAACAAGCACGTAGTAATCAAATTTGGTGTTGTTAAACTT
NGN|EPI_ISL_19256236|2023      AGTACACGGGTCCGTATCTCCAACAAGCACGTAGTAATCAAATTTGGTGTTGTTAAACTT
NGN|EPI_ISL_19256294|2023      AGTACACGGGTCCGTATCTCCAACAAGCACGTAGTAATCAAATTTGGTGTTGTTAAACTT
NGN|EPI_ISL_19256204|2022      AGTACACGGGTCCGTATCTCCAACAAGCACGTAGTAATCAAATTTGGTGTTGTTAAACTT
NGN|EPI_ISL_19256281|2022      AGTACATGGGTCCGTATCTCCAACAAGCACGTAGTAATCAAATTTGGTGTTGTTAAACTT
CRN|EPI_ISL_19256298|2022      AGTACACGGGTCCGTATCTCCAACAAGCACGTAGTAATCAAATTTGGTGTTGTTAAACTT
NGN|EPI_ISL_15665411|2020      AGTACACGGGTCCGTATCTCCAACAAGCACGTAGTAATCAAATTTGGTGTTGTTAAACTT
NGN|EPI_ISL_15370068|2019      AGTACACGGGTCCGTATCTCCAACAAGCACGTAGTAATCAAATTTGGTGTTGTTAAACTT
NGN|EPI_ISL_15370066|2019      AGTACACGGGTCCGTATCTCCAACAAGCACGTAGTAATCAAATTTGGTGTTGTTAAACTT
NGN|EPI_ISL_15370082|2020      AGTACACGGGTCCGTATCTCCAACAAGCACGTAGTAATCAAATTTGGTGTTGTTAAACTT
NGN|EPI_ISL_15370080|2019      AGTACACGGGTCCGTATCTCCAACAAGCACGTAGTAATCAAATTTGGTGTTGTTAAACTT
NGN|EPI_ISL_15370065|2019      AGTACACGGGTCCGTATCTCCAACAAGCACGTAGTAATCAAATTTGGTGTTGTTAAACTT
                               ******.*****************************************************

NC_063383.1                    CGCAATATTCATCAATTTAGATAGAAACATATACTCATCATCTGTTTTAGGAATCCATGT
NGN|EPI_ISL_19256236|2023      CGCAATATTCATCAATTTAGATAGAAACATATACTCATCATCTGTTTTAGGAATCCATGT
NGN|EPI_ISL_19256294|2023      CGCAATATTCATCAATTTAGATAGAAACATATACTCATCATCTGTTTTAGGAATCCATGT
NGN|EPI_ISL_19256204|2022      CGCAATATTCATCAATTTAGATAGAAACATATACTCATCATCTGTTTTAGGAATCCATGT
NGN|EPI_ISL_19256281|2022      CGCAATATTCATCAATTTAGATAGAAACATATACTCATCATCTGTTTTAGGAATCCATGT
CRN|EPI_ISL_19256298|2022      CGCAATATTCATCAATTTAGATAGAAACATATACTCATCATCTGTTTTAGGAATCCATGT
NGN|EPI_ISL_15665411|2020      CGCAATATTCATCAATTTAGATAGAAACATATACTCATCATCTGTTTTAGGAATCCATGT
NGN|EPI_ISL_15370068|2019      CGCAATATTCATCAATTTAGATAGAAACATATACTCATCATCTGTTTTAGGAATCCATGT
NGN|EPI_ISL_15370066|2019      CGCAATATTCATCAATTTAGATAGAAACATATACTCATCATCTGTTTTAGGAATCCATGT
NGN|EPI_ISL_15370082|2020      CGCAATATTCATCAATTTAGATAGAAACATATACTCATCATCTGTTTTAGGAATCCATGT
NGN|EPI_ISL_15370080|2019      CGCAATATTCATCAATTTAGATAGAAACATATACTCATCATCTGTTTTAGGAATCCATGT
NGN|EPI_ISL_15370065|2019      CGCAATATTCATCAATTTAGATAGAAACATATACTCATCATCTGTTTTAGGAATCCATGT
                               ************************************************************

NC_063383.1                    ATTATTACCACTTTCCAACTTATCATTATCCCAGGCTATGTTTCGCCCATCATCGTTGCA
NGN|EPI_ISL_19256236|2023      ATTATTACCACTTTCCAACTTATCATTATCCCAGGCTATGTTTCGCCCATCATCGTTGCA
NGN|EPI_ISL_19256294|2023      ATTATTACCACTTTCCAACTTATCATTATCCCAGGCTATGTTTCGCCCATCATCGTTGCA
NGN|EPI_ISL_19256204|2022      ATTATTACCACTTTCCAACTTATCATTATCCCAGGCTATGTTTCGCCCATCATCGTTGCA
NGN|EPI_ISL_19256281|2022      ATTATTACCACTTTCCAACTTATCATTATCCCAGGCTATGTTTCGCCCATCATCGTTGCA
CRN|EPI_ISL_19256298|2022      ATTATTACCACTTTCCAACTTATCATTATCCCAGGCTATGTTTCGCCCATCATCGTTGCA
NGN|EPI_ISL_15665411|2020      ATTATTACCACTTTCCAACTTATCATTATCCCAGGCTATGTTTCGCCCATCATCGTTGCA
NGN|EPI_ISL_15370068|2019      ATTATTACCACTTTCCAACTTATCATTATCCCAGGCTATGTTTCGCCCATCATCGTTGCA
NGN|EPI_ISL_15370066|2019      ATTATTACCACTTTCCAACTTATCATTATCCCAGGCTATGTTTCGCCCATCATCGTTGCA
NGN|EPI_ISL_15370082|2020      ATTATTACCACTTTCCAACTTATCATTATCCCAGGCTATGTTTCGCCCATCATCGTTGCA
NGN|EPI_ISL_15370080|2019      ATTATTACCACTTTCCAACTTATCATTATCCCAGGCTATGTTTCGCCCATCATCGTTGCA
NGN|EPI_ISL_15370065|2019      ATTATTACCACTTTCCAACTTATCATTATCCCAGGCTATGTTTCGCCCATCATCGTTGCA
                               ************************************************************

NC_063383.1                    CAGAGTGAATAATTCTTTTGTATTCGGTAGTTCAAATATATGATCCATGCATATATCGAC
NGN|EPI_ISL_19256236|2023      CAGAGTGAATAATTCTTTTGTATTCGGTAGTTCAAATATATGATCCATGCATATATCGAC
NGN|EPI_ISL_19256294|2023      CAGAGTGAATAATTCTTTTGTATTCGGTAGTTCAAATATATGATCCATGCATATATCGAC
NGN|EPI_ISL_19256204|2022      CAGAGTGAATAATTCTTTTGTATTCGGTAGTTCAAATATATGATCCATGCATATATCGAC
NGN|EPI_ISL_19256281|2022      CAGAGTGAATAATTCTTTTGTATTCGGTAGTTCAAATATATGATCCATGCATATATCGAC
CRN|EPI_ISL_19256298|2022      CAGAGTGAATAATTCTTTTGTATTCGGTAGTTCAAATATATGATCCATGCATATATCGAC
NGN|EPI_ISL_15665411|2020      CAGAGTGAATAATTCTTTTGTATTCGGTAGTTCAAATATATGATCCATGCATATATCGAC
NGN|EPI_ISL_15370068|2019      CAGAGTGAATAATTCTTTTGTATTCGGTAGTTCAAATATATGATCCATGCATATATCGAC
NGN|EPI_ISL_15370066|2019      CAGAGTGAATAATTCTTTTGTATTCGGTAGTTCAAATATATGATCCATGCATATATCGAC
NGN|EPI_ISL_15370082|2020      CAGAGTGAATAATTCTTTTGTATTCGGTAGTTCAAATATATGATCCATGCATATATCGAC
NGN|EPI_ISL_15370080|2019      CAGAGTGAATAATTCTTTTGTATTCGGTAGTTCAAATATATGATCCATGCATATATCGAC
NGN|EPI_ISL_15370065|2019      CAGAGTGAATAATTCTTTTGTATTCGGTAGTTCAAATATATGATCCATGCATATATCGAC
                               ************************************************************

NC_063383.1                    AAAGCTATTGTAGATGTGATTTTTCCTAAATCTAATATAAAACTCGTTTACTAGCAAACA
NGN|EPI_ISL_19256236|2023      AAAGCTATTGTAGATGTGATTTTTCCTAAATCTAATATAAAACTCGTTTACTAGCAAACA
NGN|EPI_ISL_19256294|2023      AAAGCTATTGTAGATGTGATTTTTCCTAAATCTAATATAAAACTCGTTTACTAGCAAACA
NGN|EPI_ISL_19256204|2022      AAAGCTATTGTAGATGTGATTTTTCCTAAATCTAATATAAAACTCGTTTACTAGCAAACA
NGN|EPI_ISL_19256281|2022      AAAGCTATTGTAGATGTGATTTTTCCTAAATCTAATATAAAACTCGTTTACTAGCAAACA
CRN|EPI_ISL_19256298|2022      AAAGCTATTGTAGATGTGATTTTTCCTAAATCTAATATAAAACTCGTTTACTAGCAAACA
NGN|EPI_ISL_15665411|2020      AAAGCTATTGTAGATGTGATTTTTCCTAAATCTAATATAAAACTCGTTTACTAGCAAACA
NGN|EPI_ISL_15370068|2019      AAAGCTATTGTAGATGTGATTTTTCCTAAATCTAATATAAAACTCGTTTACTAGCAAACA
NGN|EPI_ISL_15370066|2019      AAAGCTATTGTAGATGTGATTTTTCCTAAATCTAATATAAAACTCGTTTACTAGCAAACA
NGN|EPI_ISL_15370082|2020      AAAGCTATTGTAGATGTGATTTTTCCTAAATCTAATATAAAACTCGTTTACTAGCAAACA
NGN|EPI_ISL_15370080|2019      AAAGCTATTGTAGATGTGATTTTTCCTAAATCTAATATAAAACTCGTTTACTAGCAAACA
NGN|EPI_ISL_15370065|2019      AAAGCTATTGTAGATGTGATTTTTCCTAAATCTAATATAAAACTCGTTTACTAGCAAACA
                               ************************************************************

NC_063383.1                    TTTTCCTGATTTATCGACCAAGACACACATGGTTTCTAAATCTATCAAGTGGTGGGGATC
NGN|EPI_ISL_19256236|2023      TTTTCCTGATTTATCGACCAAGACACACATGGTTTCTAAATCTATCAAGTGGTGGGGATC
NGN|EPI_ISL_19256294|2023      TTTTCCTGATTTATCGACCAAGACACACATGGTTTCTAAATCTATCAAGTGGTGGGGATC
NGN|EPI_ISL_19256204|2022      TTTTCCTGATTTATCGACCAAGACACACATGGTTTCTAAATCTATCAAGTGGTGGGGATC
NGN|EPI_ISL_19256281|2022      TTTTCCTGATTTATCGACCAAGACACACATGGTTTCTAAATCTATCAAGTGGTGGGGATC
CRN|EPI_ISL_19256298|2022      TTTTCCTGATTTATCGACCAAGACACACATGGTTTCTAAATCTATCAAGTGGTGGGGATC
NGN|EPI_ISL_15665411|2020      TTTTCCTGATTTATCGACCAAGACACACATGGTTTCTAAATCTATCAAGTGGTGGGGATC
NGN|EPI_ISL_15370068|2019      TTTTCCTGATTTATCGACCAAGACACACATGGTTTCTAAATCTATCAAGTGGTGGGGATC
NGN|EPI_ISL_15370066|2019      TTTTCCTGATTTATCGACCAAGACACACATGGTTTCTAAATCTATCAAGTGGTGGGGATC
NGN|EPI_ISL_15370082|2020      TTTTCCTGATTTATCGACCAAGACACACATGGTTTCTAAATCTATCAAGTGGTGGGGATC
NGN|EPI_ISL_15370080|2019      TTTTCCTGATTTATCGACCAAGACACACATGGTTTCTAAATCTATCAAGTGGTGGGGATC
NGN|EPI_ISL_15370065|2019      TTTTCCTGATTTATCGACCAAGACACACATGGTTTCTAAATCTATCAAGTGGTGGGGATC
                               ************************************************************

NC_063383.1                    CATAGTTATAACGCAGTAACATAAATTATTACCTTCTTGACTGTCGCTAATATCTATATA
NGN|EPI_ISL_19256236|2023      CATAGTTATAACGCAGTAACATAAATTATTACCTTCTTGACTGTCGCTAATATCTATATA
NGN|EPI_ISL_19256294|2023      CATAGTTATAACGCAGTAACATAAATTATTACCTTCTTGACTGTCGCTAATATCTATATA
NGN|EPI_ISL_19256204|2022      CATAGTTATAACGCAGTAACATAAATTATTACCTTCTTGACTGTCGCTAATATCTATATA
NGN|EPI_ISL_19256281|2022      CATAGTTATAACGCAGTAACATAGATTATTACCTTCTTGACTGTCGCTAATATCTATATA
CRN|EPI_ISL_19256298|2022      CATAGTTATAACGCAGTAACATAGATTATTACCTTCTTGACTGTCGCTAATATCTATATA
NGN|EPI_ISL_15665411|2020      CATAGTTATAACGCAGTAACATAAATTATTACCTTCTTGACTGTCGCTAATATCTATATA
NGN|EPI_ISL_15370068|2019      CATAGTTATAACGCAGTAACATAAATTATTACCTTCTTGACTGTCGCTAATATCTATATA
NGN|EPI_ISL_15370066|2019      CATAGTTATAACGCAGTAACATAAATTATTACCTTCTTGACTGTCGCTAATATCTATATA
NGN|EPI_ISL_15370082|2020      CATAGTTATAACGCAGTAACATAAATTATTACCTTCTTGACTGTCGCTAATATCTATATA
NGN|EPI_ISL_15370080|2019      CATAGTTATAACGCAGTAACATAAATTATTACCTTCTTGACTGTCGCTAATATCTATATA
NGN|EPI_ISL_15370065|2019      CATAGTTATAACGCAGTAACATAAATTATTACCTTCTTGACTGTCGCTAATATCTATATA
                               ***********************.************************************

NC_063383.1                    CTTATTGTTATCGTATTGGATTCTACATATAGATGGCTTGTATATCAAAGATATAGAACA
NGN|EPI_ISL_19256236|2023      CTTATTGTTATCGTATTGGATTCTACATATAGATGGCTTGTATATCAAAGATATAGAACA
NGN|EPI_ISL_19256294|2023      CTTATTGTTATCGTATTGGATTCTACATATAGATGGCTTGTATATCAAAGATATAGAACA
NGN|EPI_ISL_19256204|2022      CTTATTGTTATCGTATTGGATTCTACATATAGATGGCTTGTATATCAAAGATATAGAACA
NGN|EPI_ISL_19256281|2022      CTTATTGTTATCGTATTGGATTCTACATATAGATGGCTTGTATATCAAAGATATAGAACA
CRN|EPI_ISL_19256298|2022      CTTATTGTTATCGTATTGGATTCTACATATAGATGGCTTGTATATCAAAGATATAGAACA
NGN|EPI_ISL_15665411|2020      CTTATTGTTATCGTATTGGATTCTACATATAGATGGCTTGTATATCAAAGATATAGAACA
NGN|EPI_ISL_15370068|2019      CTTATTGTTATCGTATTGGATTCTACATATAGATGGCTTGTATATCAAAGATATAGAACA
NGN|EPI_ISL_15370066|2019      CTTATTGTTATCGTATTGGATTCTACATATAGATGGCTTGTATATCAAAGATATAGAACA
NGN|EPI_ISL_15370082|2020      CTTATTGTTATCGTATTGGATTCTACATATAGATGGCTTGTATATCAAAGATATAGAACA
NGN|EPI_ISL_15370080|2019      CTTATTGTTATCGTATTGGATTCTACATATAGATGGCTTGTATATCAAAGATATAGAACA
NGN|EPI_ISL_15370065|2019      CTTATTGTTATCGTATTGGATTCTACATATAGATGGCTTGTATATCAAAGATATAGAACA
                               ************************************************************

NC_063383.1                    CATAACCAATTTATATTCTCGCTTTGTATTTTCGAATCTAAAGTTAAGAGATTTAGAAAA
NGN|EPI_ISL_19256236|2023      CATAACCAATTTATATTCTCGCTTTGTATTTTCGAATCTAAAGTTAAGAGATTTAGAAAA
NGN|EPI_ISL_19256294|2023      CATAACCAATTTATATTCTCGCTTTGTATTTTCGAATCTAAAGTTAAGAGATTTAGAAAA
NGN|EPI_ISL_19256204|2022      CATAACCAATTTATATTCTCGCTTTGTATTTTCGAATCTAAAGTTAAGAGATTTAGAAAA
NGN|EPI_ISL_19256281|2022      CATAACCAATTTATATTCTCGCTTTGTATTTTCGAATCTAAAGTTAAGAGATTTAGAAAA
CRN|EPI_ISL_19256298|2022      CATAACCAATTTATATTCTCGCTTTGTATTTTCGAATCTAAAGTTAAGAGATTTAGAAAA
NGN|EPI_ISL_15665411|2020      CATAACCAATTTATATTCTCGCTTTGTATTTTCGAATCTAAAGTTAAGAGATTTAGAAAA
NGN|EPI_ISL_15370068|2019      CATAACCAATTTATATTCTCGCTTTGTATTTTCGAATCTAAAGTTAAGAGATTTAGAAAA
NGN|EPI_ISL_15370066|2019      CATAACCAATTTATATTCTCGCTTTGTATTTTCGAATCTAAAGTTAAGAGATTTAGAAAA
NGN|EPI_ISL_15370082|2020      CATAACCAATTTATATTCTCGCTTTGTATTTTCGAATCTAAAGTTAAGAGATTTAGAAAA
NGN|EPI_ISL_15370080|2019      CATAACCAATTTATATTCTCGCTTTGTATTTTCGAATCTAAAGTTAAGAGATTTAGAAAA
NGN|EPI_ISL_15370065|2019      CATAACCAATTTATATTCTCGCTTTGTATTTTCGAATCTAAAGTTAAGAGATTTAGAAAA
                               ************************************************************

NC_063383.1                    CATTATATCATCGGATGATGATATCACTGTTTCCAGAGTAGGATATATTAAAGTCTTTAA
NGN|EPI_ISL_19256236|2023      CATTATATCATCGGATGATGATATCACTGTTTCCAGAGTAGGATATATTAAAGTCTTTAA
NGN|EPI_ISL_19256294|2023      CATTATATCATCGGATGATGATATCACTGTTTCCAGAGTAGGATATATTAAAGTCTTTAA
NGN|EPI_ISL_19256204|2022      CATTATATCATCGGATGATGATATCACTGTTTCCAGAGTAGGATATATTAAAGTCTTTAA
NGN|EPI_ISL_19256281|2022      CATTATATCATCGGATGATGATATCACTGTTTCCAGAGTAGGATATATTAAAGTCTTTAA
CRN|EPI_ISL_19256298|2022      CATTATATCATCGGATGATGATATCACTGTTTCCAGAGTAGGATATATTAAAGTCTTTAA
NGN|EPI_ISL_15665411|2020      CATTATATCATCGGATGATGATATCACTGTTTCCAGAGTAGGATATATTAAAGTCTTTAA
NGN|EPI_ISL_15370068|2019      CATTATATCATCGGATGATGATATCACTGTTTCCAGAGTAGGATATATTAAAGTCTTTAA
NGN|EPI_ISL_15370066|2019      CATTATATCATCGGATGATGATATCACTGTTTCCAGAGTAGGATATATTAAAGTCTTTAA
NGN|EPI_ISL_15370082|2020      CATTATATCATCGGATGATGATATCACTGTTTCCAGAGTAGGATATATTAAAGTCTTTAA
NGN|EPI_ISL_15370080|2019      CATTATATCATCGGATGATGATATCACTGTTTCCAGAGTAGGATATATTAAAGTCTTTAA
NGN|EPI_ISL_15370065|2019      CATTATATCATCGGATGATGATATCACTGTTTCCAGAGTAGGATATATTAAAGTCTTTAA
                               ************************************************************

NC_063383.1                    AGATTTTGTCCGATTCAAATAAATCACTAAATAATATCCCATATTATCATCTGTTATAGT
NGN|EPI_ISL_19256236|2023      AGATTTTGTCCGATTCAAATAAATCACTAAATAATATCCCATATTATCATCTGTTATAGT
NGN|EPI_ISL_19256294|2023      AGATTTTGTCCGATTCAAATAAATCACTAAATAATATCCCATATTATCATCTGTTATAGT
NGN|EPI_ISL_19256204|2022      AGATTTTGTCCGATTCAAATAAATCACTAAATAATATCCCATATTATCATCTGTTATAGT
NGN|EPI_ISL_19256281|2022      AGATTTTGTCCGATTCAAATAAATCACTAAATAATATCCCATATTATCATCTGTTATAGT
CRN|EPI_ISL_19256298|2022      AGATTTTGTCCGATTCAAATAAATCACTAAATAATATCCCATATTATCATCTGTTATAGT
NGN|EPI_ISL_15665411|2020      AGATTTTGTCCGATTCAAATAAATCACTAAATAATATCCCATATTATCATCTGTTATAGT
NGN|EPI_ISL_15370068|2019      AGATTTTGTCCGATTCAAATAAATCACTAAATAATATCCCATATTATCATCTGTTATAGT
NGN|EPI_ISL_15370066|2019      AGATTTTGTCCGATTCAAATAAATCACTAAATAATATCCCATATTATCATCTGTTATAGT
NGN|EPI_ISL_15370082|2020      AGATTTTGTCCGATTCAAATAAATCACTAAATAATATCCCATATTATCATCTGTTATAGT
NGN|EPI_ISL_15370080|2019      AGATTTTGTCCGATTCAAATAAATCACTAAATAATATCCCATATTATCATCTGTTATAGT
NGN|EPI_ISL_15370065|2019      AGATTTTGTCCGATTCAAATAAATCACTAAATAATATCCCATATTATCATCTGTTATAGT
                               ************************************************************

NC_063383.1                    CGTGTCATTAAATCTATTATATTTTATGAAAGATATATCACTGCTCACCTCTATATTTCG
NGN|EPI_ISL_19256236|2023      CGTGTCATTAAATCTATTATATTTTATGAAAGATATATCACTGCTCACCTCTATATTTCG
NGN|EPI_ISL_19256294|2023      CGTGTCATTAAATCTATTATATTTTATGAAAGATATATCACTGCTCACCTCTATATTTCG
NGN|EPI_ISL_19256204|2022      CGTGTCATTAAATCTATTATATTTTATGAAAGATATATCACTGCTCACCTCTATATTTCG
NGN|EPI_ISL_19256281|2022      CGTGTCATTAAATCTATTATATTTTATGAAAGATATATCACTGCTCACCTCTATATTTCG
CRN|EPI_ISL_19256298|2022      CGTGTCATTAAATCTATTATATTTTATGAAAGATATATCACTGCTCACCTCTATATTTCG
NGN|EPI_ISL_15665411|2020      CGTGTCATTAAATCTATTATATTTTATGAAAGATATATCACTGCTCACCTCTATATTTCG
NGN|EPI_ISL_15370068|2019      CGTGTCATTAAATCTATTATATTTTATGAAAGATATATCACTGCTCACCTCTATATTTCG
NGN|EPI_ISL_15370066|2019      CGTGTCATTAAATCTATTATATTTTATGAAAGATATATCACTGCTCACCTCTATATTTCG
NGN|EPI_ISL_15370082|2020      CGTGTCATTAAATCTATTATATTTTATGAAAGATATATCACTGCTCACCTCTATATTTCG
NGN|EPI_ISL_15370080|2019      CGTGTCATTAAATCTATTATATTTTATGAAAGATATATCACTGCTCACCTCTATATTTCG
NGN|EPI_ISL_15370065|2019      CGTGTCATTAAATCTATTATATTTTATGAAAGATATATCACTGCTCACCTCTATATTTCG
                               ************************************************************

NC_063383.1                    TACATTTTTAAACTGTTTGTATAATATCTCTCTAATACAATCAGATATATCTATTGTGTC
NGN|EPI_ISL_19256236|2023      TACATTTTTAAACTGTTTGTATAATATCTCTCTAATACAATCAGATATATCTATTGTGTC
NGN|EPI_ISL_19256294|2023      TACATTTTTAAACTGTTTGTATAATATCTCTCTAATACAATCAGATATATCTATTGTGTC
NGN|EPI_ISL_19256204|2022      TACATTTTTAAACTGTTTGTATAATATCTCTCTAATACAATCAGATATATCTATTGTGTC
NGN|EPI_ISL_19256281|2022      TACATTTTTAAACTGTTTGTATAATATCTCTCTAATACAATCAGATATATCTATTGTGTC
CRN|EPI_ISL_19256298|2022      TACATTTTTAAACTGTTTGTATAATATCTCTCTAATACAATCAGATATATCTATTGTGTC
NGN|EPI_ISL_15665411|2020      TACATTTTTAAACTGTTTGTATAATATCTCTCTAATACAATCAGATATATCTATTGTGTC
NGN|EPI_ISL_15370068|2019      TACATTTTTAAACTGTTTGTATAATATCTCTCTAATACAATCAGATATATCTATTGTGTC
NGN|EPI_ISL_15370066|2019      TACATTTTTAAACTGTTTGTATAATATCTCTCTAATACAATCAGATATATCTATTGTGTC
NGN|EPI_ISL_15370082|2020      TACATTTTTAAACTGTTTGTATAATATCTCTCTAATACAATCAGATATATCTATTGTGTC
NGN|EPI_ISL_15370080|2019      TACATTTTTAAACTGTTTGTATAATATCTCTCTAATACAATCAGATATATCTATTGTGTC
NGN|EPI_ISL_15370065|2019      TACATTTTTAAACTGTTTGTATAATATCTCTCTAATACAATCAGATATATCTATTGTGTC
                               ************************************************************

NC_063383.1                    GGTAGACGATACCGTTACATTTGAATTAATGGTGTTCCATTTTACAACTTTTAACAAGTT
NGN|EPI_ISL_19256236|2023      GGTAGACGATACCGTTACATTTGAATTAATGGTGTTCCATTTTACAACTTTTAACAAGTT
NGN|EPI_ISL_19256294|2023      GGTAGACGATACCGTTACATTTGAATTAATGGTGTTCCATTTTACAACTTTTAACAAGTT
NGN|EPI_ISL_19256204|2022      GGTAGACGATACCGTTACATTTGAATTAATGGTGTTCCATTTTACAACTTTTAACAAGTT
NGN|EPI_ISL_19256281|2022      GGTAGACGATACCGTTACATTTGAATTAATGGTGTTCCATTTTACAACTTTTAACAAGTT
CRN|EPI_ISL_19256298|2022      GGTAGACGATACCGTTACATTTGAATTAATGGTGTTCCATTTTACAACTTTTAACAAGTT
NGN|EPI_ISL_15665411|2020      GGTAGACGATACCGTTACATTTGAATTAATGGTGTTCCATTTTACAACTTTTAACAAGTT
NGN|EPI_ISL_15370068|2019      GGTAGACGATACCGTTACATTTGAATTAATGGTGTTCCATTTTACAACTTTTAACAAGTT
NGN|EPI_ISL_15370066|2019      GGTAGACGATACCGTTACATTTGAATTAATGGTGTTCCATTTTACAACTTTTAACAAGTT
NGN|EPI_ISL_15370082|2020      GGTAGACGATACCGTTACATTTGAATTAATGGTGTTCCATTTTACAACTTTTAACAAGTT
NGN|EPI_ISL_15370080|2019      GGTAGACGATACCGTTACATTTGAATTAATGGTGTTCCATTTTACAACTTTTAACAAGTT
NGN|EPI_ISL_15370065|2019      GGTAGACGATACCGTTACATTTGAATTAATGGTGTTCCATTTTACAACTTTTAACAAGTT
                               ************************************************************

NC_063383.1                    AACCAATTCATTTCTAATAGTATCAAACTCTCCATGATTAAATATTTTAATAGTATCCAT
NGN|EPI_ISL_19256236|2023      GACCAATTCATTTCTAATAGTATTAAACTCTCCATGATTAAATATTTTAATAGTATCCAT
NGN|EPI_ISL_19256294|2023      GACCAATTCATTTCTAATAGTATTAAACTCTCCATGATTAAATATTTTAATAGTATCCAT
NGN|EPI_ISL_19256204|2022      GACCAATTCATTTCTAATAGTATCAAACTCTCCATGATTAAATATTTTAATAGTATCCAT
NGN|EPI_ISL_19256281|2022      GACCAATTCATTTCTAATAGTATCAAACTCTCCATGATTAAATATTTTAATAGTATCCAT
CRN|EPI_ISL_19256298|2022      GACCAATTCATTTCTAATAGTATCAAACTCTCCATGATTAAATATTTTAATAGTATCCAT
NGN|EPI_ISL_15665411|2020      GACCAATTCATTTCTAATAGTATCAAACTCTCCATGATTAAATATTTTAATAGTATCCAT
NGN|EPI_ISL_15370068|2019      GACCAATTCATTTCTAATAGTATCAAACTCTCCATGATTAAATATTTTAATAGTATCCAT
NGN|EPI_ISL_15370066|2019      GACCAATTCATTTCTAATAGTATCAAACTCTCCATGATTAAATATTTTAATAGTATCCAT
NGN|EPI_ISL_15370082|2020      GACCAATTCATTTCTAATAGTATTAAACTCTCCATGATTAAATATTTTAATAGTATCCAT
NGN|EPI_ISL_15370080|2019      GACCAATTCATTTCTAATAGTATTAAACTCTCCATGATTAAATATTTTAATAGTATCCAT
NGN|EPI_ISL_15370065|2019      GACCAATTCATTTCTAATAGTATCAAACTCTCCATGATTAAATATTTTAATAGTATCCAT
                               .**********************.************************************

NC_063383.1                    TTTATATCACTACGGACATAAACCATTGTATATTTTTTATGTTTATTAGTGTACACATTT
NGN|EPI_ISL_19256236|2023      TTTATATCACTACGGACATAAACCATTGTATATTTTTTATGTTTATTAGTGTACACATTT
NGN|EPI_ISL_19256294|2023      TTTATATCACTACGGACATAAACCATTGTATATTTTTTATGTTTATTAGTGTACACATTT
NGN|EPI_ISL_19256204|2022      TTTATATCACTACGGACATAAACCATTGTATATTTTTTATGTTTATTAGTGTACACATTT
NGN|EPI_ISL_19256281|2022      TTTATATCACTACGGACATAAACCATTGTATATTTTTTATGTTTATTAGTGTACACATTT
CRN|EPI_ISL_19256298|2022      TTTATATCACTACGGACATAAACCATTGTATATTTTTTATGTTTATTAGTGTACACATTT
NGN|EPI_ISL_15665411|2020      TTTATATCACTACGGACATAAACCATTGTATATTTTTTATGTTTATTAGTGTACACATTT
NGN|EPI_ISL_15370068|2019      TTTATATCACTACGGACATAAACCATTGTATATTTTTTATGTTTATTAGTGTACACATTT
NGN|EPI_ISL_15370066|2019      TTTATATCACTACGGACATAAACCATTGTATATTTTTTATGTTTATTAGTGTACACATTT
NGN|EPI_ISL_15370082|2020      TTTATATCACTACGGACATAAACCATTGTATATTTTTTATGTTTATTAGTGTACACATTT
NGN|EPI_ISL_15370080|2019      TTTATATCACTACGGACATAAACCATTGTATATTTTTTATGTTTATTAGTGTACACATTT
NGN|EPI_ISL_15370065|2019      TTTATATCACTACGGACATAAACCATTGTATATTTTTTATGTTTATTAGTGTACACATTT
                               ************************************************************

NC_063383.1                    TGGAAGTAAGTTCCTGGATCGGATGTCACCGCAGTAATATTGTTGATTATTTCTGACATC
NGN|EPI_ISL_19256236|2023      TGGAAGTAAGTTCCTGGATCGGATGTCACCGCAGTAATATTGTTGATTATTTCTGACATC
NGN|EPI_ISL_19256294|2023      TGGAAGTAAGTTCCTGGATCGGATGTCACCGCAGTAATATTGTTGATTATTTCTGACATC
NGN|EPI_ISL_19256204|2022      TGGAAGTAAGTTCCTGGATCGGATGTCACCGCAGTAATATTGTTGATTATTTCTGACATC
NGN|EPI_ISL_19256281|2022      TGGAAGTAAGTTCCTGGATCGGATGTCACCGCAGTAATATTGTTGATTATTTCTGACATC
CRN|EPI_ISL_19256298|2022      TGGAAGTAAGTTCCTGGATCGGATGTCACCGCAGTAATATTGTTGATTATTTCTGACATC
NGN|EPI_ISL_15665411|2020      TGGAAGTAAGTTCCTGGATCGGATGTCACCGCAGTAATATTGTTGATTATTTCTGACATC
NGN|EPI_ISL_15370068|2019      TGGAAGTAAGTTCCTGGATCGGATGTCACCGCAGTAATATTGTTGATTATTTCTGACATC
NGN|EPI_ISL_15370066|2019      TGGAAGTAAGTTCCTGGATCGGATGTCACCGCAGTAATATTGTTGATTATTTCTGACATC
NGN|EPI_ISL_15370082|2020      TGGAAGTAAGTTCCTGGATCGGATGTCACCGCAGTAATATTGTTGATTATTTCTGACATC
NGN|EPI_ISL_15370080|2019      TGGAAGTAAGTTCCTGGATCGGATGTCACCGCAGTAATATTGTTGATTATTTCTGACATC
NGN|EPI_ISL_15370065|2019      TGGAAGTAAGTTCCTGGATCGGATGTCACCGCAGTAATATTGTTGATTATTTCTGACATC
                               ************************************************************

NC_063383.1                    GACGTATTATATAGTTTTTTAATTCCATATCTTTTAGAAAAGTTAAACATCCTTATACAA
NGN|EPI_ISL_19256236|2023      GACGTATTATATAGTTTTTTAATTCCATATCTTTTAGAAAAGTTAAACATCCTTATACAA
NGN|EPI_ISL_19256294|2023      GACGTATTATATAGTTTTTTAATTCCATATCTTTTAGAAAAGTTAAACATCCTTATACAA
NGN|EPI_ISL_19256204|2022      GACGTATTATATAGTTTTTTAATTCCATATCTTTTAGAAAAGTTAAACATCCTTATACAA
NGN|EPI_ISL_19256281|2022      GACGTATTATATAGTTTTTTAATTCCATATCTTTTAGAAAAGTTAAACATCCTTATACAA
CRN|EPI_ISL_19256298|2022      GACGTATTATATAGTTTTTTAATTCCATATCTTTTAGAAAAGTTAAACATCCTTATACAA
NGN|EPI_ISL_15665411|2020      GACGTATTATATAGTTTTTTAATTCCATATCTTTTAGAAAAGTTAAACATCCTTATACAA
NGN|EPI_ISL_15370068|2019      GACGTATTATATAGTTTTTTAATTCCATATCTTTTAGAAAAGTTAAACATCCTTATACAA
NGN|EPI_ISL_15370066|2019      GACGTATTATATAGTTTTTTAATTCCATATCTTTTAGAAAAGTTAAACATCCTTATACAA
NGN|EPI_ISL_15370082|2020      GACGTATTATATAGTTTTTTAATTCCATATCTTTTAGAAAAGTTAAACATCCTTATACAA
NGN|EPI_ISL_15370080|2019      GACGTATTATATAGTTTTTTAATTCCATATCTTTTAGAAAAGTTAAACATCCTTATACAA
NGN|EPI_ISL_15370065|2019      GACGTATTATATAGTTTTTTAATTCCATATCTTTTAGAAAAGTTAAACATCCTTATACAA
                               ************************************************************

NC_063383.1                    TTTGTGGAATTAATATTATGAATCATGGTTTTTACACATAGATCTATTACAGGCGGAACA
NGN|EPI_ISL_19256236|2023      TTTGTGGAATTAATATTATGAATCATGGTTTTTACACATAGATCTATTACAGGCGGAACA
NGN|EPI_ISL_19256294|2023      TTTGTGGAATTAATATTATGAATCATGGTTTTTACACATAGATCTATTACAGGCGGAACA
NGN|EPI_ISL_19256204|2022      TTTGTGGAATTAATATTATGAATCATGGTTTTTACACATAGATCTATTACAGGCGGAACA
NGN|EPI_ISL_19256281|2022      TTTGTGGAATTAATATTATGAATCATGGTTTTTACACATAGATCTATTACAGGCGGAACA
CRN|EPI_ISL_19256298|2022      TTTGTGGAATTAATATTATGAATCATGGTTTTTACACATAGATCTATTACAGGCGGAACA
NGN|EPI_ISL_15665411|2020      TTTGTGGAATTAATATTATGAATCATGGTTTTTACACATAGATCTATTACAGGCGGAACA
NGN|EPI_ISL_15370068|2019      TTTGTGGAATTAATATTATGAATCATGGTTTTTACACATAGATCTATTACAGGCGGAACA
NGN|EPI_ISL_15370066|2019      TTTGTGGAATTAATATTATGAATCATGGTTTTTACACATAGATCTATTACAGGCGGAACA
NGN|EPI_ISL_15370082|2020      TTTGTGGAATTAATATTATGAATCATGGTTTTTACACATAGATCTATTACAGGCGGAACA
NGN|EPI_ISL_15370080|2019      TTTGTGGAATTAATATTATGAATCATGGTTTTTACACATAGATCTATTACAGGCGGAACA
NGN|EPI_ISL_15370065|2019      TTTGTGGAATTAATATTATGAATCATGGTTTTTACACATAGATCTATTACAGGCGGAACA
                               ************************************************************

NC_063383.1                    TCAATTATTATGGCAGCAACTAGTATCATTTCTACATTGTTTATGGTGATGTTTATCTTC
NGN|EPI_ISL_19256236|2023      TCAATTATTATGGCAGCAACTAGTATCATTTCTACATTGTTTATGGTGATGTTTATCTTC
NGN|EPI_ISL_19256294|2023      TCAATTATTATGGCAGCAACTAGTATCATTTCTACATTGTTTATGGTGATGTTTATCTTC
NGN|EPI_ISL_19256204|2022      TCAATTATTATGGCAGCAACTAGTATCATTTCTACATTGTTTATGGTGATGTTTATCTTC
NGN|EPI_ISL_19256281|2022      TCAATTATTATGGCAGCAACTAGTATCATTTCTACATTGTTTATGGTGATGTTTATCTTC
CRN|EPI_ISL_19256298|2022      TCAATTATTATGGCAGCAACTAGTATCATTTCTACATTGTTTATGGTGATGTTTATCTTC
NGN|EPI_ISL_15665411|2020      TCAATTATTATGGCAGCAACTAGTATCATTTCTACATTGTTTATGGTGATGTTTATCTTC
NGN|EPI_ISL_15370068|2019      TCAATTATTATGGCAGCAACTAGTATCATTTCTACATTGTTTATGGTGATGTTTATCTTC
NGN|EPI_ISL_15370066|2019      TCAATTATTATGGCAGCAACTAGTATCATTTCTACATTGTTTATGGTGATGTTTATCTTC
NGN|EPI_ISL_15370082|2020      TCAATTATTATGGCAGCAACTAGTATCATTTCTACATTGTTTATGGTGATGTTTATCTTC
NGN|EPI_ISL_15370080|2019      TCAATTATTATGGCAGCAACTAGTATCATTTCTACATTGTTTATGGTGATGTTTATCTTC
NGN|EPI_ISL_15370065|2019      TCAATTATTATGGCAGCAACTAGTATCATTTCTACATTGTTTATGGTGATGTTTATCTTC
                               ************************************************************

NC_063383.1                    TTCCAGCGCATATAGTCTAATATCGATTCAAACGCGTGATAGTTTATACCATTCAATATA
NGN|EPI_ISL_19256236|2023      TTCCAGCGCATATAGTCTAATATCGATTCAAACGCGTGATAGTTTATACCATTCAATATA
NGN|EPI_ISL_19256294|2023      TTCCAGCGCATATAGTCTAATATCGATTCAAACGCGTGATAGTTTATACCATTCAATATA
NGN|EPI_ISL_19256204|2022      TTCCAGCGCATATAGTCTAATATCGATTCAAACGCGTGATAGTTTATACCATTCAATATA
NGN|EPI_ISL_19256281|2022      TTCCAGCGCATATAGTCTAATATCGATTCAAACGCGTGATAGTTTATACCATTCAATATA
CRN|EPI_ISL_19256298|2022      TTCCAGCGCATATAGTCTAATATCGATTCAAACGCGTGATAGTTTATACCATTCAATATA
NGN|EPI_ISL_15665411|2020      TTCCAGCGCATATAGTCTAATATCGATTCAAACGCGTGATAGTTTATACCATTCAATATA
NGN|EPI_ISL_15370068|2019      TTCCAGCGCATATAGTCTAATATCGATTCAAACGCGTGATAGTTTATACCATTCAATATA
NGN|EPI_ISL_15370066|2019      TTCCAGCGCATATAGTCTAATATCGATTCAAACGCGTGATAGTTTATACCATTCAATATA
NGN|EPI_ISL_15370082|2020      TTCCAGCGCATATAGTCTAATATCGATTCAAACGCGTGATAGTTTATACCATTCAATATA
NGN|EPI_ISL_15370080|2019      TTCCAGCGCATATAGTCTAATATCGATTCAAACGCGTGATAGTTTATACCATTCAATATA
NGN|EPI_ISL_15370065|2019      TTCCAGCGCATATAGTCTAATATCGATTCAAACGCGTGATAGTTTATACCATTCAATATA
                               ************************************************************

NC_063383.1                    ATCGCTTCATCCTTTAGATGGTGATCCTGAATGTGTTTAAAAAATTATACGGAGACGCCG
NGN|EPI_ISL_19256236|2023      ATCGCTTCATCCTTTAGATGGTGATCCTGAATGTGTTTAAAAAATTATACGGAGACGCCG
NGN|EPI_ISL_19256294|2023      ATCGCTTCATCCTTTAGATGGTGATCCTGAATGTGTTTAAAAAATTATACGGAGACGCCG
NGN|EPI_ISL_19256204|2022      ATCGCTTCATCCTTTAGATGGTGATCCTGAATGTGTTTAAAAAATTATACGGAGACGCCG
NGN|EPI_ISL_19256281|2022      ATCGCTTCATCCTTTAGATGGTGATCCTGAATGTGTTTAAAAAATTATACGGAGACGCCG
CRN|EPI_ISL_19256298|2022      ATCGCTTCATCCTTTAGATGGTGATCCTGAATGTGTTTAAAAAATTATACGGAGACGCCG
NGN|EPI_ISL_15665411|2020      ATCGCTTCATCCTTTAGATGGTGATCCTGAATGTGTTTAAAAAATTATACGGAGACGCCG
NGN|EPI_ISL_15370068|2019      ATCGCTTCATCCTTTAGATGGTGATCCTGAATGTGTTTAAAAAATTATACGGAGACGCCG
NGN|EPI_ISL_15370066|2019      ATCGCTTCATCCTTTAGATGGTGATCCTGAATGTGTTTAAAAAATTATACGGAGACGCCG
NGN|EPI_ISL_15370082|2020      ATCGCTTCATCCTTTAGATGGTGATCCTGAATGTGTTTAAAAAATTATACGGAGACGCCG
NGN|EPI_ISL_15370080|2019      ATCGCTTCATCCTTTAGATGGTGATCCTGAATGTGTTTAAAAAATTATACGGAGACGCCG
NGN|EPI_ISL_15370065|2019      ATCGCTTCATCCTTTAGATGGTGATCCTGAATGTGTTTAAAAAATTATACGGAGACGCCG
                               ************************************************************

NC_063383.1                    TAATAATTTCCCCATTGATAGAAAATATCACGCTTTCCATTTTCTTGAAGTACTAAAAGT
NGN|EPI_ISL_19256236|2023      TAATAATTTCCCCATTGATAGAAAATATCACGCTTTCCATTTTCTTGAAGTACTAAAAGT
NGN|EPI_ISL_19256294|2023      TAATAATTTCCCCATTGATAGAAAATATCACGCTTTCCATTTTCTTGAAGTACTAAAAGT
NGN|EPI_ISL_19256204|2022      TAATAATTTCCCCATTGATAGAAAATATCACGCTTTCCATTTTCTTGAAGTACTAAAAGT
NGN|EPI_ISL_19256281|2022      TAATAATTTCCCCATTGATAGAAAATATCACGCTTTCCATTTTCTTGAAGTACTAAAAGT
CRN|EPI_ISL_19256298|2022      TAATAATTTCCCCATTGATAGAAAATATCACGCTTTCCATTTTCTTGAAGTACTAAAAGT
NGN|EPI_ISL_15665411|2020      TAATAATTTCCCCATTGATAGAAAATATCACGCTTTCCATTTTCTTGAAGTACTAAAAGT
NGN|EPI_ISL_15370068|2019      TAATAATTTCCCCATTGATAGAAAATATCACGCTTTCCATTTTCTTGAAGTACTAAAAGT
NGN|EPI_ISL_15370066|2019      TAATAATTTCCCCATTGATAGAAAATATCACGCTTTCCATTTTCTTGAAGTACTAAAAGT
NGN|EPI_ISL_15370082|2020      TAATAATTTCCCCATTGATAGAAAATATCACGCTTTCCATTTTCTTGAAGTACTAAAAGT
NGN|EPI_ISL_15370080|2019      TAATAATTTCCCCATTGATAGAAAATATCACGCTTTCCATTTTCTTGAAGTACTAAAAGT
NGN|EPI_ISL_15370065|2019      TAATAATTTCCCCATTGATAGAAAATATCACGCTTTCCATTTTCTTGAAGTACTAAAAGT
                               ************************************************************

NC_063383.1                    AATTATAATATAATGTAAAGGTTTATATATTCAATATTTTTTATAAAAAAAATCATTTTG
NGN|EPI_ISL_19256236|2023      AATTATAATATAATGTAAAGGTTTATATATTCAATATTTTTTATAAAAAAAATCATTTTG
NGN|EPI_ISL_19256294|2023      AATTATAATATAATGTAAAGGTTTATATATTCAATATTTTTTATAAAAAAAATCATTTTG
NGN|EPI_ISL_19256204|2022      AATTATAATATAATGTAAAGGTTTATATATTCAATATTTTTTATAAAAAAAATCATTTTG
NGN|EPI_ISL_19256281|2022      AATTATAATATAATGTAAAGGTTTATATATTCAATATTTTTTATAAAAAAAATCATTTCG
CRN|EPI_ISL_19256298|2022      AATTATAATATAATGTAAAGGTTTATATATTCAATATTTTTTATAAAAAAAATCATTTCG
NGN|EPI_ISL_15665411|2020      AATTATAATATAATGTAAAGGTTTATATATTCAATATTTTTTATAAAAAAAATCATTTCG
NGN|EPI_ISL_15370068|2019      AATTATAATATAATGTAAAGGTTTATATATTCAATATTTTTTATAAAAAAAATCATTTTG
NGN|EPI_ISL_15370066|2019      AATTATAATATAATGTAAAGGTTTATATATTCAATATTTTTTATAAAAAAAATCATTTTG
NGN|EPI_ISL_15370082|2020      AATTATAATATAATGTAAAGGTTTATATATTCAATATTTTTTATAAAAAAAATCATTTTG
NGN|EPI_ISL_15370080|2019      AATTATAATATAATGTAAAGGTTTATATATTCAATATTTTTTATAAAAAAAATCATTTTG
NGN|EPI_ISL_15370065|2019      AATTATAATATAATGTAAAGGTTTATATATTCAATATTTTTTATAAAAAAAATCATTTTG
                               **********************************************************.*

NC_063383.1                    ACATTAATTCCTTTTTAAATTTCAGTCTATCATCTATAGAAACATATTCTATGAATTTAT
NGN|EPI_ISL_19256236|2023      ACATTAATTCCTTTTTAAATTTCAGTCTATCATCTATAGAAACATATTCTATGAATTTAT
NGN|EPI_ISL_19256294|2023      ACATTAATTCCTTTTTAAATTTCAGTCTATCATCTATAGAAACATATTCTATGAATTTAT
NGN|EPI_ISL_19256204|2022      ACATTAATTCCTTTTTAAATTTCAGTCTATCATCTATAGAAACATATTCTATGAATTTAT
NGN|EPI_ISL_19256281|2022      ACATTAATTCCTTTTTAAATTTCAGTCTATCATCTATAGAAACATATTCTATGAATTTAT
CRN|EPI_ISL_19256298|2022      ACATTAATTCCTTTTTAAATTTCAGTCTATCATCTATAGAAACATATTCTATGAATTTAT
NGN|EPI_ISL_15665411|2020      ACATTAATTCCTTTTTAAATTTCAGTCTATCATCTATAGAAACATATTCTATGAATTTAT
NGN|EPI_ISL_15370068|2019      ACATTAATTCCTTTTTAAATTTCAGTCTATCATCTATAGAAACATATTCTATGAATTTAT
NGN|EPI_ISL_15370066|2019      ACATTAATTCCTTTTTAAATTTCAGTCTATCATCTATAGAAACATATTCTATGAATTTAT
NGN|EPI_ISL_15370082|2020      ACATTAATTCCTTTTTAAATTTCAGTCTATCATCTATAGAAACATATTCTATGAATTTAT
NGN|EPI_ISL_15370080|2019      ACATTAATTCCTTTTTAAATTTCAGTCTATCATCTATAGAAACATATTCTATGAATTTAT
NGN|EPI_ISL_15370065|2019      ACATTAATTCCTTTTTAAATTTCAGTCTATCATCTATAGAAACATATTCTATGAATTTAT
                               ************************************************************

NC_063383.1                    AAAATGCTTTTACGTATCCTATCGTAGGTGATAGAACCGCTAAAAAACCTATCGAATTTC
NGN|EPI_ISL_19256236|2023      AAAATGCTTTTACGTATCCTATCGTAGGTGATAGAACCGCTAAAAAACCTATCGAATTTC
NGN|EPI_ISL_19256294|2023      AAAATGCTTTTACGTATCCTATCGTAGGTGATAGAACCGCTAAAAAACCTATCGAATTTC
NGN|EPI_ISL_19256204|2022      AAAATGCTTTTACGTATCCTATCGTAGGTGATAGAACCGCTAAAAAACCTATCGAATTTC
NGN|EPI_ISL_19256281|2022      AAAATGCTTTTACGTATCCTATCGTAGGTGATAGAACCGCTAAAAAACCTATCGAATTTC
CRN|EPI_ISL_19256298|2022      AAAATGCTTTTACGTATCCTATCGTAGGTGATAGAACCGCTAAAAAACCTATCGAATTTC
NGN|EPI_ISL_15665411|2020      AAAATGCTTTTACGTATCCTATCGTAGGTGATAGAACCGCTAAAAAACCTATCGAATTTC
NGN|EPI_ISL_15370068|2019      AAAATGCTTTTACGTATCCTATCGTAGGTGATAGAACCGCTAAAAAACCTATCGAATTTC
NGN|EPI_ISL_15370066|2019      AAAATGCTTTTACGTATCCTATCGTAGGTGATAGAACCGCTAAAAAACCTATCGAATTTC
NGN|EPI_ISL_15370082|2020      AAAATGCTTTTACGTATCCTATCGTAGGTGATAGAACCGCTAAAAAACCTATCGAATTTC
NGN|EPI_ISL_15370080|2019      AAAATGCTTTTACGTATCCTATCGTAGGTGATAGAACCGCTAAAAAACCTATCGAATTTC
NGN|EPI_ISL_15370065|2019      AAAATGCTTTTACGTATCCTATCGTAGGTGATAGAACCGCTAAAAAACCTATCGAATTTC
                               ************************************************************

NC_063383.1                    TACAAAAGAATCTGTTATATGGTATAGGGAGAGTATAAAACATTAAATGTCCGTACTTAT
NGN|EPI_ISL_19256236|2023      TACAAAAGAATCTGTTATATGGTATAGGGAGAGTATAAAACATTAAATGTCCGTACTTAT
NGN|EPI_ISL_19256294|2023      TACAAAAGAATCTGTTATATGGTATAGGGAGAGTATAAAACATTAAATGTCCGTACTTAT
NGN|EPI_ISL_19256204|2022      TACAAAAGAATCTGTTATATGGTATAGGGAGAGTATAAAACATTAAATGTCCGTACTTAT
NGN|EPI_ISL_19256281|2022      TACAAAAGAATCTGTTATATGGTATAGGGAGAGTATAAAACATTAAATGTCCGTACTTAT
CRN|EPI_ISL_19256298|2022      TACAAAAGAATCTGTTATATGGTATAGGGAGAGTATAAAACATTAAATGTCCGTACTTAT
NGN|EPI_ISL_15665411|2020      TACAAAAGAATCTGTTATATGGTATAGGGAGAGTATAAAACATTAAATGTCCGTACTTAT
NGN|EPI_ISL_15370068|2019      TACAAAAGAATCTGTTATATGGTATAGGGAGAGTATAAAACATTAAATGTCCGTACTTAT
NGN|EPI_ISL_15370066|2019      TACAAAAGAATCTGTTATATGGTATAGGGAGAGTATAAAACATTAAATGTCCGTACTTAT
NGN|EPI_ISL_15370082|2020      TACAAAAGAATCTGTTATATGGTATAGGGAGAGTATAAAACATTAAATGTCCGTACTTAT
NGN|EPI_ISL_15370080|2019      TACAAAAGAATCTGTTATATGGTATAGGGAGAGTATAAAACATTAAATGTCCGTACTTAT
NGN|EPI_ISL_15370065|2019      TACAAAAGAATCTGTTATATGGTATAGGGAGAGTATAAAACATTAAATGTCCGTACTTAT
                               ************************************************************

NC_063383.1                    TAAAGTATTCAGTAGCCAATCCTAACTCTTTCGAATAATTATTAATGGCTCTTATTCTGT
[truncated: 3,558,459 more chars]
